# Supplementary material for: Variations in small-scale movements of, Rousettus aegyptiacus, a Marburg virus reservoir across a seasonal gradient
Source: Front Zool. 2023 Jul 18;20:23. doi: 10.1186/s12983-023-00502-2 (PMC10353151; doi:10.1186/s12983-023-00502-2)
Supplement: Supplementary file 1 — Additional file 1. Tracking data. Location data for the 26 tracked bats and bat sightings in the Fertilis valley. [file 12983_2023_502_MOESM1_ESM.xlsx]

## Sheet: Tracked bats
Date	Time	ID	Frequency	Longitude	Latitude	Activity	Habitat
08/02/2021	21:44:00	UP21-05	150.708	30.1203	-24.1154	NF	A
08/02/2021	21:44:00	UP21-06	151.408	30.1202	-24.1156	NF	A
08/02/2021	21:51:00	UP21-05	150.708	30.1206	-24.1147	F	A
08/02/2021	22:25:00	UP21-05	150.708	30.1104	-24.1354	NF	N
08/02/2021	23:11:00	UP21-05	150.708	30.1135	-24.1369	F	DA
08/02/2021	23:25:00	UP21-03	150.408	30.1083	-24.1409	F	A
08/02/2021	23:40:00	UP21-06	151.408	30.1051	-24.1482	NF	A
09/02/2021	20:14:00	UP21-06	151.408	30.106	-24.1233	F	DA
09/02/2021	21:21:00	UP21-04	151.728	30.1187	-24.1054	NF	N
09/02/2021	22:43:00	UP21-05	150.708	30.11	-24.1371	NF	N
09/02/2021	23:55:00	UP21-07	151.008	30.1096	-24.1452	NF	A
10/02/2021	20:15:00	UP21-06	151.408	30.1191	-24.1234	F	A
10/02/2021	21:21:00	UP21-02	150.109	30.1068	-24.1671	F	N
10/02/2021	22:10:00	UP21-05	150.708	30.1097	-24.1364	NF	A
10/02/2021	22:54:00	UP21-07	151.008	30.1086	-24.1367	NF	A
11/02/2021	00:34:00	UP21-03	150.408	30.1073	-24.1615	NF	N
11/02/2021	19:35:00	UP21-07	151.008	30.1087	-24.1332	F	A
11/02/2021	19:37:00	UP21-02	150.109	30.11	-24.1334	F	A
11/02/2021	19:45:00	UP21-07	151.008	30.1091	-24.1335	NF	A
11/02/2021	20:57:00	UP21-04	151.728	30.1146	-24.1151	F	A
11/02/2021	21:24:00	UP21-05	150.708	30.1087	-24.1443	F	A
11/02/2021	21:26:00	UP21-05	150.708	30.1082	-24.1445	NF	A
11/02/2021	21:38:00	UP21-02	150.109	30.1046	-24.1484	NF	N
11/02/2021	22:01:00	UP21-05	150.708	30.1043	-24.1622	F	N
11/02/2021	23:10:00	UP21-06	151.408	30.1049	-24.1264	NF	DA
11/02/2021	23:11:00	UP21-06	151.408	30.1062	-24.1246	F	DA
11/02/2021	23:49:00	UP21-04	151.728	30.1066	-24.1431	NF	A
15/02/2021	19:34:00	UP21-02	150.109	30.1113	-24.1192	F	A
15/02/2021	19:37:00	UP21-02	150.109	30.1108	-24.1197	NF	DA
15/02/2021	19:42:00	UP21-05	150.708	30.1114	-24.119	F	A
15/02/2021	20:20:00	UP21-03	150.408	30.1079	-24.12	NF	DA
15/02/2021	20:52:00	UP21-02	150.109	30.1057	-24.1726	NF	DA
15/02/2021	21:30:00	UP21-05	150.708	30.1047	-24.1379	F	A
15/02/2021	23:37:00	UP21-04	151.728	30.1052	-24.1638	F	N
16/02/2021	00:03:00	UP21-04	151.728	30.1043	-24.1646	NF	N
16/02/2021	02:13:00	UP21-02	150.109	30.1061	-24.1211	F	DA
16/02/2021	02:35:00	UP21-03	150.408	30.1198	-24.1134	F	A
16/02/2021	20:03:00	UP21-02	150.109	30.1052	-24.1517	F	DA
16/02/2021	20:06:00	UP21-07	151.008	30.1035	-24.1516	F	DA
16/02/2021	20:56:00	UP21-06	151.408	30.1039	-24.1238	NF	DA
16/02/2021	21:20:00	UP21-03	150.408	30.1187	-24.1161	NF	A
16/02/2021	22:09:00	UP21-03	150.408	30.1033	-24.1366	F	N
16/02/2021	23:09:00	UP21-03	150.408	30.1128	-24.1423	NF	N
17/02/2021	19:49:00	UP21-05	150.708	30.1072	-24.1353	F	A
17/02/2021	19:53:00	UP21-05	150.708	30.1096	-24.1365	F	N
17/02/2021	21:26:00	UP21-03	150.408	30.1081	-24.1184	NF	DA
17/02/2021	21:42:00	UP21-04	151.728	30.1183	-24.1084	F	A
17/02/2021	22:37:00	UP21-05	150.708	30.1032	-24.1341	F	A
17/02/2021	23:42:00	UP21-02	150.109	30.103	-24.1718	NF	N
18/02/2021	00:14:00	UP21-06	151.408	30.1029	-24.1355	F	A
18/02/2021	20:35:00	UP21-06	151.408	30.1198	-24.1113	F	A
18/02/2021	20:51:00	UP21-02	150.109	30.1111	-24.1167	NF	A
18/02/2021	21:25:00	UP21-07	151.008	30.1022	-24.1545	F	N
18/02/2021	21:51:00	UP21-03	150.408	30.106	-24.1543	NF	A
18/02/2021	22:33:00	UP21-03	150.408	30.1155	-24.1374	NF	A
18/02/2021	22:38:00	UP21-02	150.109	30.1097	-24.1371	F	A
19/02/2021	00:09:00	UP21-05	150.708	30.1041	-24.1502	F	A
08/03/2021	19:18:00	UP21-03	150.408	30.1204	-24.1154	F	N
08/03/2021	19:41:00	UP21-06	151.408	30.115	-24.1167	F	A
08/03/2021	20:26:00	UP21-05	150.708	30.1068	-24.1406	F	A
08/03/2021	20:38:00	UP21-07	151.008	30.1057	-24.1598	F	N
08/03/2021	20:40:00	UP21-07	151.008	30.1058	-24.1582	F	N
08/03/2021	20:49:00	UP21-02	150.109	30.1052	-24.165	F	N
08/03/2021	20:50:00	UP21-04	151.728	30.1043	-24.1663	NF	N
08/03/2021	21:35:00	UP21-06	151.408	30.1084	-24.1192	NF	DA
08/03/2021	22:59:00	UP21-03	150.408	30.1059	-24.1649	F	DA
08/03/2021	23:02:00	UP21-03	150.408	30.1064	-24.164	F	N
09/03/2021	00:48:00	UP21-03	150.408	30.1052	-24.1527	NF	A
09/03/2021	19:03:00	UP21-05	150.708	30.1082	-24.133	F	A
09/03/2021	19:06:00	UP21-05	150.708	30.1083	-24.1355	F	N
09/03/2021	19:13:00	UP21-02	150.109	30.1098	-24.1335	F	A
09/03/2021	19:19:00	UP21-05	150.708	30.1082	-24.134	NF	A
09/03/2021	22:07:00	UP21-07	151.008	30.107	-24.1427	F	A
09/03/2021	23:35:00	UP21-07	151.008	30.1187	-24.1148	NF	A
10/03/2021	00:10:00	UP21-02	150.109	30.1033	-24.1554	NF	DA
10/03/2021	00:48:00	UP21-06	151.408	30.1035	-24.1495	F	DA
10/03/2021	02:12:00	UP21-04	151.728	30.1037	-24.1255	NF	DA
10/03/2021	19:40:00	UP21-06	151.408	30.1064	-24.1671	F	N
10/03/2021	21:35:00	UP21-03	150.408	30.1147	-24.1382	NF	A
10/03/2021	22:13:00	UP21-03	150.408	30.1065	-24.1721	NF	DA
10/03/2021	23:14:00	UP21-02	150.109	30.1124	-24.1384	F	A
10/03/2021	23:37:00	UP21-07	151.008	30.1168	-24.1174	F	A
11/03/2021	00:40:00	UP21-03	150.408	30.1074	-24.1582	NF	N
11/03/2021	01:21:00	UP21-05	150.708	30.1058	-24.148	NF	A
11/03/2021	01:33:00	UP21-07	151.008	30.1032	-24.1336	F	A
11/03/2021	01:55:00	UP21-07	151.008	30.12	-24.1108	NF	A
11/03/2021	19:04:00	UP21-02	150.109	30.1081	-24.1359	F	A
11/03/2021	19:13:00	UP21-06	151.408	30.1082	-24.1369	F	A
11/03/2021	19:48:00	UP21-04	151.728	30.1084	-24.1358	NF	A
11/03/2021	19:54:00	UP21-07	151.008	30.1088	-24.136	F	A
11/03/2021	21:15:00	UP21-02	150.109	30.1212	-24.1099	NF	DA
11/03/2021	21:42:00	UP21-07	151.008	30.1058	-24.137	F	A
11/03/2021	22:33:00	UP21-05	150.708	30.1054	-24.1534	F	DA
11/03/2021	23:05:00	UP21-03	150.408	30.1029	-24.1487	F	A
11/03/2021	23:20:00	UP21-04	151.728	30.1014	-24.1291	NF	DA
11/03/2021	23:42:00	UP21-02	150.109	30.1179	-24.1084	NF	N
12/03/2021	01:42:00	UP21-05	150.708	30.1044	-24.1474	F	A
12/03/2021	02:57:00	UP21-03	150.408	30.109	-24.1172	F	N
12/03/2021	03:03:00	UP21-03	150.408	30.1166	-24.1158	F	A
12/03/2021	19:57:00	UP21-05	150.708	30.1043	-24.1516	F	DA
12/03/2021	20:28:00	UP21-02	150.109	30.103	-24.1519	NF	DA
12/03/2021	21:24:00	UP21-03	150.408	30.1078	-24.1193	NF	DA
12/03/2021	21:46:00	UP21-04	151.728	30.1201	-24.1116	NF	N
13/03/2021	19:05:00	UP21-05	150.708	30.1082	-24.1358	F	A
13/03/2021	19:35:00	UP21-06	150.109	30.1061	-24.1362	NF	A
13/03/2021	19:43:00	UP21-03	150.408	30.1078	-24.1355	F	A
13/03/2021	19:49:00	UP21-04	151.728	30.108	-24.1362	F	A
13/03/2021	20:49:00	UP21-03	150.408	30.1065	-24.1523	F	A
13/03/2021	21:38:00	UP21-06	151.408	30.1079	-24.1412	F	A
13/03/2021	22:04:00	UP21-04	151.728	30.1085	-24.1383	NF	A
14/03/2021	19:51:00	UP21-03	150.408	30.1151	-24.1135	NF	A
14/03/2021	22:05:00	UP21-02	150.109	30.1045	-24.123	F	DA
14/03/2021	22:26:00	UP21-06	151.408	30.1038	-24.1504	NF	A
14/03/2021	22:54:00	UP21-04	151.728	30.1052	-24.1632	NF	N
15/03/2021	00:40:00	UP21-07	151.008	30.1033	-24.124	NF	DA
15/03/2021	01:43:00	UP21-07	151.008	30.1057	-24.1401	NF	A
15/03/2021	18:58:00	UP21-02	150.109	30.1204	-24.1157	F	N
15/03/2021	19:04:00	UP21-05	150.708	30.1198	-24.1157	F	A
15/03/2021	19:39:00	UP21-03	150.408	30.1203	-24.1133	F	A
15/03/2021	19:46:00	UP21-03	150.408	30.1211	-24.1135	NF	A
15/03/2021	21:41:00	UP21-03	150.408	30.1165	-24.137	NF	DA
16/03/2021	18:56:00	UP21-03	150.408	30.1155	-24.1453	F	N
16/03/2021	19:06:00	UP21-06	151.408	30.1161	-24.1431	F	A
16/03/2021	19:13:00	UP21-04	151.728	30.1163	-24.1432	F	A
16/03/2021	21:32:00	UP21-05	150.708	30.1031	-24.1378	NF	N
16/03/2021	23:41:00	UP21-02	150.109	30.1052	-24.1539	NF	N
13/04/2021	21:00:00	UP21-13	149.43	30.121	-24.114	NF	N
13/04/2021	22:08:00	UP21-10	148.39	30.1036	-24.1368	NF	N
13/04/2021	22:40:00	UP21-03	150.41	30.1027	-24.172	NF	N
13/04/2021	23:14:00	UP21-03	150.41	30.1057	-24.1543	F	A
14/04/2021	00:17:00	UP21-09	148.02	30.1082	-24.1192	NF	DA
14/04/2021	00:52:00	UP21-06	151.41	30.1167	-24.1042	NF	N
14/04/2021	01:33:00	UP21-08	149.871	30.1036	-24.1467	F	DA
14/04/2021	02:52:00	UP21-08	149.871	30.1209	-24.1147	NF	N
14/04/2021	03:06:00	UP21-10	148.39	30.1058	-24.1364	NF	A
14/04/2021	18:30:00	UP21-10	148.39	30.1082	-24.1379	NF	A
14/04/2021	18:36:00	UP21-02	150.11	30.1082	-24.1351	F	A
14/04/2021	18:42:00	UP21-06	151.41	30.1079	-24.1365	F	A
14/04/2021	19:03:00	UP21-08	149.871	30.1098	-24.1324	NF	A
14/04/2021	19:26:00	UP21-03	150.41	30.1114	-24.1269	NF	A
14/04/2021	19:36:00	UP21-09	148.02	30.1135	-24.1295	NF	N
14/04/2021	21:34:00	UP21-07	151.01	30.102	-24.1271	NF	DA
14/04/2021	21:41:00	UP21-10	148.39	30.1054	-24.1362	F	N
14/04/2021	21:58:00	UP21-13	149.43	30.1163	-24.1406	F	A
14/04/2021	22:25:00	UP21-10	148.39	30.1051	-24.1366	NF	N
14/04/2021	22:36:00	UP21-11	148.71	30.105	-24.152	F	A
14/04/2021	23:12:00	UP21-10	148.39	30.1029	-24.1519	NF	DA
14/04/2021	23:59:00	UP21-08	149.871	30.1045	-24.1229	NF	DA
15/04/2021	28	UP21-09	148.02	30.1114	-24.1165	NF	DA
15/04/2021	01:36:00	UP21-12	149.07	30.1017	-24.1507	NF	DA
15/04/2021	02:34:00	UP21-10	148.39	30.1055	-24.1362	NF	N
15/04/2021	18:25:00	UP21-07	151.01	30.1178	-24.1219	F	A
15/04/2021	18:33:00	UP21-03	150.41	30.1186	-24.1215	F	A
15/04/2021	18:38:00	UP21-13	149.43	30.1183	-24.1219	NF	A
15/04/2021	19:00:00	UP21-11	148.71	30.1167	-24.1229	F	A
15/04/2021	19:43:00	UP21-08	149.871	30.1168	-24.1141	NF	N
15/04/2021	20:25:00	UP21-04	151.73	30.1012	-24.1299	NF	DA
15/04/2021	20:35:00	UP21-09	148.02	30.1082	-24.1456	NF	A
15/04/2021	21:18:00	UP21-09	148.02	30.106	-24.1571	F	N
15/04/2021	22:46:00	UP21-12	149.07	30.1145	-24.1145	NF	A
15/04/2021	23:23:00	UP21-10	148.39	30.1032	-24.1528	NF	DA
15/04/2021	23:32:00	UP21-02	150.11	30.1045	-24.1636	F	N
16/04/2021	00:47:00	UP21-11	148.71	30.1029	-24.1261	F	DA
16/04/2021	01:07:00	UP21-12	149.07	30.1046	-24.1592	NF	N
16/04/2021	18:46:00	UP21-11	148.71	30.1058	-24.1473	NF	A
16/04/2021	18:51:00	UP21-04	151.73	30.1048	-24.1471	F	A
16/04/2021	19:00:00	UP21-07	151.01	30.1041	-24.1467	NF	DA
16/04/2021	19:03:00	UP21-12	149.07	30.1066	-24.148	F	A
16/04/2021	19:08:00	UP21-12	149.07	30.1068	-24.1465	F	A
16/04/2021	19:21:00	UP21-08	149.871	30.1037	-24.1458	NF	DA
16/04/2021	19:23:00	UP21-09	148.02	30.1064	-24.1475	NF	A
16/04/2021	19:25:00	UP21-11	149.07	30.1071	-24.1471	NF	A
16/04/2021	19:41:00	UP21-02	150.11	30.1057	-24.1544	F	A
16/04/2021	20:22:00	UP21-07	151.01	30.1035	-24.1541	NF	N
16/04/2021	20:40:00	UP21-10	148.39	30.1011	-24.1349	NF	N
16/04/2021	20:59:00	UP21-13	149.43	30.11	-24.1177	NF	N
16/04/2021	22:32:00	UP21-03	150.41	30.1044	-24.1733	NF	DA
16/04/2021	22:51:00	UP21-09	148.02	30.1061	-24.1552	F	A
16/04/2021	23:08:00	UP21-13	149.43	30.1053	-24.1359	F	N
16/04/2021	23:11:00	UP21-11	148.71	30.1041	-24.1372	F	N
17/04/2021	00:00:00	UP21-08	149.871	30.1041	-24.1245	NF	DA
17/04/2021	01:02:00	UP21-13	149.43	30.109	-24.1378	NF	N
17/04/2021	01:08:00	UP21-05	150.71	30.1159	-24.139	F	A
17/04/2021	18:32:00	UP21-06	151.41	30.1196	-24.1054	F	N
17/04/2021	18:49:00	UP21-02	150.11	30.1196	-24.105	F	N
17/04/2021	19:03:00	UP21-06	151.41	30.1193	-24.1081	NF	DA
17/04/2021	20:00:00	UP21-05	150.71	30.1048	-24.1674	NF	N
17/04/2021	20:14:00	UP21-07	151.01	30.1085	-24.1412	NF	A
17/04/2021	20:36:00	UP21-13	149.43	30.1162	-24.1429	NF	A
17/04/2021	21:01:00	UP21-08	149.871	30.1164	-24.1173	F	A
17/04/2021	21:49:00	UP21-07	151.01	30.1011	-24.1311	F	DA
17/04/2021	22:05:00	UP21-11	148.71	30.1062	-24.1581	NF	N
18/04/2021	18:44:00	UP21-07	151.01	30.103	-24.1481	NF	DA
18/04/2021	18:54:00	UP21-02	150.11	30.1048	-24.1489	NF	A
18/04/2021	19:00:00	UP21-09	148.02	30.104	-24.148	NF	DA
18/04/2021	19:02:00	UP21-11	148.71	30.1055	-24.1499	NF	A
18/04/2021	19:14:00	UP21-06	151.41	30.108	-24.1456	NF	A
18/04/2021	19:34:00	UP21-09	148.02	30.1094	-24.1434	F	A
18/04/2021	20:02:00	UP21-04	151.73	30.1091	-24.1389	F	A
18/04/2021	20:34:00	UP21-10	148.39	30.1062	-24.1365	NF	N
18/04/2021	20:50:00	UP21-08	149.871	30.1079	-24.146	F	A
18/04/2021	20:56:00	UP21-11	148.71	30.1044	-24.1472	NF	A
18/04/2021	21:22:00	UP21-13	149.43	30.1039	-24.1549	NF	N
18/04/2021	21:42:00	UP21-09	148.02	30.104	-24.1547	NF	N
18/04/2021	22:28:00	UP21-09	148.02	30.1064	-24.1223	F	DA
18/04/2021	22:48:00	UP21-13	149.43	30.123	-24.1135	NF	DA
18/04/2021	23:43:00	UP21-02	150.11	30.1069	-24.1604	NF	N
18/04/2021	23:47:00	UP21-12	149.07	30.1058	-24.1648	NF	N
19/04/2021	01:29:00	UP21-08	149.871	30.1053	-24.1224	NF	DA
19/04/2021	02:14:00	UP21-06	151.41	30.1136	-24.1363	F	DA
19/04/2021	02:30:00	UP21-12	149.07	30.1055	-24.1527	F	N
19/04/2021	02:59:00	UP21-10	148.39	30.1064	-24.1369	F	A
19/04/2021	18:21:00	UP21-12	149.07	30.1043	-24.1359	F	N
19/04/2021	18:36:00	UP21-07	151.01	30.1069	-24.1367	F	A
19/04/2021	18:40:00	UP21-09	148.02	30.1046	-24.1349	F	A
19/04/2021	18:53:00	UP21-02	150.11	30.1056	-24.1344	F	A
19/04/2021	18:57:00	UP21-08	149.871	30.1041	-24.1367	F	N
19/04/2021	18:59:00	UP21-10	148.39	30.1063	-24.1371	NF	A
19/04/2021	19:36:00	UP21-03	150.41	30.1142	-24.1132	F	A
19/04/2021	19:50:00	UP21-10	148.39	30.1112	-24.1455	NF	A
19/04/2021	20:13:00	UP21-05	150.71	30.1181	-24.1366	NF	DA
19/04/2021	21:26:00	UP21-13	149.43	30.1023	-24.1738	F	N
19/04/2021	21:52:00	UP21-03	150.41	30.1052	-24.1391	NF	A
19/04/2021	22:40:00	UP21-10	148.39	30.1073	-24.1208	NF	DA
19/04/2021	22:49:00	UP21-11	148.71	30.0997	-24.1343	NF	DA
19/04/2021	23:06:00	UP21-04	151.73	30.1119	-24.1391	NF	A
19/04/2021	23:53:00	UP21-09	148.02	30.1045	-24.1477	NF	A
20/04/2021	00:28:00	UP21-10	148.39	30.1051	-24.1379	F	A
20/04/2021	00:34:00	UP21-12	149.07	30.1016	-24.1283	F	DA
20/04/2021	00:39:00	UP21-10	148.39	30.1048	-24.1247	F	DA
20/04/2021	18:26:00	UP21-13	149.43	30.1087	-24.141	F	A
20/04/2021	18:29:00	UP21-09	148.02	30.1083	-24.142	F	A
20/04/2021	18:36:00	UP21-09	148.02	30.1097	-24.1446	F	A
20/04/2021	18:43:00	UP21-02	150.11	30.1101	-24.1429	F	A
20/04/2021	18:52:00	UP21-12	149.07	30.1106	-24.1428	NF	A
20/04/2021	18:57:00	UP21-03	150.41	30.1101	-24.1416	NF	A
20/04/2021	19:00:00	UP21-04	151.73	30.1092	-24.1443	NF	A
20/04/2021	19:04:00	UP21-11	148.71	30.1091	-24.1439	NF	A
20/04/2021	19:08:00	UP21-05	150.71	30.1102	-24.1434	F	A
20/04/2021	19:37:00	UP21-07	151.01	30.1152	-24.1188	NF	A
20/04/2021	20:40:00	UP21-08	149.871	30.1064	-24.1634	NF	N
20/04/2021	20:58:00	UP21-04	151.73	30.1031	-24.1526	F	N
20/04/2021	21:51:00	UP21-06	151.41	30.1211	-24.1077	NF	A
20/04/2021	22:56:00	UP21-12	149.07	30.1113	-24.1427	NF	A
20/04/2021	23:22:00	UP21-09	148.02	30.1061	-24.139	NF	A
20/04/2021	23:43:00	UP21-10	148.39	30.1073	-24.1586	F	A
21/04/2021	00:02:00	UP21-05	150.71	30.1039	-24.1636	NF	N
12/05/2021	18:24:00	UP21-13	149.43	30.1188	-24.1136	F	A
12/05/2021	18:27:00	UP21-09	148.02	30.1185	-24.1166	F	A
12/05/2021	18:35:00	UP21-13	149.43	30.1206	-24.1157	F	N
12/05/2021	19:09:00	UP21-08	149.871	30.12	-24.1168	NF	N
12/05/2021	19:37:00	UP21-08	149.871	30.1067	-24.1405	NF	A
12/05/2021	19:50:00	UP21-12	149.07	30.1071	-24.1477	NF	A
12/05/2021	20:00:00	UP21-08	149.871	30.1053	-24.1631	F	DA
12/05/2021	21:19:00	UP21-07	151.01	30.1123	-24.1191	NF	A
12/05/2021	22:59:00	UP21-10	148.39	30.1045	-24.1523	F	DA
13/05/2021	18:49:00	UP21-07	151.01	30.1049	-24.1476	NF	A
13/05/2021	18:59:00	UP21-02	150.11	30.1076	-24.1462	NF	A
13/05/2021	20:04:00	UP21-02	150.11	30.1175	-24.1386	F	DA
13/05/2021	20:08:00	UP21-05	150.71	30.1141	-24.1371	NF	A
13/05/2021	22:34:00	UP21-02	150.11	30.1025	-24.149	NF	DA
13/05/2021	23:45:00	UP21-08	149.871	30.1184	-24.1119	F	A
14/05/2021	01:53:00	UP21-09	148.02	30.113	-24.1354	NF	DA
14/05/2021	02:06:00	UP21-12	149.07	30.1122	-24.1346	F	DA
14/05/2021	18:26:00	UP21-02	150.11	30.1084	-24.1325	F	A
14/05/2021	19:02:00	UP21-03	150.41	30.1132	-24.1298	F	N
14/05/2021	19:47:00	UP21-13	149.43	30.1035	-24.1377	NF	N
14/05/2021	20:18:00	UP21-02	150.11	30.1047	-24.1682	NF	DA
14/05/2021	20:43:00	UP21-07	151.01	30.1036	-24.1341	F	A
14/05/2021	22:29:00	UP21-08	149.871	30.1081	-24.1466	NF	A
15/05/2021	18:31:00	UP21-13	149.07	30.1199	-24.1224	F	N
15/05/2021	18:50:00	UP21-12	149.43	30.1163	-24.1207	F	A
15/05/2021	19:41:00	UP21-13	149.07	30.1177	-24.1354	NF	DA
15/05/2021	20:13:00	UP21-09	148.02	30.1037	-24.1488	NF	N
16/05/2021	18:42:00	UP21-10	148.39	30.105	-24.1631	F	N
16/05/2021	19:16:00	UP21-02	150.11	30.1069	-24.1631	F	A
16/05/2021	20:41:00	UP21-13	149.43	30.1067	-24.1401	F	A
16/05/2021	21:42:00	UP21-08	149.871	30.1215	-24.1094	NF	DA
16/05/2021	21:56:00	UP21-08	149.871	30.1032	-24.1257	F	DA
16/05/2021	23:21:00	UP21-10	148.39	30.1119	-24.1379	NF	A
17/05/2021	00:33:00	UP21-09	148.02	30.1071	-24.1616	NF	A
17/05/2021	00:43:00	UP21-02	150.11	30.1015	-24.1735	NF	N
17/05/2021	18:18:00	UP21-08	149.871	30.1197	-24.1048	F	N
17/05/2021	18:30:00	UP21-02	150.11	30.1185	-24.1072	NF	A
17/05/2021	18:38:00	UP21-03	150.41	30.1195	-24.1075	NF	DA
17/05/2021	20:00:00	UP21-12	149.07	30.1058	-24.1678	NF	N
17/05/2021	20:35:00	UP21-02	150.11	30.1068	-24.1375	F	A
17/05/2021	23:16:00	UP21-09	148.02	30.1018	-24.1272	NF	DA
18/05/2021	18:27:00	UP21-13	149.43	30.1182	-24.1447	F	DA
18/05/2021	18:38:00	UP21-02	150.11	30.1146	-24.1443	NF	A
18/05/2021	18:45:00	UP21-13	149.43	30.1163	-24.1462	F	N
18/05/2021	19:26:00	UP21-08	149.871	30.1218	-24.1063	NF	N
18/05/2021	20:28:00	UP21-09	148.02	30.102	-24.1359	NF	N
18/05/2021	21:49:00	UP21-13	149.43	30.1193	-24.1398	NF	DA
18/05/2021	22:58:00	UP21-07	151.01	30.1048	-24.1531	F	N
19/05/2021	01:25:00	UP21-07	151.01	30.1021	-24.1743	NF	N
19/05/2021	18:14:00	UP21-02	150.11	30.1137	-24.1253	NF	A
19/05/2021	18:28:00	UP21-09	148.02	30.1144	-24.1266	F	N
19/05/2021	18:44:00	UP21-07	151.01	30.1155	-24.126	NF	N
19/05/2021	18:48:00	UP21-08	149.871	30.1136	-24.1257	NF	A
19/05/2021	19:51:00	UP21-09	148.02	30.1059	-24.147	F	A
19/05/2021	23:36:00	UP21-09	148.02	30.1164	-24.1138	F	A
20/05/2021	18:36:00	UP21-07	151.01	30.1097	-24.1422	F	A
20/05/2021	18:40:00	UP21-13	149.43	30.11	-24.1424	NF	A
20/05/2021	18:56:00	UP21-03	150.41	30.1102	-24.1416	NF	A
20/05/2021	19:37:00	UP21-12	149.07	30.1027	-24.1508	NF	DA
20/05/2021	22:05:00	UP21-13	149.43	30.104	-24.1682	NF	N
21/06/2021	18:41:00	UP21-02	150.11	30.1222	-24.1129	NF	DA
21/06/2021	18:45:00	UP21-11	148.71	30.1191	-24.1127	NF	A
21/06/2021	18:55:00	UP21-12	149.07	30.119	-24.1146	F	A
21/06/2021	19:25:00	UP21-10	148.39	30.1036	-24.1275	NF	DA
21/06/2021	19:41:00	UP21-08	149.871	30.1049	-24.1385	F	A
21/06/2021	20:35:00	UP21-12	149.07	30.1065	-24.1471	NF	A
21/06/2021	20:38:00	UP21-08	149.871	30.107	-24.1466	F	A
22/06/2021	18:12:00	UP21-08	149.871	30.109	-24.1386	NF	A
22/06/2021	19:01:00	UP21-02	150.1	30.1106	-24.1294	NF	A
22/06/2021	19:10:00	UP21-10	148.39	30.1118	-24.1315	NF	N
22/06/2021	20:04:00	UP21-09	148.02	30.1051	-24.1702	NF	N
22/06/2021	20:12:00	UP21-10	148.39	30.1035	-24.1707	NF	N
22/06/2021	22:12:00	UP21-02	150.11	30.1027	-24.1303	NF	DA
22/06/2021	23:11:00	UP21-10	148.39	30.1113	-24.1377	F	A
23/06/2021	00:02:00	UP21-11	148.71	30.1156	-24.1183	F	A
23/06/2021	03:23:00	UP21-09	148.02	30.1198	-24.1144	NF	N
23/06/2021	04:43:00	UP21-10	148.39	30.1046	-24.1684	F	N
23/06/2021	17:54:00	UP21-11	148.71	30.1122	-24.1253	F	A
23/06/2021	18:30:00	UP21-08	149.871	30.1148	-24.1267	NF	N
23/06/2021	18:52:00	UP21-02	150.11	30.1138	-24.1259	F	A
23/06/2021	19:50:00	UP21-07	151.01	30.1112	-24.145	F	A
23/06/2021	20:28:00	UP21-08	149.871	30.1036	-24.1745	F	N
23/06/2021	22:57:00	UP21-07	151.01	30.1073	-24.1604	NF	N
24/06/2021	02:11:00	UP21-02	150.11	30.1017	-24.1288	NF	DA
24/06/2021	18:20:00	UP21-11	148.71	30.1058	-24.1638	F	N
24/06/2021	19:01:00	UP21-08	149.871	30.107	-24.1637	NF	N
24/06/2021	19:46:00	UP21-02	150.11	30.109	-24.1372	F	A
24/06/2021	21:29:00	UP21-07	151.01	30.1169	-24.1426	F	A
24/06/2021	23:27:00	UP21-12	149.43	30.1151	-24.1376	NF	A
25/06/2021	00:53:00	UP21-12	149.43	30.11	-24.1449	F	A
25/06/2021	03:47:00	UP21-12	149.43	30.1056	-24.1519	F	N
25/06/2021	04:31:00	UP21-11	148.71	30.1052	-24.138	NF	N
25/06/2021	17:57:00	UP21-09	148.02	30.1179	-24.1199	F	A
25/06/2021	18:05:00	UP21-10	148.39	30.1196	-24.1216	F	N
25/06/2021	19:07:00	UP21-12	149.43	30.1164	-24.1236	NF	N
25/06/2021	20:07:00	UP21-07	151.01	30.1047	-24.1548	NF	DA
26/06/2021	18:13:00	UP21-09	148.02	30.1049	-24.1658	NF	N
26/06/2021	18:40:00	UP21-02	150.11	30.1071	-24.1649	NF	DA
26/06/2021	19:51:00	UP21-11	148.71	30.1023	-24.1274	F	DA
26/06/2021	20:48:00	UP21-09	148.02	30.1049	-24.1588	NF	N
26/06/2021	21:48:00	UP21-08	149.871	30.1028	-24.1359	NF	DA
27/06/2021	18:01:00	UP21-08	149.871	30.1012	-24.1348	F	DA
27/06/2021	18:28:00	UP21-10	148.39	30.1015	-24.1335	NF	DA
27/06/2021	18:44:00	UP21-05	150.41	30.1031	-24.1359	F	A
27/06/2021	20:06:00	UP21-12	149.43	30.105	-24.1416	NF	N
27/06/2021	20:30:00	UP21-05	150.41	30.1051	-24.173	NF	DA
27/06/2021	21:26:00	UP21-02	150.11	30.1142	-24.1345	F	DA
27/06/2021	23:12:00	UP21-11	148.71	30.1161	-24.116	NF	A
26/07/2021	18:31:00	UP21-02	150.11	30.1209	-24.1147	F	N
26/07/2021	18:36:00	UP21-11	149.71	30.1212	-24.1133	NF	N
26/07/2021	18:45:00	UP21-02	150.11	30.12	-24.1172	NF	N
26/07/2021	19:20:00	UP21-11	149.71	30.1087	-24.1191	NF	DA
26/07/2021	20:23:00	UP21-11	149.71	30.1032	-24.1469	NF	DA
26/07/2021	23:41:00	UP21-10	149.39	30.1111	-24.1296	NF	A
27/07/2021	20:21:00	UP21-14	149.43	30.1052	-24.14	F	A
27/07/2021	21:06:00	UP21-11	148.71	30.1048	-24.1228	F	DA
27/07/2021	21:53:00	UP21-10	148.39	30.1173	-24.1209	F	A
27/07/2021	22:06:00	UP21-12	149.07	30.1212	-24.1132	NF	N
27/07/2021	23:01:00	UP21-12	149.07	30.1043	-24.1656	NF	N
27/07/2021	23:04:00	UP21-11	148.71	30.1046	-24.1663	F	N
28/07/2021	01:14:00	UP21-11	148.71	30.1184	-24.107	NF	A
28/07/2021	02:40:00	UP21-15	151.41	30.1109	-24.1388	F	N
28/07/2021	18:41:00	UP21-14	149.43	30.1131	-24.1196	F	N
28/07/2021	18:45:00	UP21-11	148.71	30.1137	-24.1162	NF	DA
28/07/2021	19:12:00	UP21-11	148.71	30.1189	-24.1135	F	A
28/07/2021	19:54:00	UP21-15	151.41	30.1182	-24.1434	NF	N
28/07/2021	23:15:00	UP21-14	149.43	30.1033	-24.1739	NF	DA
29/07/2021	02:55:00	UP21-14	149.43	30.1051	-24.1392	NF	N
29/07/2021	03:58:00	UP21-15	151.41	30.101	-24.1351	F	DA
29/07/2021	18:57:00	UP21-14	149.43	30.1061	-24.1494	F	N
29/07/2021	19:11:00	UP21-11	148.71	30.1047	-24.1476	F	A
29/07/2021	20:09:00	UP21-10	148.39	30.1147	-24.1385	F	A
29/07/2021	20:52:00	UP21-02	150.11	30.1018	-24.1294	NF	DA
29/07/2021	22:05:00	UP21-02	150.11	30.1003	-24.1344	NF	DA
30/07/2021	01:05:00	UP21-12	149.07	30.1045	-24.1492	NF	N
30/07/2021	18:47:00	UP21-15	151.41	30.1098	-24.1351	F	N
30/07/2021	18:57:00	UP21-14	149.43	30.1108	-24.133	F	N
30/07/2021	19:37:00	UP21-10	148.39	30.1057	-24.1234	NF	DA
30/07/2021	20:21:00	UP21-10	148.39	30.1042	-24.1487	NF	N
30/07/2021	21:43:00	UP21-02	150.11	30.1004	-24.1326	NF	DA
31/07/2021	18:42:00	UP21-14	149.43	30.112	-24.1291	F	N
31/07/2021	18:47:00	UP21-10	148.39	30.1117	-24.1282	NF	N
31/07/2021	19:59:00	UP21-11	148.71	30.1043	-24.1488	NF	N
31/07/2021	20:28:00	UP21-12	149.07	30.1049	-24.16	NF	N
31/07/2021	21:31:00	UP21-15	151.41	30.1181	-24.1417	NF	N
01/08/2021	18:44:00	UP21-10	148.39	30.1008	-24.1332	F	DA
01/08/2021	18:58:00	UP21-11	148.71	30.1007	-24.1329	NF	DA
01/08/2021	19:44:00	UP21-15	151.41	30.119	-24.1142	F	A
01/08/2021	20:25:00	UP21-12	149.07	30.107	-24.1662	NF	DA
01/08/2021	21:03:00	UP21-15	151.41	30.1111	-24.1359	F	DA
01/08/2021	21:34:00	UP21-02	150.11	30.1196	-24.1424	NF	N
01/08/2021	22:51:00	UP21-14	149.43	30.1036	-24.1259	NF	DA
02/08/2021	00:32:00	UP21-11	148.71	30.1132	-24.1188	F	A
14/09/2021	23:24:00	UP21-207	149.18	30.1066	-24.1563	F	N
14/09/2021	23:49:00	UP21-211	149.42	30.1037	-24.1689	NF	N
15/09/2021	02:06:00	UP21-208	149.67	30.1103	-24.1192	F	A
15/09/2021	02:45:00	UP21-202	149.58	30.1021	-24.1258	NF	DA
15/09/2021	03:21:00	UP21-200	149.9	30.1082	-24.1467	F	A
15/09/2021	04:01:00	UP21-205	149.79	30.1047	-24.1483	F	A
15/09/2021	18:43:00	UP21-209	149.99	30.103	-24.133	F	A
15/09/2021	18:53:00	UP21-210	149.09	30.105	-24.1345	F	A
15/09/2021	19:04:00	UP21-207	149.18	30.1036	-24.1356	F	A
15/09/2021	19:11:00	UP21-203	149.31	30.1019	-24.1335	NF	DA
15/09/2021	19:13:00	UP21-211	149.42	30.1012	-24.1344	F	A
15/09/2021	19:25:00	UP21-205	149.79	30.1027	-24.1333	F	A
15/09/2021	19:57:00	UP21-201	149.5	30.1181	-24.109	NF	N
15/09/2021	20:14:00	UP21-203	149.31	30.1183	-24.1208	F	A
15/09/2021	21:40:00	UP21-205	149.79	30.1059	-24.1603	NF	N
16/09/2021	01:23:00	UP21-202	149.58	30.1064	-24.1607	NF	N
16/09/2021	02:44:00	UP21-205	149.79	30.1182	-24.1145	NF	N
16/09/2021	19:07:00	UP21-201	149.5	30.1066	-24.1579	NF	N
16/09/2021	19:12:00	UP21-207	149.18	30.1045	-24.1587	F	N
16/09/2021	19:21:00	UP21-200	149.9	30.1044	-24.1592	F	N
16/09/2021	19:24:00	UP21-201	149.5	30.1067	-24.1572	NF	N
16/09/2021	19:30:00	UP21-15	151.41	30.1054	-24.1568	F	N
16/09/2021	19:52:00	UP21-203	149.31	30.104	-24.1658	F	N
16/09/2021	20:05:00	UP21-201	149.5	30.1058	-24.1642	NF	DA
16/09/2021	21:21:00	UP21-204	149.04	30.121	-24.1173	NF	N
16/09/2021	21:47:00	UP21-206	149.83	30.1125	-24.1296	F	A
16/09/2021	22:22:00	UP21-209	149.99	30.1145	-24.1385	F	A
16/09/2021	23:09:00	UP21-204	149.04	30.1079	-24.1461	NF	N
17/09/2021	02:59:00	UP21-201	149.5	30.1055	-24.1501	F	N
17/09/2021	04:06:00	UP21-205	149.79	30.1167	-24.1169	F	A
17/09/2021	18:44:00	UP21-211	149.42	30.1138	-24.1282	NF	N
17/09/2021	18:49:00	UP21-205	149.79	30.1128	-24.128	F	A
17/09/2021	19:01:00	UP21-202	149.58	30.1135	-24.1277	F	N
17/09/2021	19:10:00	UP21-209	149.99	30.1125	-24.1285	F	N
17/09/2021	19:15:00	UP21-209	149.99	30.1117	-24.1295	F	N
17/09/2021	19:28:00	UP21-207	149.18	30.111	-24.1264	F	A
17/09/2021	19:32:00	UP21-201	149.5	30.1121	-24.1294	NF	N
17/09/2021	19:59:00	UP21-204	149.04	30.1192	-24.1115	NF	A
17/09/2021	20:44:00	UP21-206	149.83	30.1137	-24.1389	F	A
17/09/2021	21:08:00	UP21-211	149.42	30.1051	-24.1491	NF	N
17/09/2021	22:25:00	UP21-208	149.67	30.1142	-24.1157	NF	DA
18/09/2021	18:53:00	UP21-14	149.43	30.1092	-24.1337	F	A
18/09/2021	19:01:00	UP21-14	149.43	30.1077	-24.1353	NF	N
18/09/2021	19:06:00	UP21-206	149.83	30.1098	-24.1336	F	N
18/09/2021	19:10:00	UP21-204	149.04	30.1103	-24.1336	NF	N
18/09/2021	19:16:00	UP21-203	149.31	30.1096	-24.134	F	N
18/09/2021	19:17:00	UP21-211	149.42	30.1078	-24.1345	F	A
18/09/2021	19:29:00	UP21-205	149.79	30.1097	-24.1329	F	A
18/09/2021	19:45:00	UP21-209	149.99	30.1132	-24.129	NF	N
18/09/2021	20:19:00	UP21-204	149.04	30.1102	-24.144	F	A
18/09/2021	20:46:00	UP21-15	151.41	30.1055	-24.1647	F	N
18/09/2021	21:42:00	UP21-203	149.31	30.1146	-24.1448	NF	DA
19/09/2021	19:03:00	UP21-201	149.5	30.1068	-24.1562	NF	N
19/09/2021	19:05:00	UP21-205	149.79	30.1052	-24.1559	F	N
19/09/2021	19:12:00	UP21-206	149.83	30.1058	-24.1542	F	A
19/09/2021	19:15:00	UP21-200	149.9	30.105	-24.1562	F	N
19/09/2021	19:23:00	UP21-204	149.04	30.1065	-24.1571	F	N
19/09/2021	19:34:00	UP21-14	149.43	30.1058	-24.1534	NF	DA
19/09/2021	19:36:00	UP21-15	151.41	30.1063	-24.156	F	N
19/09/2021	19:41:00	UP21-207	149.18	30.1045	-24.1557	NF	DA
19/09/2021	20:05:00	UP21-14	149.43	30.1019	-24.1751	F	N
19/09/2021	20:26:00	UP21-15	151.41	30.1079	-24.142	F	A
19/09/2021	21:37:00	UP21-203	149.31	30.1081	-24.1208	F	DA
19/09/2021	22:20:00	UP21-15	151.41	30.1087	-24.1188	F	DA
20/09/2021	04:00:00	UP21-205	149.79	30.1062	-24.1352	NF	N
20/09/2021	04:23:00	UP21-211	149.42	30.1052	-24.1589	F	N
20/09/2021	04:47:00	UP21-209	149.99	30.1113	-24.1164	F	DA
20/09/2021	04:58:00	UP21-209	149.99	30.1197	-24.1138	F	A
20/09/2021	05:03:00	UP21-207	149.18	30.1192	-24.1144	F	A
20/09/2021	19:03:00	UP21-201	149.5	30.1056	-24.1236	F	DA
20/09/2021	19:14:00	UP21-14	149.43	30.105	-24.1236	F	DA
20/09/2021	20:25:00	UP21-209	149.99	30.1179	-24.1393	F	N
20/09/2021	20:51:00	UP21-201	149.5	30.1066	-24.1594	F	N
20/09/2021	21:11:00	UP21-15	151.41	30.104	-24.1737	F	DA
21/09/2021	04:00:00	UP21-207	149.81	30.1014	-24.1313	F	DA
21/09/2021	04:11:00	UP21-201	149.5	30.1139	-24.1162	F	N
21/09/2021	04:43:00	UP21-209	149.99	30.1167	-24.1164	F	A
21/09/2021	04:48:00	UP21-203	149.31	30.1122	-24.1183	F	A
21/09/2021	18:55:00	UP21-200	149.9	30.106	-24.1358	F	N
21/09/2021	19:01:00	UP21-203	149.31	30.1062	-24.136	F	DA
21/09/2021	19:07:00	UP21-209	149.99	30.1071	-24.1363	NF	DA
21/09/2021	19:34:00	UP21-202	149.58	30.1059	-24.1353	F	N
21/09/2021	19:45:00	UP21-210	149.09	30.1006	-24.134	F	A
21/09/2021	20:38:00	UP21-202	149.58	30.1109	-24.1368	F	DA
11/10/2021	22:12:00	UP21-207	149.18	30.1194	-24.113	F	A
11/10/2021	22:31:00	UP21-203	149.31	30.1075	-24.1585	NF	N
11/10/2021	23:04:00	UP21-208	149.67	30.1058	-24.1693	F	N
11/10/2021	23:29:00	UP21-207	149.18	30.103	-24.1248	NF	DA
12/10/2021	01:07:00	UP21-203	149.31	30.1092	-24.139	NF	N
12/10/2021	01:43:00	UP21-206	149.83	30.1121	-24.1368	F	DA
12/10/2021	03:47:00	UP21-209	149.99	30.1043	-24.1356	F	N
12/10/2021	04:42:00	UP21-202	149.58	30.1106	-24.1193	F	DA
12/10/2021	23:53:00	UP21-200	149.9	30.1176	-24.1109	F	A
13/10/2021	00:33:00	UP21-202	149.58	30.1038	-24.1369	NF	N
13/10/2021	02:39:00	UP21-201	149.5	30.107	-24.1464	F	A
13/10/2021	02:52:00	UP21-211	149.42	30.103	-24.1516	NF	DA
13/10/2021	03:50:00	UP21-205	149.79	30.1033	-24.15	F	DA
13/10/2021	04:09:00	UP21-208	149.67	30.1074	-24.1351	F	A
13/10/2021	19:43:00	UP21-205	149.79	30.1135	-24.1398	F	A
13/10/2021	19:57:00	UP21-204	149.04	30.113	-24.146	NF	N
13/10/2021	20:28:00	UP21-210	149.09	30.1066	-24.1624	F	N
13/10/2021	20:58:00	UP21-208	149.67	30.1044	-24.1551	NF	DA
13/10/2021	21:21:00	UP21-203	149.31	30.1046	-24.135	F	A
13/10/2021	21:44:00	UP21-202	149.58	30.1169	-24.108	NF	N
13/10/2021	22:30:00	UP21-200	149.9	30.1001	-24.129	NF	DA
13/10/2021	23:50:00	UP21-201	149.5	30.1056	-24.1371	NF	N
14/10/2021	01:59:00	UP21-203	149.31	30.109	-24.1453	F	A
14/10/2021	03:18:00	UP21-207	149.18	30.1162	-24.1166	F	A
14/10/2021	03:34:00	UP21-206	149.83	30.1173	-24.1163	F	A
14/10/2021	19:07:00	UP21-209	149.99	30.1051	-24.1308	F	A
14/10/2021	19:25:00	UP21-202	149.58	30.1037	-24.1314	F	A
14/10/2021	19:33:00	UP21-208	149.67	30.1025	-24.1305	F	DA
14/10/2021	19:50:00	UP21-201	149.5	30.1059	-24.1222	F	DA
14/10/2021	20:24:00	UP21-201	149.5	30.1113	-24.1187	F	A
14/10/2021	21:14:00	UP21-202	149.58	30.1035	-24.149	NF	N
14/10/2021	22:05:00	UP21-209	149.99	30.1144	-24.1381	F	A
14/10/2021	23:11:00	UP21-210	149.09	30.1104	-24.1437	F	A
15/10/2021	03:33:00	UP21-205	149.79	30.1047	-24.1501	F	N
15/10/2021	03:37:00	UP21-209	149.99	30.1044	-24.1545	NF	N
15/10/2021	04:32:00	UP21-211	149.42	30.1151	-24.1152	F	A
15/10/2021	19:20:00	UP21-200	149.9	30.1057	-24.1647	F	DA
15/10/2021	19:31:00	UP21-204	149.04	30.1051	-24.1651	F	N
15/10/2021	19:37:00	UP21-204	149.04	30.1061	-24.1652	F	DA
15/10/2021	20:10:00	UP21-208	149.67	30.1074	-24.1583	F	A
15/10/2021	21:09:00	UP21-209	149.99	30.1133	-24.1283	NF	N
15/10/2021	21:24:00	UP21-211	149.42	30.1171	-24.1135	F	A
15/10/2021	21:45:00	UP21-209	149.99	30.1162	-24.117	NF	A
16/10/2021	19:06:00	UP21-203	149.31	30.1125	-24.1367	F	A
16/10/2021	19:11:00	UP21-211	149.42	30.1144	-24.1377	F	A
16/10/2021	19:30:00	UP21-210	149.09	30.1145	-24.1354	F	DA
16/10/2021	20:17:00	UP21-207	149.18	30.1119	-24.1234	F	N
16/10/2021	20:26:00	UP21-209	149.99	30.1166	-24.1147	NF	A
16/10/2021	20:56:00	UP21-209	149.99	30.1178	-24.1145	NF	N
16/10/2021	21:05:00	UP21-200	149.9	30.1063	-24.1229	NF	DA
16/10/2021	21:26:00	UP21-208	149.67	30.106	-24.1531	NF	N
16/10/2021	22:00:00	UP21-205	149.79	30.1034	-24.1516	NF	DA
17/10/2021	03:15:00	UP21-200	149.9	30.1064	-24.1222	F	DA
17/10/2021	03:23:00	UP21-209	149.99	30.1153	-24.1159	NF	DA
17/10/2021	03:29:00	UP21-205	149.79	30.1182	-24.109	NF	A
17/10/2021	03:52:00	UP21-207	149.18	30.1026	-24.1275	NF	DA
17/10/2021	04:03:00	UP21-211	149.42	30.1085	-24.142	F	A
17/10/2021	18:36:00	UP21-201	149.5	30.119	-24.1121	F	A
17/10/2021	18:55:00	UP21-206	149.83	30.1188	-24.1117	NF	A
17/10/2021	19:01:00	UP21-207	149.18	30.1196	-24.1114	F	A
17/10/2021	20:02:00	UP21-207	149.18	30.1063	-24.1399	F	A
17/10/2021	20:22:00	UP21-200	149.9	30.1071	-24.1595	NF	N
17/10/2021	20:46:00	UP21-203	149.31	30.1032	-24.1479	NF	DA
17/10/2021	21:35:00	UP21-209	149.99	30.1141	-24.1165	NF	DA
17/10/2021	22:45:00	UP21-210	149.09	30.1062	-24.1436	F	A
17/10/2021	23:02:00	UP21-210	149.09	30.1072	-24.1588	F	N
17/10/2021	23:25:00	UP21-200	149.9	30.1035	-24.1476	F	DA
18/10/2021	00:10:00	UP21-209	149.99	30.1147	-24.1155	F	A
18/10/2021	01:18:00	UP21-206	149.83	30.1184	-24.1066	F	A
18/10/2021	02:50:00	UP21-204	149.04	30.1073	-24.1412	NF	A
18/10/2021	18:57:00	UP21-205	149.79	30.1034	-24.1332	F	A
18/10/2021	19:04:00	UP21-205	149.79	30.1052	-24.1355	F	A
18/10/2021	19:07:00	UP21-207	149.18	30.1049	-24.1339	NF	A
18/10/2021	19:22:00	UP21-201	149.5	30.102	-24.1347	F	N
18/10/2021	19:28:00	UP21-203	149.31	30.1038	-24.1359	NF	N
18/10/2021	19:51:00	UP21-210	149.09	30.1176	-24.1395	NF	N
18/10/2021	20:23:00	UP21-204	149.04	30.112	-24.1164	F	N
18/10/2021	20:47:00	UP21-209	149.99	30.1152	-24.1149	NF	N
18/10/2021	21:00:00	UP21-211	149.42	30.1209	-24.1145	NF	N
18/10/2021	21:18:00	UP21-209	149.99	30.1125	-24.1178	F	A
18/10/2021	21:50:00	UP21-210	149.09	30.1073	-24.1202	NF	DA
18/10/2021	22:11:00	UP21-202	149.58	30.1048	-24.1498	NF	N
18/10/2021	22:24:00	UP21-200	149.9	30.1065	-24.1583	NF	N
18/10/2021	23:36:00	UP21-207	149.18	30.1114	-24.138	NF	N
19/10/2021	00:24:00	UP21-208	149.67	30.1008	-24.1337	NF	DA
19/10/2021	01:05:00	UP21-206	149.83	30.1122	-24.1237	F	A
19/10/2021	01:30:00	UP21-208	149.67	30.1005	-24.1337	NF	DA
19/10/2021	03:09:00	UP21-206	149.83	30.1051	-24.1655	F	DA
19/10/2021	03:49:00	UP21-204	149.04	30.1029	-24.1262	F	DA
19/10/2021	04:08:00	UP21-205	149.79	30.1127	-24.1233	F	N
19/10/2021	04:25:00	UP21-209	149.99	30.1175	-24.1153	F	A
19/10/2021	04:39:00	UP21-203	149.31	30.1125	-24.1179	F	A
19/10/2021	04:45:00	UP21-211	149.42	30.1029	-24.1257	F	DA
19/10/2021	18:52:00	UP21-205	149.79	30.1095	-24.1344	F	N
19/10/2021	18:57:00	UP21-203	149.31	30.1091	-24.1348	F	N
19/10/2021	19:21:00	UP21-207	149.18	30.1098	-24.1333	F	N
19/10/2021	19:33:00	UP21-208	149.67	30.1068	-24.1337	F	A
19/10/2021	19:50:00	UP21-211	149.42	30.1089	-24.1444	NF	A
19/10/2021	20:14:00	UP21-202	149.58	30.1043	-24.1632	NF	N
19/10/2021	20:26:00	UP21-200	149.9	30.1046	-24.1565	NF	N
19/10/2021	21:02:00	UP21-206	149.83	30.1217	-24.1106	F	DA
19/10/2021	21:48:00	UP21-209	149.99	30.112	-24.1202	NF	A
19/10/2021	22:00:00	UP21-200	149.9	30.1008	-24.1318	NF	DA
16/11/2021	01:59:00	UP21-202	149.58	30.1086	-24.1182	F	DA
16/11/2021	02:06:00	UP21-211	149.42	30.1032	-24.1282	F	DA
16/11/2021	02:14:00	UP21-201	149.5	30.1079	-24.138	F	A
16/11/2021	03:38:00	UP21-200	149.9	30.1047	-24.1585	NF	N
16/11/2021	03:50:00	UP21-203	149.31	30.1065	-24.141	F	A
17/11/2021	00:53:00	UP21-210	149.09	30.1146	-24.1152	NF	N
17/11/2021	01:15:00	UP21-201	149.5	30.1166	-24.1387	NF	A
17/11/2021	01:46:00	UP21-208	149.67	30.1087	-24.1441	F	A
17/11/2021	03:22:00	UP21-203	149.31	30.1017	-24.1276	F	DA
17/11/2021	03:38:00	UP21-203	149.31	30.1108	-24.1183	F	A
17/11/2021	19:46:00	UP21-202	149.58	30.1037	-24.125	F	DA
17/11/2021	20:00:00	UP21-206	149.83	30.1179	-24.1104	NF	N
17/11/2021	20:33:00	UP21-208	149.67	30.1134	-24.1288	NF	N
17/11/2021	21:39:00	UP21-202	149.58	30.1034	-24.1493	NF	N
17/11/2021	22:07:00	UP21-205	149.83	30.1078	-24.1664	NF	DA
17/11/2021	22:31:00	UP21-211	149.42	30.1177	-24.1429	F	A
17/11/2021	22:54:00	UP21-209	149.99	30.1042	-24.1233	NF	DA
17/11/2021	23:54:00	UP21-208	149.67	30.1051	-24.1626	F	DA
18/11/2021	00:50:00	UP21-211	149.42	30.1072	-24.1203	NF	DA
18/11/2021	01:47:00	UP21-208	149.67	30.1038	-24.1367	NF	N
18/11/2021	19:14:00	UP21-205	149.79	30.1145	-24.1164	F	N
18/11/2021	19:22:00	UP21-201	149.5	30.114	-24.118	F	N
18/11/2021	19:27:00	UP21-207	149.18	30.1163	-24.1187	F	A
18/11/2021	19:42:00	UP21-209	149.99	30.1144	-24.1178	F	A
18/11/2021	19:43:00	UP21-207	149.18	30.114	-24.1185	NF	N
18/11/2021	20:33:00	UP21-202	149.58	30.1138	-24.1383	NF	A
18/11/2021	21:03:00	UP21-204	149.04	30.1038	-24.1378	NF	N
18/11/2021	21:07:00	UP21-211	149.42	30.108	-24.1414	F	A
18/11/2021	22:23:00	UP21-209	149.99	30.1155	-24.116	F	N
18/11/2021	22:53:00	UP21-206	149.83	30.1208	-24.1148	F	N
19/11/2021	02:32:00	UP21-200	149.9	30.103	-24.151	NF	DA
19/11/2021	03:19:00	UP21-204	149.04	30.1044	-24.1357	F	N
19/11/2021	03:37:00	UP21-209	149.99	30.1143	-24.1157	NF	N
19/11/2021	03:53:00	UP21-203	149.31	30.1109	-24.1187	F	A
19/11/2021	19:12:00	UP21-203	149.31	30.1045	-24.1454	F	A
19/11/2021	19:16:00	UP21-205	149.79	30.1046	-24.1472	F	N
19/11/2021	19:35:00	UP21-202	149.58	30.1037	-24.1459	NF	DA
19/11/2021	19:52:00	UP21-210	149.09	30.1042	-24.1477	F	N
19/11/2021	20:28:00	UP21-209	149.99	30.1141	-24.1166	F	DA
19/11/2021	20:39:00	UP21-211	149.42	30.1188	-24.1061	NF	N
19/11/2021	21:25:00	UP21-201	149.5	30.1127	-24.1291	NF	N
19/11/2021	22:32:00	UP21-204	149.04	30.1071	-24.159	NF	N
19/11/2021	22:36:00	UP21-202	149.58	30.1056	-24.1642	NF	DA
19/11/2021	22:45:00	UP21-207	149.18	30.1059	-24.1655	F	DA
19/11/2021	23:03:00	UP21-208	149.67	30.1055	-24.1543	NF	N
19/11/2021	23:22:00	UP21-201	149.5	30.1021	-24.1297	F	DA
19/11/2021	23:48:00	UP21-201	149.5	30.1204	-24.11	F	DA
20/11/2021	00:11:00	UP21-209	149.99	30.1072	-24.1371	F	A
20/11/2021	18:54:00	UP21-203	149.31	30.1137	-24.1261	F	N
20/11/2021	19:08:00	UP21-200	149.9	30.1151	-24.1263	NF	N
20/11/2021	19:29:00	UP21-207	149.18	30.114	-24.1261	NF	N
20/11/2021	19:33:00	UP21-205	149.79	30.1136	-24.1256	F	N
20/11/2021	19:44:00	UP21-202	149.58	30.1138	-24.1269	F	N
20/11/2021	20:11:00	UP21-204	149.04	30.1194	-24.1065	NF	N
20/11/2021	20:30:00	UP21-211	149.42	30.1165	-24.1168	NF	A
20/11/2021	20:39:00	UP21-201	149.5	30.1032	-24.1255	NF	DA
20/11/2021	20:58:00	UP21-203	149.31	30.1099	-24.1371	F	N
20/11/2021	21:28:00	UP21-210	149.09	30.1065	-24.1466	F	A
20/11/2021	22:08:00	UP21-208	149.67	30.1045	-24.1555	F	N
20/11/2021	22:18:00	UP21-210	149.09	30.1069	-24.1409	F	A
20/11/2021	22:43:00	UP21-209	149.99	30.1134	-24.1165	NF	N
21/11/2021	20:16:00	UP21-203	149.31	30.1148	-24.1376	F	A
21/11/2021	20:25:00	UP21-208	149.67	30.1069	-24.1603	NF	N
21/11/2021	20:43:00	UP21-211	149.42	30.1062	-24.1592	NF	N
21/11/2021	21:04:00	UP21-205	149.79	30.1052	-24.1234	NF	DA
21/11/2021	21:12:00	UP21-202	149.58	30.1142	-24.1165	NF	DA
21/11/2021	21:56:00	UP21-210	149.09	30.1104	-24.124	F	A
21/11/2021	22:50:00	UP21-211	149.42	30.1086	-24.1426	F	A
21/11/2021	23:00:00	UP21-204	149.04	30.105	-24.1458	NF	DA
21/11/2021	23:45:00	UP21-205	149.79	30.1059	-24.1469	F	A
22/11/2021	00:05:00	UP21-200	149.9	30.1019	-24.1318	F	DA
22/11/2021	00:49:00	UP21-209	149.99	30.1149	-24.1188	F	A
22/11/2021	02:37:00	UP21-208	149.67	30.1068	-24.1413	F	A
22/11/2021	02:48:00	UP21-207	149.79	30.1056	-24.1565	F	N
22/11/2021	03:49:00	UP21-203	149.31	30.1199	-24.1133	F	A
22/11/2021	03:58:00	UP21-206	149.83	30.1209	-24.1102	F	DA
22/11/2021	04:02:00	UP21-207	149.18	30.1198	-24.1154	F	A
22/11/2021	19:04:00	UP21-210	149.09	30.1038	-24.1288	NF	A
22/11/2021	19:11:00	UP21-203	149.31	30.1052	-24.1305	NF	A
22/11/2021	19:13:00	UP21-205	149.79	30.1031	-24.1289	F	DA
22/11/2021	19:20:00	UP21-203	149.31	30.1045	-24.1313	F	A
22/11/2021	19:25:00	UP21-207	149.18	30.1025	-24.129	F	DA
22/11/2021	19:52:00	UP21-202	149.58	30.1127	-24.121	NF	DA
22/11/2021	20:22:00	UP21-200	149.9	30.1198	-24.1213	F	N
22/11/2021	20:35:00	UP21-209	149.99	30.1119	-24.1178	NF	N
22/11/2021	21:17:00	UP21-201	149.5	30.1038	-24.1492	F	N
22/11/2021	21:51:00	UP21-204	149.04	30.1055	-24.1583	NF	N
22/11/2021	22:43:00	UP21-200	149.9	30.1056	-24.1227	F	DA
22/11/2021	22:51:00	UP21-202	149.58	30.1125	-24.1167	NF	DA
22/11/2021	22:54:00	UP21-209	149.99	30.1147	-24.1155	NF	N
22/11/2021	23:08:00	UP21-208	149.67	30.1187	-24.1071	F	A
23/11/2021	01:23:00	UP21-210	149.09	30.1041	-24.1529	NF	N
23/11/2021	02:02:00	UP21-207	149.18	30.1068	-24.1408	NF	N
23/11/2021	02:24:00	UP21-204	149.04	30.1122	-24.1304	F	N
23/11/2021	02:27:00	UP21-203	149.31	30.113	-24.129	NF	N
23/11/2021	02:57:00	UP21-202	149.58	30.1102	-24.1172	NF	N
23/11/2021	03:10:00	UP21-208	149.67	30.117	-24.1216	F	A
23/11/2021	03:26:00	UP21-210	149.09	30.1197	-24.1096	F	DA
23/11/2021	03:36:00	UP21-209	149.99	30.113	-24.1181	F	A
23/11/2021	03:42:00	UP21-201	149.5	30.1105	-24.1218	F	N
23/11/2021	03:56:00	UP21-200	149.9	30.1115	-24.1227	F	A
23/11/2021	04:01:00	UP21-203	149.31	30.1095	-24.1192	F	DA
23/11/2021	19:25:00	UP21-200	149.9	30.1094	-24.1347	F	N
23/11/2021	19:33:00	UP21-207	149.18	30.1083	-24.1338	F	A
23/11/2021	19:35:00	UP21-203	149.31	30.11	-24.1337	NF	N
23/11/2021	19:40:00	UP21-211	149.42	30.1096	-24.1342	F	N
23/11/2021	19:49:00	UP21-210	149.09	30.1093	-24.1346	NF	N
23/11/2021	19:58:00	UP21-205	149.79	30.1087	-24.1339	F	A
23/11/2021	20:23:00	UP21-207	149.18	30.1074	-24.1362	F	A
23/11/2021	20:29:00	UP21-201	149.5	30.1047	-24.1385	NF	N
23/11/2021	20:32:00	UP21-205	149.79	30.1062	-24.1413	F	A
23/11/2021	20:35:00	UP21-200	149.9	30.1075	-24.1429	F	A
23/11/2021	21:14:00	UP21-211	149.42	30.1035	-24.1548	NF	N
23/11/2021	21:55:00	UP21-206	149.83	30.1196	-24.1104	NF	DA
23/11/2021	22:23:00	UP21-209	149.99	30.1109	-24.118	NF	N
23/11/2021	22:29:00	UP21-204	149.04	30.1119	-24.1212	NF	N
23/11/2021	22:46:00	UP21-202	149.58	30.1098	-24.1205	NF	DA
06/12/2021	19:28:00	UP21-203	149.31	30.113	-24.1161	NF	DA
06/12/2021	19:35:00	UP21-202	149.58	30.1157	-24.1174	NF	N
06/12/2021	19:37:00	UP21-206	149.83	30.1143	-24.1189	F	N
06/12/2021	19:46:00	UP21-203	149.31	30.1146	-24.117	F	N
06/12/2021	19:50:00	UP21-200	149.9	30.1148	-24.1176	NF	N
06/12/2021	19:54:00	UP21-201	149.5	30.1149	-24.1175	NF	DA
06/12/2021	20:33:00	UP21-204	149.04	30.1014	-24.1336	F	DA
06/12/2021	20:52:00	UP21-208	149.67	30.1178	-24.142	NF	N
06/12/2021	21:29:00	UP21-207	149.18	30.1053	-24.1658	F	DA
06/12/2021	22:03:00	UP21-210	149.09	30.1059	-24.14	NF	A
06/12/2021	22:09:00	UP21-205	149.79	30.1001	-24.1331	NF	DA
07/12/2021	00:20:00	UP21-204	149.04	30.1043	-24.153	NF	N
07/12/2021	01:19:00	UP21-202	149.58	30.1195	-24.1116	NF	A
07/12/2021	01:29:00	UP21-207	149.18	30.1187	-24.1153	F	A
07/12/2021	01:55:00	UP21-208	149.67	30.118	-24.1408	NF	N
07/12/2021	21:41:00	UP21-201	149.5	30.1201	-24.1385	F	DA
07/12/2021	22:03:00	UP21-208	149.67	30.1172	-24.1138	NF	A
07/12/2021	22:19:00	UP21-206	149.83	30.1158	-24.1176	NF	N
07/12/2021	22:29:00	UP21-209	149.99	30.1139	-24.1264	NF	N
07/12/2021	23:01:00	UP21-205	149.79	30.1028	-24.1305	F	DA
07/12/2021	23:09:00	UP21-200	149.9	30.1082	-24.1416	F	A
08/12/2021	00:00:00	UP21-202	149.58	30.1101	-24.1376	NF	N
08/12/2021	02:03:00	UP21-206	149.83	30.1211	-24.115	NF	N
08/12/2021	02:10:00	UP21-202	149.58	30.1216	-24.106	F	N
08/12/2021	02:34:00	UP21-200	149.9	30.1048	-24.125	NF	DA
08/12/2021	02:49:00	UP21-204	149.04	30.1058	-24.1473	F	A
08/12/2021	03:31:00	UP21-201	149.5	30.1164	-24.141	F	A
08/12/2021	19:28:00	UP21-204	149.04	30.1114	-24.1375	F	N
08/12/2021	19:31:00	UP21-207	149.18	30.1116	-24.1367	F	N
08/12/2021	19:46:00	UP21-203	149.31	30.1143	-24.1373	F	DA
08/12/2021	19:57:00	UP21-203	149.31	30.1126	-24.1363	F	DA
08/12/2021	20:16:00	UP21-204	149.04	30.1031	-24.1489	NF	N
08/12/2021	21:08:00	UP21-205	149.79	30.1053	-24.1388	NF	N
08/12/2021	21:26:00	UP21-209	149.99	30.1137	-24.1169	F	N
08/12/2021	21:30:00	UP21-202	149.58	30.1216	-24.1138	NF	N
08/12/2021	21:49:00	UP21-211	149.42	30.1098	-24.1186	F	A
08/12/2021	22:19:00	UP21-208	149.67	30.1027	-24.1252	F	DA
08/12/2021	22:27:00	UP21-205	149.79	30.1049	-24.1375	F	N
08/12/2021	22:42:00	UP21-207	149.18	30.1168	-24.1367	NF	DA
08/12/2021	22:59:00	UP21-205	149.79	30.1058	-24.1357	NF	N
08/12/2021	23:10:00	UP21-203	149.31	30.1042	-24.1494	NF	N
09/12/2021	01:44:00	UP21-210	149.09	30.107	-24.1207	F	DA
09/12/2021	01:56:00	UP21-206	149.83	30.1182	-24.1109	NF	N
09/12/2021	02:28:00	UP21-204	149.04	30.1027	-24.136	NF	N
09/12/2021	19:36:00	UP21-202	149.58	30.1037	-24.133	F	A
09/12/2021	19:44:00	UP21-210	149.09	30.1031	-24.1315	F	A
09/12/2021	19:59:00	UP21-200	149.9	30.1024	-24.1339	NF	A
09/12/2021	20:28:00	UP21-209	149.99	30.116	-24.1148	F	N
09/12/2021	20:56:00	UP21-204	149.04	30.1196	-24.1204	F	N
09/12/2021	21:08:00	UP21-201	149.5	30.1115	-24.12	F	A
09/12/2021	21:43:00	UP21-200	149.9	30.0996	-24.1313	NF	DA
09/12/2021	21:49:00	UP21-205	149.79	30.1051	-24.1373	NF	N
09/12/2021	22:25:00	UP21-203	149.31	30.105	-24.1468	NF	N
09/12/2021	23:03:00	UP21-202	149.58	30.1054	-24.1644	NF	N
09/12/2021	23:14:00	UP21-211	149.42	30.1029	-24.1493	F	DA
10/12/2021	02:05:00	UP21-208	149.67	30.1109	-24.1178	F	A
10/12/2021	02:30:00	UP21-203	149.31	30.1089	-24.1419	F	A
10/12/2021	03:19:00	UP21-206	149.83	30.1064	-24.1397	F	A
10/12/2021	03:25:00	UP21-205	149.79	30.1075	-24.1379	F	A
10/12/2021	20:08:00	UP21-211	149.42	30.106	-24.1662	NF	N
10/12/2021	20:41:00	UP21-201	149.5	30.1026	-24.15	NF	DA
10/12/2021	21:20:00	UP21-209	149.99	30.1131	-24.1295	NF	N
10/12/2021	21:35:00	UP21-203	149.31	30.1044	-24.1238	F	DA
10/12/2021	21:41:00	UP21-210	149.09	30.1105	-24.1179	F	N
10/12/2021	22:24:00	UP21-208	149.67	30.105	-24.137	NF	N
17/01/2022	23:15:00	UP21-200	149.9	30.1032	-24.1252	F	DA
17/01/2022	23:31:00	UP21-202	149.58	30.1056	-24.1365	NF	N
17/01/2022	23:39:00	UP21-210	149.09	30.1055	-24.1469	F	A
17/01/2022	23:44:00	UP21-201	149.5	30.1055	-24.1535	NF	N
17/01/2022	00:17:00	UP21-210	149.09	30.1042	-24.1551	F	N
17/01/2022	00:30:00	UP21-202	149.58	30.1066	-24.1381	NF	N
17/01/2022	00:44:00	UP21-204	149.04	30.1044	-24.1247	F	DA
17/01/2022	02:02:00	UP21-205	149.79	30.1166	-24.1166	F	A
17/01/2022	02:59:00	UP21-200	149.9	30.1028	-24.1365	NF	N
18/01/2022	21:53:00	UP21-201	149.5	30.1039	-24.1242	NF	DA
18/01/2022	22:02:00	UP21-205	149.79	30.1067	-24.1374	F	A
18/01/2022	22:09:00	UP21-204	149.04	30.1171	-24.1413	NF	A
18/01/2022	22:43:00	UP21-208	149.67	30.1069	-24.1406	F	A
19/01/2022	00:05:00	UP21-209	149.99	30.1096	-24.1173	NF	N
19/01/2022	01:55:00	UP21-210	149.09	30.1039	-24.1377	NF	N
19/01/2022	02:16:00	UP21-201	149.5	30.1066	-24.1553	NF	N
19/01/2022	02:29:00	UP21-205	149.79	30.1058	-24.1603	NF	N
19/01/2022	20:09:00	UP21-204	149.04	30.1169	-24.1355	F	DA
19/01/2022	20:31:00	UP21-200	149.9	30.1046	-24.1475	NF	N
19/01/2022	20:58:00	UP21-202	149.58	30.1037	-24.1526	F	N
19/01/2022	21:07:00	UP21-204	149.04	30.1054	-24.1402	F	A
19/01/2022	21:23:00	UP21-209	149.99	30.1009	-24.1287	F	DA
19/01/2022	21:48:00	UP21-210	149.09	30.1184	-24.1068	F	A
19/01/2022	21:56:00	UP21-209	149.99	30.1138	-24.1161	NF	N
19/01/2022	22:53:00	UP21-205	149.79	30.1155	-24.1419	F	A
20/01/2022	00:04:00	UP21-205	149.79	30.1051	-24.1393	NF	A
20/01/2022	00:09:00	UP21-204	149.04	30.1079	-24.1413	NF	N
20/01/2022	20:00:00	UP21-200	149.9	30.1065	-24.1576	F	N
20/01/2022	20:06:00	UP21-205	149.79	30.1062	-24.1571	NF	N
20/01/2022	20:09:00	UP21-210	149.09	30.1059	-24.1564	F	N
20/01/2022	20:21:00	UP21-210	149.09	30.1061	-24.1607	F	N
20/01/2022	21:22:00	UP21-201	149.5	30.1117	-24.1375	NF	N
20/01/2022	21:40:00	UP21-209	149.99	30.1073	-24.1212	NF	DA
20/01/2022	22:48:00	UP21-204	149.04	30.1182	-24.1177	F	A
20/01/2022	23:22:00	UP21-200	149.9	30.1111	-24.1263	F	A
21/01/2022	00:13:00	UP21-202	149.58	30.1065	-24.1574	NF	N
21/01/2022	02:04:00	UP21-200	149.9	30.1022	-24.1275	F	DA
21/01/2022	02:20:00	UP21-202	149.58	30.1102	-24.1176	NF	DA
21/01/2022	19:34:00	UP21-202	149.58	30.1038	-24.135	F	N
21/01/2022	19:44:00	UP21-205	149.79	30.105	-24.1341	F	A
21/01/2022	19:55:00	UP21-210	149.09	30.1068	-24.1353	F	A
21/01/2022	20:27:00	UP21-209	149.99	30.1146	-24.1159	NF	N
21/01/2022	20:45:00	UP21-208	149.67	30.1195	-24.1079	NF	A
21/01/2022	21:16:00	UP21-201	149.5	30.1129	-24.1235	NF	N
21/01/2022	22:39:00	UP21-204	149.04	30.1102	-24.1437	NF	A
21/01/2022	22:52:00	UP21-202	149.58	30.106	-24.1626	NF	N
22/01/2022	19:27:00	UP21-201	149.5	30.1189	-24.1215	F	A
22/01/2022	19:33:00	UP21-204	149.04	30.1172	-24.1199	NF	N
22/01/2022	19:59:00	UP21-205	149.79	30.116	-24.1216	F	A
22/01/2022	20:24:00	UP21-208	149.67	30.0118	-24.1077	NF	N
22/01/2022	20:36:00	UP21-209	149.99	30.1132	-24.1181	NF	N
22/01/2022	20:54:00	UP21-205	149.79	30.1055	-24.1366	F	N
22/01/2022	22:14:00	UP21-210	149.09	30.1024	-24.1506	NF	DA
22/01/2022	23:10:00	UP21-209	149.99	30.113	-24.121	F	A
23/01/2022	20:25:00	UP21-202	149.58	30.1056	-24.1462	NF	A
23/01/2022	20:31:00	UP21-210	149.09	30.1053	-24.1522	NF	N
23/01/2022	21:30:00	UP21-204	149.04	30.1035	-24.1259	F	DA
23/01/2022	22:09:00	UP21-205	149.79	30.1133	-24.1227	NF	N
23/01/2022	22:13:00	UP21-204	149.04	30.1122	-24.1236	NF	N
23/01/2022	22:30:00	UP21-208	149.67	30.1172	-24.1084	NF	N
23/01/2022	22:43:00	UP21-200	149.9	30.1174	-24.1194	NF	A
23/01/2022	23:10:00	UP21-209	149.99	30.1108	-24.118	F	A
24/01/2022	01:31:00	UP21-210	149.09	30.1053	-24.1504	F	N
24/01/2022	02:29:00	UP21-202	149.58	30.1038	-24.1372	F	N
24/01/2022	02:34:00	UP21-204	149.04	30.104	-24.1372	NF	N
24/01/2022	03:13:00	UP21-200	149.9	30.1129	-24.1282	NF	N
24/01/2022	03:33:00	UP21-208	149.67	30.1211	-24.1143	NF	N
24/01/2022	19:34:00	UP21-210	149.09	30.1072	-24.1228	F	A
24/01/2022	19:36:00	UP21-202	149.58	30.1065	-24.1227	F	DA
24/01/2022	19:49:00	UP21-200	149.9	30.1078	-24.1233	F	A
24/01/2022	20:33:00	UP21-209	149.99	30.1096	-24.1214	NF	DA
24/01/2022	21:02:00	UP21-200	149.9	30.1182	-24.1204	F	A
24/01/2022	21:40:00	UP21-208	149.67	30.1007	-24.1344	NF	DA
24/01/2022	21:45:00	UP21-204	149.04	30.1046	-24.1375	NF	N
24/01/2022	22:38:00	UP21-204	149.04	30.1044	-24.1634	NF	N
24/01/2022	22:47:00	UP21-210	149.09	30.1031	-24.1501	NF	DA
24/01/2022	22:54:00	UP21-201	149.5	30.1103	-24.1441	NF	A
25/01/2022	00:15:00	UP21-208	149.67	30.1046	-24.1242	NF	DA
25/01/2022	00:19:00	UP21-205	149.79	30.1069	-24.1205	F	DA
25/01/2022	00:28:00	UP21-202	149.58	30.1171	-24.1153	NF	A
25/01/2022	03:25:00	UP21-202	149.58	30.1146	-24.1251	F	N
25/01/2022	04:05:00	UP21-204	149.04	30.1182	-24.1192	F	A
25/01/2022	19:34:00	UP21-200	149.9	30.11	-24.1436	NF	N
25/01/2022	20:01:00	UP21-201	149.5	30.1094	-24.1429	F	A
25/01/2022	21:13:00	UP21-205	149.79	30.1048	-24.1416	NF	A
25/01/2022	21:27:00	UP21-210	149.09	30.1058	-24.1366	F	N
25/01/2022	22:08:00	UP21-202	149.58	30.1132	-24.1235	NF	N
25/01/2022	22:23:00	UP21-208	149.67	30.1192	-24.1113	F	A
25/01/2022	22:33:00	UP21-208	149.67	30.1192	-24.1086	F	A
25/01/2022	22:40:00	UP21-208	149.67	30.1209	-24.111	F	DA
12/02/2022	00:01:00	UP21-204	149.04	30.1099	-24.1357	NF	N
12/02/2022	01:55:00	UP21-202	149.58	30.1064	-24.1383	NF	N
12/02/2022	02:13:00	UP21-201	149.5	30.1045	-24.1234	NF	DA
12/02/2022	02:32:00	UP21-200	149.9	30.1216	-24.1208	F	DA
12/02/2022	02:48:00	UP21-202	149.58	30.1103	-24.1187	F	A
13/02/2022	21:05:00	UP21-209	149.99	30.1141	-24.1173	F	N
13/02/2022	21:19:00	UP21-201	149.5	30.1157	-24.1387	F	A
13/02/2022	21:49:00	UP21-209	149.99	30.108	-24.1193	F	DA
13/02/2022	23:25:00	UP21-201	149.5	30.1104	-24.1428	NF	A
13/02/2022	23:33:00	UP21-204	149.04	30.1095	-24.1375	NF	N
14/02/2022	02:26:00	UP21-200	149.9	30.106	-24.1386	F	A
14/02/2022	02:56:00	UP21-201	149.5	30.115	-24.1168	F	A
14/02/2022	19:31:00	UP21-204	149.04	30.1039	-24.1381	F	N
14/02/2022	19:38:00	UP21-200	149.9	30.1058	-24.1382	F	A
14/02/2022	20:22:00	UP21-204	149.04	30.1068	-24.167	NF	DA
14/02/2022	20:56:00	UP21-200	149.9	30.1047	-24.1679	NF	N
14/02/2022	21:54:00	UP21-202	149.58	30.1139	-24.1251	NF	N
14/02/2022	22:18:00	UP21-209	149.99	30.1211	-24.1112	F	DA
14/02/2022	22:36:00	UP21-201	149.5	30.1174	-24.1205	F	A
14/02/2022	23:40:00	UP21-200	149.9	30.1068	-24.1552	NF	N
15/02/2022	01:31:00	UP21-204	149.04	30.1082	-24.1195	F	DA
15/02/2022	01:50:00	UP21-209	149.99	30.1201	-24.1124	NF	N
15/02/2022	19:36:00	UP21-202	149.58	30.1158	-24.1176	F	A
15/02/2022	19:41:00	UP21-209	149.99	30.1131	-24.1186	NF	N
15/02/2022	19:54:00	UP21-209	149.99	30.1122	-24.1185	F	N
15/02/2022	19:58:00	UP21-201	149.5	30.1133	-24.1169	F	DA
15/02/2022	20:48:00	UP21-202	149.58	30.1148	-24.1242	NF	N
15/02/2022	20:53:00	UP21-200	149.9	30.1181	-24.1236	F	A
15/02/2022	21:59:00	UP21-204	149.04	30.1052	-24.166	F	DA
16/02/2022	00:14:00	UP21-209	149.99	30.1142	-24.1183	NF	A
16/02/2022	00:27:00	UP21-200	149.9	30.102	-24.1363	NF	N
16/02/2022	02:23:00	UP21-204	149.04	30.1055	-24.1353	NF	N
16/02/2022	03:24:00	UP21-201	149.5	30.1065	-24.1471	NF	A
16/02/2022	04:17:00	UP21-202	149.58	30.1197	-24.1208	F	N
16/02/2022	20:09:00	UP21-204	149.04	30.1058	-24.1509	F	N
16/02/2022	20:59:00	UP21-201	149.5	30.1101	-24.1377	NF	N
16/02/2022	21:49:00	UP21-202	149.58	30.1133	-24.1161	NF	DA
16/02/2022	22:29:00	UP21-209	149.99	30.1151	-24.1181	NF	N
16/02/2022	22:44:00	UP21-200	149.9	30.1116	-24.1292	NF	N
16/02/2022	23:28:00	UP21-201	149.5	30.1086	-24.142	F	N
16/02/2022	23:35:00	UP21-204	149.04	30.1063	-24.1521	NF	N
17/02/2022	00:21:00	UP21-200	149.9	30.1056	-24.1478	F	A
17/02/2022	01:21:00	UP21-209	149.99	30.1187	-24.1098	NF	DA
17/02/2022	19:36:00	UP21-204	149.04	30.1086	-24.1352	F	A
17/02/2022	19:50:00	UP21-201	149.5	30.1073	-24.1365	F	A
17/02/2022	20:08:00	UP21-200	149.9	30.1012	-24.1327	F	DA
17/02/2022	21:34:00	UP21-209	149.99	30.1178	-24.1147	F	A
18/02/2022	02:18:00	UP21-209	149.99	30.11	-24.1172	NF	N
18/02/2022	02:36:00	UP21-202	149.58	30.1162	-24.1141	NF	A
18/02/2022	02:54:00	UP21-209	149.99	30.1097	-24.1185	NF	N
18/02/2022	03:25:00	UP21-201	149.5	30.1079	-24.1406	F	A
18/02/2022	03:37:00	UP21-204	149.04	30.1053	-24.1532	F	N
18/02/2022	04:25:00	UP21-204	149.04	30.1063	-24.1392	F	A
18/02/2022	19:24:00	UP21-201	149.5	30.1141	-24.1264	F	N
18/02/2022	19:46:00	UP21-202	149.58	30.1139	-24.1254	NF	N
18/02/2022	20:24:00	UP21-209	149.99	30.1142	-24.1152	NF	N
18/02/2022	21:19:00	UP21-201	149.5	30.1084	-24.146	F	A
18/02/2022	21:30:00	UP21-200	149.9	30.1065	-24.1475	NF	A
18/02/2022	21:36:00	UP21-201	149.5	30.106	-24.1546	NF	N
18/02/2022	22:09:00	UP21-204	149.04	30.1056	-24.159	NF	N
18/02/2022	23:05:00	UP21-209	149.99	30.1086	-24.1195	NF	DA
18/02/2022	23:30:00	UP21-202	149.58	30.1142	-24.1171	F	DA
19/02/2022	00:10:00	UP21-209	149.99	30.1076	-24.1204	NF	DA
19/02/2022	00:32:00	UP21-201	149.5	30.1067	-24.1413	F	A
19/02/2022	00:54:00	UP21-204	149.04	30.1037	-24.1538	NF	DA
19/02/2022	19:40:00	UP21-200	149.9	30.1051	-24.1475	F	A
19/02/2022	19:46:00	UP21-204	149.04	30.1081	-24.1456	F	A
19/02/2022	20:08:00	UP21-201	149.5	30.1049	-24.1395	F	A
19/02/2022	20:16:00	UP21-202	149.58	30.1027	-24.1262	F	DA
19/02/2022	22:16:00	UP21-200	149.9	30.1047	-24.1574	NF	N
19/02/2022	22:36:00	UP21-204	149.04	30.1064	-24.1615	NF	N

## Sheet: R. aegyptiacus sightings
Date	Time	Longitude	Latitude	Comments
08/02/2021	22:13:00	30.1117	-24.1177	Flying
08/02/2021	22:13:00	30.1115	-24.1178	Feeding in tree
08/02/2021	23:16:00	30.1084	-24.1366	Flying at F. syc
08/02/2021	23:35:00	30.1037	-24.1477	Feeding at F. syc
09/02/2021	00:45:00	30.1097	-24.1363	Many bats feeding in F. syc
09/02/2021	00:47:00	30.1109	-24.1179	Flying into F. syc
09/02/2021	01:10:00	30.1104	-24.1185	Flying to cave
09/02/2021	20:13:00	30.1107	-24.1181	Flying West to East
09/02/2021	22:01:00	30.1106	-24.1182	Many feeding in F. syc (>20)
09/02/2021	22:01:00	30.1132	-24.1177	Flying South to North
10/02/2021	01:05:00	30.1037	-24.1477	A few feeding in F. syc (~5)
10/02/2021	01:06:00	30.1063	-24.1232	Feeding in F. natalensis
10/02/2021	01:06:00	30.1109	-24.118	Many feeding in F. syc (>20)
10/02/2021	20:52:00	30.1107	-24.1181	Many feeding in F. syc (>20)
10/02/2021	21:32:00	30.1062	-24.1673	Many in F. syc
10/02/2021	21:43:00	30.1056	-24.1666	Feeding in F. natalensis
11/02/2021	20:19:00	30.1102	-24.1188	Feeding in F. natalensis
11/02/2021	20:19:00	30.1107	-24.1181	Many in F. syc
11/02/2021	21:59:00	30.1056	-24.1666	Feeding in F. syc
11/02/2021	23:54:00	30.1173	-24.1152	Feeding in F. syc
11/02/2021	23:55:00	30.1038	-24.1476	Feeding in F. syc
15/02/2021	20:30:00	30.1107	-24.1181	Many bats in same 5 F. syc
15/02/2021	20:33:00	30.1057	-24.1408	Flying across road
15/02/2021	20:36:00	30.1085	-24.1443	Flying
15/02/2021	20:51:00	30.1051	-24.1632	Feeding in F. syc
15/02/2021	20:57:00	30.1062	-24.1672	Feeding between F. syc and F. natalensis
15/02/2021	21:21:00	30.1059	-24.1412	Flying
15/02/2021	22:26:00	30.1068	-24.1227	Feeding in F. syc, south of road
15/02/2021	23:15:00	30.103	-24.1283	Feeding in F. syc
15/02/2021	23:46:00	30.1032	-24.1739	Feeding in F. syc next to the river, 10m from the road
16/02/2021	01:02:00	30.1095	-24.1364	Flying around
16/02/2021	01:03:00	30.1133	-24.1178	Flying around F. syc
16/02/2021	02:17:00	30.1101	-24.1189	Feeding in F. natalensis
16/02/2021	02:18:00	30.1107	-24.1181	Single bat feeding in 5 F. syc trees
16/02/2021	21:05:00	30.1101	-24.1189	Two bats in F. syc
16/02/2021	21:06:00	30.1107	-24.1181	One bat in F. syc
16/02/2021	21:08:00	30.1132	-24.1171	Flying around F. syc
16/02/2021	23:30:00	30.1173	-24.142	Flying around F. sansibarica
16/02/2021	23:37:00	30.1098	-24.1364	Flying around F. syc
17/02/2021	20:24:00	30.1061	-24.1671	Feeding in F. syc
17/02/2021	21:30:00	30.1107	-24.1181	Single bat in F. syc
17/02/2021	21:35:00	30.1175	-24.1151	Single bat in F. syc
17/02/2021	20:54:00	30.1173	-24.1422	Flying
17/02/2021	23:09:00	30.1062	-24.1394	Flying in F. syc
17/02/2021	23:36:00	30.1062	-24.1671	Flying in non F. nat
18/02/2021	00:05:00	30.1085	-24.1442	Flying across road
18/02/2021	00:08:00	30.106	-24.1414	Feeding in F. syc
18/02/2021	00:09:00	30.1056	-24.1408	Feeding in F. syc
18/02/2021	00:22:00	30.1068	-24.1227	Flying
18/02/2021	00:26:00	30.1101	-24.1189	Two bats in F. syc
18/02/2021	00:27:00	30.1106	-24.1182	Single bat in F. sycs (5 syc)
18/02/2021	01:33:00	30.1083	-24.1446	Single bat in F. syc
18/02/2021	01:51:00	30.1057	-24.1666	Three or more in F. syc
18/02/2021	02:01:00	30.1059	-24.1685	Flying across road
18/02/2021	02:17:00	30.1059	-24.1411	Flying across road
18/02/2021	20:16:00	30.1068	-24.1226	Two in F. syc
18/02/2021	20:17:00	30.1083	-24.1209	Single bat in F. syc
18/02/2021	20:19:00	30.1101	-24.1189	Single bat in F. syc
18/02/2021	20:20:00	30.1106	-24.1182	Single bat in F. syc (5 syc)
18/02/2021	21:46:00	30.1063	-24.1674	Single bat in (wild plum)
18/02/2021	22:12:00	30.1097	-24.1364	Flying around F. syc
19/02/2021	00:16:00	30.1071	-24.1422	Flying around F. syc
08/03/2021	19:46:00	30.1101	-24.1189	One in F. syc
08/03/2021	20:07:00	30.1056	-24.1408	One flying across road
08/03/2021	21:04:00	30.106	-24.167	At least five in E. capensis
08/03/2021	21:07:00	30.1052	-24.1629	Flying across road
08/03/2021	22:39:00	30.1173	-24.1417	Flying across road
08/03/2021	23:10:00	30.105	-24.1644	10+ between E. capensis and F. syc
09/03/2021	00:00:00	30.1208	-24.1145	One in F. syc
09/03/2021	00:21:00	30.1107	-24.1182	Two heard chattering in F. syc
09/03/2021	21:52:00	30.106	-24.167	Many flying across the road and between trees
09/03/2021	22:09:00	30.1059	-24.1411	Flying between F. syc
09/03/2021	23:03:00	30.1057	-24.1362	One in F. syc
09/03/2021	23:41:00	30.1146	-24.1172	One flying across the road
10/03/2021	00:24:00	30.1062	-24.1671	Two in the trees
10/03/2021	00:57:00	30.1059	-24.1411	Three in F. syc
10/03/2021	01:00:00	30.1052	-24.137	One in F. syc
10/03/2021	01:35:00	30.1107	-24.118	One flying
10/03/2021	02:01:00	30.1101	-24.1189	One in F. syc
10/03/2021	02:03:00	30.109	-24.1202	One in F. syc
10/03/2021	03:11:00	30.1052	-24.1369	One in F. syc
10/03/2021	19:28:00	30.1055	-24.1689	One feeding in F. syc
10/03/2021	21:03:00	30.1107	-24.118	One flying across the road
10/03/2021	21:28:00	30.1173	-24.1419	Two flying across the road
10/03/2021	22:34:00	30.1063	-24.1675	One in F. syc
10/03/2021	22:35:00	30.1069	-24.1451	One flying
11/03/2021	00:01:00	30.1124	-24.1178	One flying across the road
11/03/2021	00:03:00	30.1107	-24.1181	Multiple in F. syc
11/03/2021	00:48:00	30.1051	-24.1632	One in F. syc
11/03/2021	00:51:00	30.1061	-24.167	At least five flying between E. capensis and F. syc
11/03/2021	01:05:00	30.1064	-24.1595	One in E. capensis
11/03/2021	20:20:00	30.1055	-24.1691	One flying across the road
11/03/2021	20:37:00	30.1036	-24.1479	Two feeding in F. syc
11/03/2021	21:00:00	30.1106	-24.1181	Two in F. syc (5 F. syc)
11/03/2021	22:07:00	30.1173	-24.1423	One flying over the road
11/03/2021	22:36:00	30.1058	-24.158	One in F. syc
11/03/2021	22:42:00	30.1062	-24.1671	Two flying
11/03/2021	22:42:00	30.1058	-24.1685	One flying across the road
11/03/2021	23:29:00	30.1112	-24.1179	Two flying across the road
12/03/2021	02:12:00	30.1053	-24.1564	Two in F syc
12/03/2021	02:49:00	30.1068	-24.1227	One in F. syc
12/03/2021	03:38:00	30.106	-24.1669	One between (5) F. sycs
12/03/2021	03:54:00	30.1045	-24.1527	Five flying across/around the road
12/03/2021	20:40:00	30.1035	-24.1483	One in F. syc off the road
12/03/2021	20:56:00	30.1173	-24.1418	One in E. capensis
12/03/2021	21:31:00	30.1173	-24.1152	One in F. syc
12/03/2021	21:55:00	30.111	-24.1179	Three in F. sycs
12/03/2021	23:06:00	30.1061	-24.167	One flying across the road
13/03/2021	21:19:00	30.1061	-24.1671	Two in E. capensis and F. syc
13/03/2021	21:24:00	30.1064	-24.1594	One in F. sycs
13/03/2021	22:21:00	30.1107	-24.1181	One in F. sycs
13/03/2021	22:46:00	30.1107	-24.1182	Three in F. sycs
14/03/2021	20:59:00	30.1061	-24.1671	Two in E. capensis
14/03/2021	22:44:00	30.1067	-24.1227	One flew out of F. syc
14/03/2021	22:57:00	30.1069	-24.142	One in F. syc
14/03/2021	23:52:00	30.1101	-24.1189	Two in F. sycs
14/03/2021	23:53:00	30.1106	-24.1182	Two in F. syc
15/03/2021	01:07:00	30.1049	-24.1642	One in F. syc
15/03/2021	21:44:00	30.1181	-24.1394	One in F. syc west of road
16/03/2021	19:59:00	30.1106	-24.1182	Flying in F. sycs
16/03/2021	20:31:00	30.1056	-24.1362	One flying across the road
16/03/2021	21:10:00	30.1059	-24.1669	One flying across the road
16/03/2021	21:15:00	30.1053	-24.1563	One flying across the road
16/03/2021	21:41:00	30.1065	-24.1229	One flying
16/03/2021	22:31:00	30.1174	-24.1429	One flying across the road
16/03/2021	23:18:00	30.106	-24.1669	One in E. capensis
17/03/2021	00:00:00	30.1068	-24.1227	One in F. syc
17/03/2021	00:03:00	30.1106	-24.1182	Five or more in F. sycs
13/04/2021	22:48:00	30.1097	-24.1364	One in F. syc
14/04/2021	02:09:00	30.1063	-24.1676	One in F. syc
14/04/2021	02:14:00	30.1052	-24.1657	Bat feeding in bananas by a house
14/04/2021	20:01:00	30.1057	-24.1362	One in F. syc
15/04/2021	00:02:00	30.1145	-24.1172	One in F. syc
15/04/2021	00:52:00	30.1058	-24.141	One across road
15/04/2021	00:53:00	30.1075	-24.1424	One across road
15/04/2021	00:58:00	30.104	-24.1474	One across road
15/04/2021	21:14:00	30.1051	-24.1632	One in F. syc
15/04/2021	23:36:00	30.1051	-24.1632	One feeding in F. syc
15/04/2021	23:40:00	30.1062	-24.1672	One in E. capensis
16/04/2021	01:10:00	30.1064	-24.1593	One in F. sycs
16/04/2021	20:17:00	30.1053	-24.1628	One flying across road
16/04/2021	20:29:00	30.1082	-24.1448	One flying across road
17/04/2021	00:26:00	30.1052	-24.1631	One flying across road
17/04/2021	00:29:00	30.105	-24.1647	One in F. syc
18/04/2021	20:43:00	30.1059	-24.1411	One in F. syc
18/04/2021	21:50:00	30.1059	-24.1411	One in F. syc
19/04/2021	02:21:00	30.1059	-24.141	One across road
19/04/2021	19:49:00	30.1113	-24.1441	One in F. syc
19/04/2021	21:08:00	30.1051	-24.1632	Two in F. syc
19/04/2021	21:44:00	30.1059	-24.1411	At least five in F. syc
20/04/2021	19:36:00	30.1106	-24.1182	One in F. sycs
20/04/2021	20:15:00	30.1052	-24.137	One flying across road
20/04/2021	20:44:00	30.1059	-24.1684	One flying across road
12/05/2021	19:40:00	30.1086	-24.1438	One flying across road
13/05/2021	19:38:00	30.1085	-24.1443	One in F. syc
14/05/2021	21:34:00	30.1107	-24.1181	One in 5 F. sycs
16/05/2021	23:13:00	30.1173	-24.1426	One flying across the road
17/05/2021	20:21:00	30.1086	-24.1441	One in F. syc
18/05/2021	23:43:00	30.1058	-24.1409	One in F. syc
20/05/2021	00:36:00	30.1049	-24.1641	One flying
23/06/2021	04:10:00	30.1065	-24.1418	One in F. syc
23/06/2021	20:59:00	30.1085	-24.1441	One in F. syc
23/06/2021	21:23:00	30.1108	-24.1179	One in F. syc
24/06/2021	20:37:00	30.1173	-24.1421	One flying across road
24/06/2021	23:05:00	30.1049	-24.1375	One in F. syc
25/06/2021	19:54:00	30.1085	-24.1444	One in F. syc
26/06/2021	19:35:00	30.1173	-24.1421	One flying across road
27/06/2021	19:24:00	30.1105	-24.1184	One flying across road
27/06/2021	19:47:00	30.1173	-24.1419	One in forest
27/06/2021	20:54:00	30.1085	-24.1443	One in F. syc
27/06/2021	21:36:00	30.1086	-24.1442	One in F. syc
28/06/2021	00:02:00	30.1085	-24.1443	One flying across road
26/07/2021	21:17:00	30.1122	-24.1287	One in F. syc
26/07/2021	23:45:00	30.1125	-24.1281	One in F. syc
27/07/2021	20:38:00	30.1173	-24.1419	One in F. syc
01/08/2021	21:08:00	30.1173	-24.1424	One over road
01/08/2021	21:46:00	30.1178	-24.1418	One in forest
01/08/2021	22:19:00	30.1052	-24.1699	One flying over river
21/09/2021	22:27:00	30.1049	-24.1375	One in F. syc
13/10/2021	20:25:00	30.1052	-24.1368	One in F. syc
14/10/2021	21:53:00	30.107	-24.1454	Flying across road
16/10/2021	22:08:00	30.106	-24.1413	One in F. syc
17/10/2021	22:09:00	30.111	-24.118	One flying around 5 F. sycs
19/10/2021	00:17:00	30.1096	-24.134	One flying
19/10/2021	00:54:00	30.1198	-24.1107	One in F. syc
16/11/2021	01:58:00	30.1106	-24.1181	One in 5 F. sycs
17/11/2021	00:58:00	30.111	-24.1179	One in 5 F. sycs
17/11/2021	01:01:00	30.1067	-24.1228	One flying
17/11/2021	23:36:00	30.1098	-24.1364	One in F. syc
17/11/2021	23:43:00	30.1066	-24.1419	One in F. syc
18/11/2021	19:20:00	30.1142	-24.1173	One flying across road
19/11/2021	21:13:00	30.1135	-24.1177	Multiple in F. syc
19/11/2021	22:20:00	30.1062	-24.1417	One flying across road
20/11/2021	20:01:00	30.111	-24.1179	One flying across road
21/11/2021	21:31:00	30.1132	-24.1178	One flying across road
21/11/2021	22:15:00	30.1033	-24.1272	One flying across road (~50m on bearing 162)
22/11/2021	00:54:00	30.1109	-24.1179	Couple flying around 5 F. sycs
22/11/2021	20:36:00	30.1121	-24.1178	Three in F. syc
22/11/2021	20:39:00	30.1108	-24.118	One in F. syc (25m on bearing 258)
22/11/2021	22:49:00	30.1106	-24.1182	Several in 5 F. sycs
23/11/2021	20:25:00	30.1087	-24.1365	One in F. syc
23/11/2021	20:33:00	30.1057	-24.1408	One in F. syc
23/11/2021	21:24:00	30.1061	-24.1414	One in F. syc
23/11/2021	22:24:00	30.1109	-24.118	Many feeding within 5 F. sycs
07/12/2021	00:54:00	30.1036	-24.148	One flying
07/12/2021	23:53:00	30.106	-24.1411	One in F. syc
08/12/2021	01:57:00	30.1107	-24.1181	One in F. sycs
08/12/2021	20:49:00	30.105	-24.1556	One flying next to road
08/12/2021	21:11:00	30.1049	-24.1376	One in F. syc
09/12/2021	02:18:00	30.11	-24.119	One in F. nat
09/12/2021	20:24:00	30.1101	-24.1189	One in F. syc
09/12/2021	21:06:00	30.1101	-24.1188	One in F. syc
09/12/2021	23:25:00	30.1049	-24.1375	One in F. syc
10/12/2021	02:47:00	30.1053	-24.1699	One in F. nat
10/12/2021	21:28:00	30.111	-24.1323	One flying
10/12/2021	22:09:00	30.1183	-24.1147	One flying
17/01/2022	00:22:00	30.1035	-24.1491	One in F. syc
18/01/2022	00:26:00	30.1087	-24.144	At least five flying across road
18/01/2022	02:07:00	30.1101	-24.1189	One in F. syc
18/01/2022	02:38:00	30.1107	-24.1181	Two in 5 F. sycs
20/01/2022	19:50:00	30.1057	-24.1575	One flying across road
20/01/2022	20:55:00	30.1057	-24.1362	20-30 bats in F. syc
20/01/2022	21:04:00	30.1173	-24.1418	One flying across road
20/01/2022	21:30:00	30.1055	-24.1362	One in F. syc
20/01/2022	22:26:00	30.1174	-24.1223	2-3 in F. syc
20/01/2022	22:29:00	30.1169	-24.1231	Many in F. syc
20/01/2022	23:52:00	30.1056	-24.1408	One flying across road
21/01/2022	21:08:00	30.1109	-24.1179	One flying across road
21/01/2022	21:08:00	30.1106	-24.1178	Few in F. syc 30m on bearing 308
21/01/2022	22:00:00	30.1056	-24.1362	Flying across road and at least 10 in F. syc
22/01/2022	20:36:00	30.1143	-24.1175	One in RA007N1 F. syc
22/01/2022	20:39:00	30.1106	-24.1179	One in F. syc 25m on bearing 301
22/01/2022	20:45:00	30.1062	-24.1233	One flying across road
22/01/2022	20:55:00	30.1056	-24.1362	Many flying around
22/01/2022	21:12:00	30.1173	-24.1417	One flying across road
22/01/2022	21:16:00	30.1173	-24.143	One in E. capensis
22/01/2022	22:03:00	30.1062	-24.1672	Three flying around E. capensis area
22/01/2022	23:17:00	30.1106	-24.1182	One in 5 F. sycs
23/01/2022	20:20:00	30.1058	-24.1411	One in F. syc
23/01/2022	22:21:00	30.1107	-24.1181	One in 5 F. sycs
23/01/2022	23:08:00	30.1138	-24.1175	One flying across road
24/01/2022	01:37:00	30.106	-24.1584	One in F. syc
24/01/2022	01:53:00	30.1051	-24.1632	Several in F. syc
24/01/2022	03:47:00	30.1206	-24.1132	One flying back to the cave
24/01/2022	20:53:00	30.1133	-24.1177	Several in F. syc
24/01/2022	21:30:00	30.1105	-24.1178	Many in F. syc 35m at 298
24/01/2022	22:08:00	30.1057	-24.1578	One flying across road
24/01/2022	22:45:00	30.1046	-24.1534	One flying across road
24/01/2022	23:23:00	30.1106	-24.1326	Many in F. syc
24/01/2022	23:25:00	30.1111	-24.1318	One in F. syc
24/01/2022	23:31:00	30.111	-24.1324	One in F. syc
24/01/2022	23:37:00	30.1093	-24.1345	One in F. syc
24/01/2022	23:40:00	30.1094	-24.1354	One flying
24/01/2022	23:54:00	30.118	-24.1398	One flying across road
25/01/2022	00:32:00	30.1136	-24.1177	Many in F. syc
25/01/2022	03:38:00	30.1111	-24.1179	One flying across road
25/01/2022	04:25:00	30.1127	-24.1178	One in F. syc
25/01/2022	20:33:00	30.1051	-24.1633	One flying across road
25/01/2022	22:49:00	30.1104	-24.118	One in F. syc 30m on bearing 294
13/02/2022	21:47:00	30.1069	-24.1226	One flying across road
13/02/2022	22:57:00	30.1061	-24.1671	Three in trees
13/02/2022	23:39:00	30.118	-24.1397	One in F. sycs
14/02/2022	00:19:00	30.107	-24.1366	One across road
14/02/2022	02:08:00	30.1055	-24.169	Many flying around F. syc
14/02/2022	03:00:00	30.1107	-24.1181	At least two in F. syc
14/02/2022	20:19:00	30.105	-24.1635	One flying 20m from car, 243
14/02/2022	20:24:00	30.1059	-24.1669	Several in E. capensis
14/02/2022	20:37:00	30.1062	-24.1673	One in E. capensis
14/02/2022	21:07:00	30.1062	-24.1417	Two bats in F. syc
14/02/2022	21:13:00	30.1052	-24.1368	One in F. syc
14/02/2022	21:52:00	30.1132	-24.126	One in F. syc 25m at 112
14/02/2022	23:48:00	30.106	-24.1669	Many in E. capensis
15/02/2022	00:07:00	30.1047	-24.1535	One flying across road
15/02/2022	20:08:00	30.1206	-24.1133	One flying across road
15/02/2022	20:42:00	30.1164	-24.1237	One in F. syc
15/02/2022	22:10:00	30.1062	-24.1674	One flying across road and in E. capensis
15/02/2022	22:22:00	30.1061	-24.1671	Two in F. syc
16/02/2022	20:28:00	30.1059	-24.1669	Many around E. capensis
16/02/2022	20:45:00	30.1104	-24.1367	One in F. syc
16/02/2022	23:45:00	30.1058	-24.1667	Many in F. syc
17/02/2022	19:48:00	30.1094	-24.1364	One flying across road
17/02/2022	21:54:00	30.1046	-24.1253	One flying over houses 20m at 255
17/02/2022	22:23:00	30.1047	-24.1539	Three or four in F. syc 20m at 340
17/02/2022	22:31:00	30.1059	-24.167	Several in E. capensis
17/02/2022	23:21:00	30.1119	-24.1307	Three flying around
17/02/2022	23:23:00	30.1119	-24.1305	One in F. syc
17/02/2022	23:25:00	30.1122	-24.1299	One flying
17/02/2022	23:31:00	30.1124	-24.1293	Two in F. syc
17/02/2022	23:33:00	30.1123	-24.1297	One flying
17/02/2022	23:34:00	30.1122	-24.1299	Two in F. syc
18/02/2022	03:29:00	30.1085	-24.1442	Two in F. syc
18/02/2022	03:48:00	30.1057	-24.1687	One flying along river 18m at 258
18/02/2022	04:05:00	30.1053	-24.1563	Two in F. syc
18/02/2022	20:21:00	30.111	-24.1179	One flying from F. sycs across road
18/02/2022	21:44:00	30.106	-24.167	Several flying around E. capensis and F. syc
18/02/2022	22:47:00	30.1173	-24.1422	One in E. capensis
19/02/2022	00:39:00	30.1085	-24.1444	One flying across road
19/02/2022	00:51:00	30.1053	-24.1563	One in F. syc
19/02/2022	21:57:00	30.1059	-24.1412	One in F. syc
19/02/2022	22:23:00	30.1061	-24.1671	Several flying around E. capensis corner
