# Supplementary material for: Variations in small-scale movements of, Rousettus aegyptiacus, a Marburg virus reservoir across a seasonal gradient
Source: Front Zool. 2023 Jul 18;20:23. doi: 10.1186/s12983-023-00502-2 (PMC10353151; doi:10.1186/s12983-023-00502-2)
Supplement: Supplementary file 4 — Additional file 4. Vegetation data. Fruit availability estimates for selected fruiting trees in the Fertilis valley. [file 12983_2023_502_MOESM4_ESM.csv]

						Percentage fruit availability
Species	Longitude	Latitude	Transect location	Habitat type	DBH	February	March	April	May	June	July	September	October	November	December	January	February
F. sycomorus	30.12089	-24.11467	RA001-E	Natural	161.06	50	20	10	50	10	20	0	80	80	0	30	40
F. ingens	30.12142	-24.11521	RA001-E	Natural	68.44	80	5	0	0	0	0	40	30	0	0	90	90
F. ingens	30.12035	-24.11697	RA001-S	Natural	97.4	35	0	20	0	0	0	0	0	0	0	60	40
F. sycomorus	30.12015	-24.11749	RA001-S	Natural	91.83 + 113.16 (2 trunks)	60	20	40	0	0	0	0	90	20	0	90	80
F. natalensis	30.12022	-24.11804	RA001-S	Natural	128.28	0	0	0	40	0	20	80	0	0	0	0	0
F. sycomorus	30.11993	-24.1107	RA001-N	Residential	80.53	60	10	40	10	5	10	90	90	30	10	40	60
F. natalensis	30.1206	-24.1132	RA001-N	Residential	148.01	10	0	0	0	0	0	0	0	0	20	0	0
F. sycomorus	30.11725	-24.11525	RA001-W	Agricultural	252.42	30	10	20	0	0	0	0	0	10	70	5	10
S. birrea	30.12112	-24.12242	RA002-E	Natural	46.15	0	0	0	0	0	0	0	0	0	0	0	0
F. sycomorus	30.11873	-24.1226	RA002-S	Natural	57.93 + 48.06 (2 trunks)	0	0	0	0	0	0	0	70	0	0	60	10
S. birrea	30.11958	-24.11961	RA002-N	Natural	111.73	0	0	0	0	0	0	0	0	0	0	0	0
E. japonica	30.11772	-24.12198	RA002-W	Agricultural	17.51 + 18.14 (2 trunks)	0	0	0	0	0	0	0	0	0	0	10	0
F. sycomorus	30.11742	-24.12216	RA002-W	Agricultural	112.68	50	40	5	20	10	20	70	80	0	80	40	10
F. sycomorus	30.11793	-24.14182	RA003-E	Natural	30.08	0	0	60	0	0	10	10	30	70	80	40	80
F. sur	30.11984	-24.14155	RA003-E	Natural	56.02	10	5	0	0	40	70	20	20	10	5	0	0
P. americana	30.1177	-24.14048	RA003-N	Agricultural	89.76	0	0	0	0	0	0	0	0	10	10	20	50
F. sycomorus	30.11829	-24.13931	RA003-N	Natural	84.67	80	0	70	20	0	0	30	40	90	80	30	60
P. americana	30.11442	-24.14234	RA003-W	Agricultural	68.44	75	60	50	0	0	0	0	0	30	80	70	60
F. natalensis	30.10384	-24.15003	RA004-N	Natural	104.37	40	0	0	0	0	0	0	80	80	90	0	60
F. sycomorus	30.10453	-24.15269	RA004-N	Residential	121.28	50	70	40	0	0	0	80	40	70	40	20	20
F. ingens	30.1031	-24.1538	RA004-W	Natural	41.48	0	0	0	0	0	0	0	0	0	0	0	0
F. abutilifolia	30.1029	-24.15389	RA004-W	Natural	17.73	0	0	70	5	0	0	0	0	0	0	60	80
M. indica	30.1127	-24.13694	RA005-E	Agricultural	19.83	0	0	0	0	0	0	0	0	0	30	0	0
F. sycomorus	30.10981	-24.13639	RA005-S	Natural	79.9	40	70	60	5	5	10	70	90	0	0	20	70
F. sycomorus	30.10923	-24.13488	RA005-N	Natural	69.07	60	50	5	5	0	0	20	20	10	60	0	80
M. indica	30.10363	-24.17293	RA006-S	Residential	Cannot measure	0	0	0	0	0	0	0	0	90	80	20	0
Musa	30.10363	-24.17293	RA006-S	Residential	Cannot measure	0	50	0	0	30	0	0	30	0	50	50	0
C. papaya	30.10363	-24.17293	RA006-S	Residential	Cannot measure	0	0	10	20	0	80	80	80	50	40	0	0
F. sycomorus	30.10552	-24.16895	RA006-S	Natural	120.64	0	50	5	0	0	0	0	0	60	50	0	5
E. capensis	30.10609	-24.16726	RA006-N	Natural	109.18	30	5	5	0	0	0	0	0	80	90	90	90
F. sycomorus	30.10609	-24.16726	RA006-N	Natural	77.03	80	60	80	0	0	0	0	0	90	90	0	5
F. natalensis	30.10612	-24.16709	RA006-N	Natural	Cannot measure	0	0	0	0	0	0	0	0	90	70	0	20
Musa	30.10532	-24.16607	RA006-N	Residential	Cannot measure	50	50	50	30	30	30	50	0	50	50	50	50
F. sycomorus	30.11433	-24.11753	RA007-N	Natural	53.79 + 36.29 (2 trunks)	0	0	80	5	0	0	40	10	90	60	70	80
F. sycomorus	30.11378	-24.11812	RA007-S	Natural	78.62	0	0	5	0	0	0	0	0	50	10	0	5
F. sansibarica	30.11418	-24.11928	RA007-S	Natural	46.57	0	0	0	0	0	0	0	0	0	5	0	0
F. sycomorus	30.11079	-24.11805	RA007-W	Natural	238.1	0	0	15	40	20	5	40	10	90	40	80	60
F. natalensis	30.11014	-24.11875	RA007-W	Natural	56.98 + 88.49 (2 trunks)	0	0	0	0	0	0	0	0	90	5	5	0
