# Supplementary material for: Variations in small-scale movements of, Rousettus aegyptiacus, a Marburg virus reservoir across a seasonal gradient
Source: Front Zool. 2023 Jul 18;20:23. doi: 10.1186/s12983-023-00502-2 (PMC10353151; doi:10.1186/s12983-023-00502-2)
Supplement: Supplementary file 7 — Additional file 7. Weather data. Weather station data from the Fertilis valley for the duration of the study period. [file 12983_2023_502_MOESM7_ESM.csv]

Column1	Column2	Column3	Column4	Column5	Column6	Column7	Column8	Column9	Column10	Column11	Column12	Column13	Column14	Column15	Column16	Column17	Column18	Column19	Column20	Column21	Column22	Column23	Column24	Column25	Column26	Column27	Column28	Column29	Column30
		Temp	Hi	Low	Out	Dew	Wind	Wind	Wind	Hi	Hi	Wind	Heat	THW			Rain	Heat	Cool	In	In	In	In	In	In Air	Wind	Wind	ISS	Arc.
Date	Time	Out	Temp	Temp	Hum	Pt.	Speed	Dir	Run	Speed	Dir	Chill	Index	Index	Bar	Rain	Rate	D-D	D-D	Temp	Hum	Dew	Heat	EMC	Density	Samp	Tx	Recept	Int.
21/02/23	15:00	28.8	28.9	28.2	59	20.0	6.4	SW	3.22	19.3	SW	28.8	30.6	30.6	1018.0	0.00	0.0	0.000	0.219	27.1	68	20.6	28.8	12.34	.0720	703	1	100.0	30
21/02/23	15:30	28.1	28.8	28.1	61	19.9	6.4	SSW	3.22	17.7	S	28.1	29.7	29.7	1017.7	0.00	0.0	0.000	0.204	27.2	68	20.7	29.1	12.33	.0720	702	1	100.0	30
21/02/23	16:00	27.8	28.1	27.8	61	19.6	6.4	SSW	3.22	17.7	WSW	27.8	29.2	29.2	1017.4	0.00	0.0	0.000	0.198	27.2	68	20.7	29.1	12.33	.0719	702	1	100.0	30
21/02/23	16:30	27.9	28.1	27.8	62	20.0	4.8	SSW	2.41	12.9	WSW	27.9	29.6	29.6	1017.4	0.00	0.0	0.000	0.200	27.2	67	20.5	28.9	12.13	.0720	703	1	100.0	30
21/02/23	17:00	26.8	27.9	26.8	64	19.4	6.4	SW	3.22	19.3	W	26.8	28.1	28.1	1017.4	0.00	0.0	0.000	0.177	27.2	67	20.5	28.9	12.13	.0720	702	1	100.0	30
21/02/23	17:30	26.3	26.8	26.3	69	20.2	1.6	SSW	0.80	6.4	SSW	26.3	27.8	27.8	1017.5	0.00	0.0	0.000	0.167	27.1	67	20.5	28.8	12.13	.0720	702	1	100.0	30
21/02/23	18:00	25.2	26.3	25.2	74	20.2	0.0	SSE	0.00	4.8	WSW	25.2	26.4	26.4	1017.8	0.00	0.0	0.000	0.142	27.1	70	21.1	29.1	12.81	.0720	702	1	100.0	30
21/02/23	18:30	24.4	25.1	24.4	74	19.5	1.6	SW	0.80	6.4	SSE	24.4	25.4	25.4	1018.0	0.00	0.0	0.000	0.127	26.9	69	20.8	28.8	12.53	.0720	702	1	100.0	30
21/02/23	19:00	24.1	24.4	24.0	77	19.8	1.6	SSW	0.80	8.0	SSW	24.1	25.1	25.1	1018.4	0.00	0.0	0.000	0.119	26.8	70	20.9	28.7	12.83	.0721	700	1	100.0	30
21/02/23	19:30	22.9	24.0	22.9	82	19.7	0.0	NNE	0.00	6.4	SSE	22.9	23.9	23.9	1018.4	0.00	0.0	0.000	0.096	26.7	72	21.3	28.7	13.25	.0721	702	1	100.0	30
21/02/23	20:00	22.3	22.9	22.2	84	19.4	0.0	W	0.00	3.2	W	22.3	23.3	23.3	1018.7	0.00	0.0	0.000	0.082	26.6	71	20.9	28.4	13.05	.0722	702	1	100.0	30
21/02/23	20:30	22.3	22.3	22.1	83	19.3	1.6	WSW	0.80	6.4	SSW	22.3	23.3	23.3	1018.9	0.00	0.0	0.000	0.083	26.5	71	20.8	28.2	13.06	.0722	701	1	100.0	30
21/02/23	21:00	22.9	22.9	22.4	81	19.5	4.8	WSW	2.41	11.3	WNW	22.9	23.9	23.9	1019.2	0.00	0.0	0.000	0.096	26.4	70	20.5	28.1	12.86	.0723	700	1	100.0	30
21/02/23	21:30	23.0	23.2	22.9	81	19.6	4.8	WSW	2.41	11.3	WSW	23.0	24.0	24.0	1019.2	0.00	0.0	0.000	0.097	26.4	70	20.5	27.9	12.86	.0723	702	1	100.0	30
21/02/23	22:00	21.7	23.1	21.7	86	19.2	1.6	W	0.80	9.7	W	21.7	22.7	22.7	1019.3	0.00	0.0	0.000	0.069	26.3	70	20.4	27.8	12.86	.0723	701	1	100.0	30
21/02/23	22:30	20.8	21.7	20.7	89	18.9	0.0	NNE	0.00	4.8	NNE	20.8	21.9	21.9	1019.1	0.00	0.0	0.000	0.051	26.1	70	20.2	27.5	12.87	.0724	702	1	100.0	30
21/02/23	23:00	20.1	20.8	20.1	92	18.7	0.0	NNE	0.00	3.2	NNE	20.1	21.2	21.2	1019.4	0.00	0.0	0.000	0.036	26.0	71	20.3	27.4	13.10	.0724	703	1	100.0	30
21/02/23	23:30	19.7	20.1	19.7	93	18.6	0.0	NNE	0.00	3.2	NNE	19.7	20.8	20.8	1019.2	0.00	0.0	0.000	0.029	25.9	71	20.2	27.3	13.11	.0724	702	1	100.0	30
21/02/24	00:00	19.7	19.7	19.7	93	18.5	0.0	NNE	0.00	4.8	N	19.7	20.7	20.7	1019.1	0.00	0.0	0.000	0.028	25.8	71	20.1	27.1	13.11	.0725	702	1	100.0	30
21/02/24	0:30	19.2	19.7	19.2	94	18.2	0.0	WNW	0.00	1.6	WNW	19.2	20.2	20.2	1018.9	0.00	0.0	0.000	0.019	25.7	71	20.0	26.9	13.12	.0725	701	1	100.0	30
21/02/24	1:00	19.0	19.2	19.0	94	18.0	0.0	N	0.00	4.8	W	19.0	19.9	19.9	1018.5	0.00	0.0	0.000	0.014	25.6	71	19.9	26.7	13.13	.0725	701	1	100.0	30
21/02/24	1:30	18.9	19.1	18.8	95	18.1	0.0	N	0.00	1.6	N	18.9	19.8	19.8	1018.3	0.00	0.0	0.000	0.012	25.4	71	19.8	26.6	13.14	.0725	701	1	100.0	30
21/02/24	2:00	18.6	18.9	18.6	95	17.8	0.0	N	0.00	1.6	N	18.6	19.4	19.4	1018.2	0.00	0.0	0.000	0.006	25.3	72	19.9	26.5	13.39	.0725	703	1	100.0	30
21/02/24	2:30	18.4	18.6	18.4	95	17.6	0.0	N	0.00	3.2	N	18.4	19.2	19.2	1018.2	0.00	0.0	0.000	0.002	25.2	72	19.8	26.3	13.41	.0726	700	1	100.0	30
21/02/24	3:00	18.2	18.4	18.2	96	17.5	0.0	N	0.00	1.6	N	18.2	19.0	19.0	1018.0	0.00	0.0	0.003	0.000	25.2	72	19.8	26.3	13.41	.0726	703	1	100.0	30
21/02/24	3:30	17.9	18.2	17.9	95	17.1	0.0	N	0.00	3.2	N	17.9	18.6	18.6	1017.9	0.00	0.0	0.009	0.000	25.1	72	19.7	26.1	13.42	.0726	701	1	100.0	30
21/02/24	4:00	17.6	17.9	17.6	96	16.9	0.0	NNW	0.00	1.6	N	17.6	18.3	18.3	1017.9	0.00	0.0	0.016	0.000	25.0	72	19.6	26.0	13.43	.0726	703	1	100.0	30
21/02/24	4:30	17.6	17.6	17.4	96	16.9	0.0	NNW	0.00	1.6	NNW	17.6	18.3	18.3	1018.0	0.00	0.0	0.016	0.000	24.9	72	19.5	25.9	13.44	.0727	702	1	100.0	30
21/02/24	5:00	17.5	17.6	17.4	97	17.0	0.0	---	0.00	0.0	---	17.5	18.3	18.3	1017.9	0.00	0.0	0.017	0.000	24.8	72	19.4	25.7	13.45	.0727	702	1	100.0	30
21/02/24	5:30	17.4	17.5	17.4	97	17.0	0.0	NNW	0.00	1.6	NNW	17.4	18.2	18.2	1017.9	0.00	0.0	0.019	0.000	24.7	72	19.3	25.7	13.46	.0727	703	1	100.0	30
21/02/24	6:00	17.3	17.4	17.3	97	16.9	0.0	NNW	0.00	3.2	NNW	17.3	18.1	18.1	1018.4	0.00	0.0	0.021	0.000	24.6	72	19.2	25.6	13.47	.0728	701	1	100.0	30
21/02/24	6:30	17.7	17.7	17.3	97	17.2	0.0	NNE	0.00	1.6	NNE	17.7	18.6	18.6	1018.7	0.00	0.0	0.013	0.000	24.6	72	19.2	25.6	13.47	.0728	701	1	100.0	30
21/02/24	7:00	18.8	18.8	17.7	95	18.0	0.0	N	0.00	3.2	N	18.8	19.7	19.7	1018.7	0.00	0.0	0.000	0.009	24.6	72	19.2	25.6	13.47	.0728	702	1	100.0	30
21/02/24	7:30	21.4	21.4	18.8	87	19.1	0.0	N	0.00	3.2	NNE	21.4	22.4	22.4	1018.6	0.00	0.0	0.000	0.064	24.7	72	19.3	25.6	13.47	.0728	702	1	100.0	30
21/02/24	8:00	23.3	23.3	21.4	83	20.2	0.0	ESE	0.00	1.6	N	23.3	24.4	24.4	1018.7	0.00	0.0	0.000	0.103	24.9	72	19.5	25.9	13.44	.0727	702	1	100.0	30
21/02/24	8:30	24.7	24.7	23.3	76	20.2	1.6	ESE	0.80	3.2	ESE	24.7	25.8	25.8	1018.5	0.00	0.0	0.000	0.132	25.1	72	19.7	26.2	13.42	.0726	702	1	100.0	30
21/02/24	9:00	26.8	26.8	24.7	67	20.2	1.6	SE	0.80	4.8	WSW	26.8	28.3	28.3	1018.3	0.00	0.0	0.000	0.177	25.3	72	19.9	26.5	13.39	.0725	701	1	100.0	30
21/02/24	9:30	27.7	27.8	26.7	63	20.0	1.6	WSW	0.80	9.7	WSW	27.7	29.2	29.2	1017.7	0.00	0.0	0.000	0.194	25.5	72	20.1	26.7	13.38	.0724	702	1	100.0	30
21/02/24	10:00	29.1	29.1	27.7	61	20.8	1.6	SE	0.80	8.0	S	29.1	31.3	31.3	1017.6	0.00	0.0	0.000	0.223	25.7	72	20.3	27.1	13.35	.0724	700	1	100.0	30
21/02/24	10:30	28.5	29.2	28.5	59	19.7	4.8	SE	2.41	16.1	SW	28.5	30.1	30.1	1017.3	0.00	0.0	0.000	0.212	25.9	72	20.5	27.4	13.33	.0723	701	1	100.0	30
21/02/24	11:00	29.2	29.2	28.4	57	19.8	6.4	SSW	3.22	17.7	S	29.2	31.0	31.0	1016.9	0.00	0.0	0.000	0.227	26.1	72	20.7	27.7	13.31	.0722	701	1	100.0	30
21/02/24	11:30	29.4	29.7	29.2	57	20.0	6.4	SE	3.22	16.1	SW	29.4	31.4	31.4	1016.8	0.00	0.0	0.000	0.231	26.3	71	20.6	27.9	13.08	.0721	700	1	100.0	30
21/02/24	12:00	30.3	30.3	29.4	55	20.2	4.8	SSW	2.41	16.1	SSE	30.3	32.4	32.4	1016.4	0.00	0.0	0.000	0.249	26.4	70	20.5	28.1	12.86	.0721	703	1	100.0	30
21/02/24	12:30	30.7	30.7	30.3	56	20.9	4.8	SE	2.41	14.5	SE	30.7	33.5	33.5	1015.8	0.00	0.0	0.000	0.258	26.7	69	20.5	28.3	12.55	.0720	701	1	100.0	30
21/02/24	13:00	31.2	31.2	30.6	53	20.5	6.4	SSW	3.22	16.1	SSW	31.2	33.7	33.7	1015.1	0.00	0.0	0.000	0.267	26.9	69	20.7	28.7	12.53	.0719	703	1	100.0	30
21/02/24	13:30	31.2	31.5	31.2	54	20.8	6.4	SSW	3.22	17.7	SW	31.2	34.0	34.0	1014.6	0.00	0.0	0.000	0.269	27.1	68	20.6	28.8	12.34	.0718	702	1	100.0	30
21/02/24	14:00	31.6	31.6	31.2	52	20.6	4.8	SW	2.41	17.7	SW	31.6	34.3	34.3	1014.1	0.00	0.0	0.000	0.277	27.2	68	20.8	29.1	12.33	.0717	703	1	100.0	30
21/02/24	14:30	31.8	31.8	31.4	49	19.7	6.4	SSW	3.22	16.1	W	31.8	33.9	33.9	1013.7	0.00	0.0	0.000	0.280	27.4	66	20.5	29.2	11.92	.0716	702	1	100.0	30
21/02/24	15:00	31.2	31.8	31.2	50	19.5	6.4	WSW	3.22	17.7	SW	31.2	33.0	33.0	1013.2	0.00	0.0	0.000	0.267	27.5	65	20.3	29.2	11.72	.0716	703	1	100.0	30
21/02/24	15:30	31.4	31.4	31.1	51	20.0	6.4	SSW	3.22	19.3	W	31.4	33.6	33.6	1012.8	0.00	0.0	0.000	0.272	27.6	65	20.4	29.4	11.72	.0715	702	1	100.0	30
21/02/24	16:00	30.8	31.6	30.8	53	20.1	6.4	WSW	3.22	17.7	WSW	30.8	33.1	33.1	1012.9	0.00	0.0	0.000	0.260	27.7	65	20.5	29.5	11.71	.0715	701	1	100.0	30
21/02/24	16:30	30.4	30.8	30.4	54	20.1	6.4	WSW	3.22	16.1	WSW	30.4	32.6	32.6	1013.1	0.00	0.0	0.000	0.252	27.7	65	20.5	29.6	11.71	.0715	700	1	100.0	30
21/02/24	17:00	29.2	30.4	29.1	57	19.8	6.4	WSW	3.22	16.1	WSW	29.2	30.9	30.9	1013.0	0.00	0.0	0.000	0.226	27.7	66	20.7	29.6	11.91	.0715	702	1	100.0	30
21/02/24	17:30	27.8	29.1	27.8	60	19.4	8.0	WSW	4.02	19.3	WSW	27.8	29.1	29.1	1013.4	0.00	0.0	0.000	0.198	27.6	67	20.9	29.7	12.12	.0715	702	1	100.0	30
21/02/24	18:00	27.2	27.8	27.2	64	19.8	4.8	WSW	2.41	19.3	W	27.2	28.6	28.6	1014.1	0.00	0.0	0.000	0.184	27.5	67	20.8	29.5	12.12	.0716	701	1	100.0	30
21/02/24	18:30	25.7	27.2	25.7	67	19.1	1.6	SSW	0.80	6.4	SSE	25.7	26.7	26.7	1014.5	0.00	0.0	0.000	0.154	27.4	68	21.0	29.5	12.32	.0716	700	1	100.0	30
21/02/24	19:00	25.2	25.8	25.2	68	18.8	3.2	SSW	1.61	11.3	WSW	25.2	26.0	26.0	1014.9	0.00	0.0	0.000	0.142	27.3	68	20.9	29.3	12.33	.0717	702	1	100.0	30
21/02/24	19:30	24.7	25.2	24.7	71	19.1	0.0	SSW	0.00	4.8	S	24.7	25.6	25.6	1015.4	0.00	0.0	0.000	0.133	27.2	68	20.8	29.1	12.33	.0718	702	1	100.0	30
21/02/24	20:00	24.3	24.7	24.3	71	18.7	1.6	S	0.80	6.4	SSE	24.3	25.2	25.2	1015.8	0.00	0.0	0.000	0.125	27.2	68	20.7	29.1	12.33	.0718	702	1	100.0	30
21/02/24	20:30	23.4	24.4	23.4	75	18.8	0.0	WNW	0.00	3.2	NW	23.4	24.3	24.3	1015.9	0.00	0.0	0.000	0.106	27.1	68	20.6	28.8	12.34	.0719	703	1	100.0	30
21/02/24	21:00	24.1	24.1	23.1	72	18.7	1.6	W	0.80	11.3	WSW	24.1	24.9	24.9	1016.3	0.00	0.0	0.000	0.119	27.0	69	20.8	28.9	12.53	.0719	702	1	100.0	30
21/02/24	21:30	24.3	24.7	23.9	71	18.7	6.4	WSW	3.22	17.7	SW	24.3	25.2	25.2	1016.7	0.00	0.0	0.000	0.125	26.9	68	20.5	28.7	12.34	.0720	701	1	100.0	30
21/02/24	22:00	23.4	24.3	23.4	75	18.7	6.4	WSW	3.22	12.9	WSW	23.4	24.2	24.2	1016.7	0.00	0.0	0.000	0.105	26.8	68	20.4	28.4	12.34	.0720	703	1	100.0	30
21/02/24	22:30	23.3	23.4	23.1	78	19.3	3.2	SW	1.61	9.7	S	23.3	24.3	24.3	1016.7	0.00	0.0	0.000	0.104	26.8	67	20.1	28.3	12.15	.0721	701	1	100.0	30
21/02/24	23:00	23.5	23.6	23.3	78	19.4	3.2	SSW	1.61	11.3	S	23.5	24.5	24.5	1016.9	0.00	0.0	0.000	0.108	26.7	68	20.3	28.3	12.35	.0721	703	1	100.0	30
21/02/24	23:30	23.4	23.5	23.3	79	19.6	4.8	SW	2.41	14.5	SSE	23.4	24.5	24.5	1016.5	0.00	0.0	0.000	0.106	26.7	68	20.3	28.2	12.35	.0721	701	1	100.0	30
21/02/25	00:00	23.3	23.5	23.3	80	19.6	3.2	WSW	1.61	8.0	WSW	23.3	24.3	24.3	1016.4	0.00	0.0	0.000	0.103	26.6	68	20.2	28.1	12.35	.0721	703	1	100.0	30
21/02/25	0:30	22.8	23.3	22.8	83	19.7	1.6	WSW	0.80	11.3	WSW	22.8	23.8	23.8	1016.3	0.00	0.0	0.000	0.093	26.6	68	20.2	28.0	12.36	.0721	701	1	100.0	30
21/02/25	1:00	22.4	22.8	22.4	84	19.6	1.6	SSW	0.80	6.4	W	22.4	23.4	23.4	1016.1	0.00	0.0	0.000	0.086	26.5	69	20.3	28.0	12.56	.0721	702	1	100.0	30
21/02/25	1:30	21.9	22.4	21.9	86	19.4	1.6	W	0.80	6.4	SW	21.9	22.9	22.9	1015.8	0.00	0.0	0.000	0.074	26.4	69	20.2	27.8	12.57	.0721	702	1	100.0	30
21/02/25	2:00	21.6	21.9	21.6	87	19.3	1.6	SSW	0.80	6.4	W	21.6	22.6	22.6	1015.4	0.00	0.0	0.000	0.067	26.3	69	20.2	27.8	12.57	.0721	703	1	100.0	30
21/02/25	2:30	21.5	21.8	21.5	86	19.1	1.6	WSW	0.80	4.8	WNW	21.5	22.5	22.5	1015.2	0.00	0.0	0.000	0.066	26.2	70	20.3	27.7	12.87	.0721	701	1	100.0	30
21/02/25	3:00	21.7	21.9	21.5	86	19.2	1.6	SSW	0.80	11.3	WSW	21.7	22.7	22.7	1014.8	0.00	0.0	0.000	0.069	26.1	70	20.2	27.5	12.87	.0721	702	1	100.0	30
21/02/25	3:30	21.1	21.7	21.1	87	18.9	1.6	WSW	0.80	8.0	SW	21.1	22.2	22.2	1014.8	0.00	0.0	0.000	0.058	26.1	70	20.2	27.4	12.87	.0721	702	1	100.0	30
21/02/25	4:00	21.3	21.4	20.8	87	19.0	1.6	WSW	0.80	9.7	W	21.3	22.3	22.3	1014.7	0.00	0.0	0.000	0.061	26.0	70	20.1	27.3	12.87	.0721	701	1	100.0	30
21/02/25	4:30	20.1	21.3	20.1	90	18.4	0.0	NNE	0.00	3.2	NNE	20.1	21.2	21.2	1014.8	0.00	0.0	0.000	0.037	25.9	71	20.2	27.3	13.11	.0721	702	1	100.0	30
21/02/25	5:00	19.6	20.2	19.6	93	18.4	0.0	NNE	0.00	1.6	NNE	19.6	20.6	20.6	1014.8	0.00	0.0	0.000	0.025	25.8	71	20.1	27.1	13.11	.0722	701	1	100.0	30
21/02/25	5:30	19.3	19.6	19.3	94	18.3	0.0	NNE	0.00	1.6	NNE	19.3	20.2	20.2	1015.0	0.00	0.0	0.000	0.020	25.7	71	20.0	26.9	13.12	.0722	703	1	100.0	30
21/02/25	6:00	19.3	19.3	19.2	94	18.3	0.0	NNE	0.00	3.2	NNE	19.3	20.2	20.2	1015.1	0.00	0.0	0.000	0.020	25.6	71	20.0	26.8	13.13	.0722	700	1	100.0	30
21/02/25	6:30	19.4	19.4	19.2	94	18.4	0.0	---	0.00	0.0	---	19.4	20.3	20.3	1015.2	0.00	0.0	0.000	0.022	25.6	71	20.0	26.8	13.13	.0722	702	1	100.0	30
21/02/25	7:00	20.4	20.4	19.4	92	19.1	0.0	N	0.00	3.2	NNW	20.4	21.7	21.7	1015.3	0.00	0.0	0.000	0.044	25.6	73	20.4	27.0	13.69	.0722	701	1	100.0	30
21/02/25	7:30	21.4	21.4	20.4	91	19.9	0.0	NNE	0.00	1.6	NNE	21.4	22.7	22.7	1015.3	0.00	0.0	0.000	0.065	25.7	73	20.5	27.2	13.68	.0722	701	1	100.0	30
21/02/25	8:00	22.9	22.9	21.4	84	20.1	0.0	SW	0.00	4.8	SW	22.9	24.0	24.0	1015.5	0.00	0.0	0.000	0.096	25.8	73	20.6	27.2	13.68	.0722	702	1	100.0	30
21/02/25	8:30	23.7	23.7	22.9	83	20.6	0.0	WSW	0.00	4.8	WSW	23.7	24.9	24.9	1015.6	0.00	0.0	0.000	0.111	25.8	72	20.4	27.3	13.34	.0722	702	1	100.0	30
21/02/25	9:00	24.2	24.2	23.7	80	20.5	0.0	---	0.00	0.0	---	24.2	25.4	25.4	1015.6	0.00	0.0	0.000	0.122	25.9	72	20.5	27.4	13.33	.0721	702	1	100.0	30
21/02/25	9:30	24.5	24.5	24.2	82	21.2	0.0	WSW	0.00	1.6	WSW	24.5	25.9	25.9	1015.8	0.00	0.0	0.000	0.128	25.9	72	20.5	27.4	13.33	.0721	701	1	100.0	30
21/02/25	10:00	25.1	25.1	24.5	76	20.6	0.0	SE	0.00	3.2	SE	25.1	26.4	26.4	1015.6	0.00	0.0	0.000	0.141	26.1	72	20.6	27.6	13.32	.0721	702	1	100.0	30
21/02/25	10:30	24.7	25.3	24.7	78	20.6	0.0	NE	0.00	3.2	NNE	24.7	25.9	25.9	1015.4	0.00	0.0	0.000	0.132	26.1	72	20.6	27.6	13.32	.0721	699	1	100.0	30
21/02/25	11:00	24.2	24.7	24.1	82	20.9	0.0	ENE	0.00	4.8	SSW	24.2	25.5	25.5	1015.3	0.00	0.0	0.000	0.122	26.1	72	20.6	27.6	13.32	.0721	703	1	100.0	30
21/02/25	11:30	24.6	24.6	24.1	79	20.7	1.6	ESE	0.80	4.8	WSW	24.6	25.8	25.8	1014.9	0.00	0.0	0.000	0.130	26.2	72	20.7	27.8	13.30	.0720	702	1	100.0	30
21/02/25	12:00	25.4	25.4	24.5	78	21.3	0.0	ESE	0.00	1.6	ESE	25.4	27.0	27.0	1014.5	0.00	0.0	0.000	0.147	26.2	72	20.8	27.9	13.30	.0720	703	1	100.0	30
21/02/25	12:30	25.8	25.8	25.4	72	20.3	0.0	SSW	0.00	6.4	SSW	25.8	27.2	27.2	1014.4	0.00	0.0	0.000	0.155	26.3	72	20.9	28.1	13.29	.0719	700	1	100.0	30
21/02/25	13:00	26.1	26.1	25.7	74	21.1	0.0	SW	0.00	4.8	SSW	26.1	27.8	27.8	1013.5	0.00	0.0	0.000	0.162	26.4	71	20.7	28.1	13.07	.0719	703	1	100.0	30
21/02/25	13:30	26.4	26.4	26.1	73	21.2	1.6	SE	0.80	4.8	SSE	26.4	28.3	28.3	1013.1	0.00	0.0	0.000	0.169	26.4	71	20.8	28.1	13.07	.0718	702	1	100.0	30
21/02/25	14:00	26.9	27.0	26.4	68	20.5	1.6	W	0.80	4.8	WSW	26.9	28.7	28.7	1012.5	0.00	0.0	0.000	0.179	26.6	71	20.9	28.3	13.06	.0717	703	1	100.0	30
21/02/25	14:30	28.3	28.3	27.0	55	18.4	3.2	WSW	1.61	11.3	WSW	28.3	29.3	29.3	1012.2	0.00	0.0	0.000	0.207	26.7	70	20.7	28.4	12.85	.0717	700	1	100.0	30
21/02/25	15:00	29.4	29.4	28.2	52	18.5	0.0	SE	0.00	4.8	SE	29.4	30.6	30.6	1011.7	0.00	0.0	0.000	0.230	26.8	70	20.8	28.6	12.84	.0716	703	1	100.0	30
21/02/25	15:30	29.2	29.5	29.2	58	20.1	0.0	ENE	0.00	3.2	E	29.2	31.2	31.2	1011.6	0.00	0.0	0.000	0.227	26.9	70	21.0	28.8	12.83	.0716	702	1	100.0	30
21/02/25	16:00	28.6	29.2	28.6	58	19.5	0.0	ENE	0.00	3.2	E	28.6	30.0	30.0	1011.2	0.00	0.0	0.000	0.213	26.9	69	20.7	28.7	12.53	.0716	702	1	100.0	30
21/02/25	16:30	28.1	28.6	28.1	66	21.2	0.0	E	0.00	1.6	E	28.1	30.4	30.4	1011.2	0.00	0.0	0.000	0.204	26.9	70	21.0	28.8	12.83	.0715	702	1	100.0	30
21/02/25	17:00	26.6	28.1	26.6	77	22.2	0.0	---	0.00	0.0	---	26.6	28.9	28.9	1011.3	0.00	0.0	0.000	0.171	26.9	72	21.5	29.1	13.25	.0715	702	1	100.0	30
21/02/25	17:30	25.4	26.6	25.4	78	21.3	0.0	E	0.00	1.6	E	25.4	27.0	27.0	1011.5	0.00	0.0	0.000	0.147	26.9	75	22.1	29.5	14.34	.0714	703	1	100.0	30
21/02/25	18:00	24.2	25.4	24.2	79	20.3	0.0	E	0.00	3.2	E	24.2	25.4	25.4	1011.9	0.00	0.0	0.000	0.123	26.9	75	22.1	29.4	14.34	.0715	702	1	100.0	30
21/02/25	18:30	23.3	24.2	23.3	79	19.4	0.0	NE	0.00	4.8	WSW	23.3	24.3	24.3	1012.8	0.00	0.0	0.000	0.103	26.8	77	22.4	29.4	14.95	.0715	702	1	100.0	30
21/02/25	19:00	22.7	23.3	22.7	80	19.1	0.0	SW	0.00	3.2	SW	22.7	23.7	23.7	1013.1	0.00	0.0	0.000	0.091	26.7	77	22.3	29.2	14.95	.0716	702	1	100.0	30
21/02/25	19:30	22.3	22.7	22.3	83	19.3	0.0	NW	0.00	1.6	NW	22.3	23.3	23.3	1013.5	0.00	0.0	0.000	0.083	26.6	75	21.8	28.7	14.35	.0717	701	1	100.0	30
21/02/25	20:00	22.2	22.3	22.1	83	19.2	0.0	W	0.00	4.8	NNW	22.2	23.2	23.2	1013.8	0.00	0.0	0.000	0.081	26.4	75	21.7	28.6	14.35	.0718	701	1	100.0	30
21/02/25	20:30	21.8	22.2	21.8	85	19.2	0.0	N	0.00	3.2	NNE	21.8	22.8	22.8	1014.3	0.00	0.0	0.000	0.073	26.4	76	21.8	28.6	14.65	.0718	703	1	100.0	30
21/02/25	21:00	21.3	21.8	21.2	81	17.9	0.0	WNW	0.00	6.4	WNW	21.3	22.1	22.1	1014.5	0.00	0.0	0.000	0.061	26.3	75	21.5	28.2	14.35	.0719	702	1	100.0	30
21/02/25	21:30	21.0	21.3	21.0	81	17.6	0.0	N	0.00	3.2	WSW	21.0	21.8	21.8	1014.8	0.00	0.0	0.000	0.056	26.2	75	21.4	28.1	14.35	.0719	702	1	100.0	30
21/02/25	22:00	21.1	21.3	20.9	80	17.5	1.6	SSE	0.80	4.8	NNW	21.1	21.8	21.8	1015.1	0.00	0.0	0.000	0.058	26.1	74	21.1	27.8	13.97	.0720	703	1	100.0	30
21/02/25	22:30	20.4	21.1	20.4	83	17.4	0.0	SSE	0.00	1.6	SSE	20.4	21.2	21.2	1015.5	0.00	0.0	0.000	0.043	25.9	73	20.7	27.5	13.68	.0721	701	1	100.0	30
21/02/25	23:00	20.3	20.4	20.2	82	17.1	0.0	N	0.00	4.8	N	20.3	21.1	21.1	1016.0	0.00	0.0	0.000	0.041	25.8	73	20.6	27.3	13.68	.0722	702	1	100.0	30
21/02/25	23:30	20.1	20.3	19.9	82	16.9	0.0	WNW	0.00	3.2	WNW	20.1	20.8	20.8	1015.7	0.00	0.0	0.000	0.036	25.8	73	20.6	27.2	13.68	.0722	702	1	100.0	30
21/02/26	00:00	19.7	20.2	19.7	84	16.9	0.0	SSW	0.00	4.8	SSW	19.7	20.4	20.4	1015.2	0.00	0.0	0.000	0.029	25.7	73	20.5	27.1	13.69	.0722	701	1	100.0	30
21/02/26	0:30	19.2	19.7	19.2	85	16.6	0.0	E	0.00	6.4	SE	19.2	19.8	19.8	1015.1	0.00	0.0	0.000	0.019	25.6	73	20.4	26.9	13.69	.0722	699	1	100.0	30
21/02/26	1:00	19.0	19.3	19.0	84	16.2	0.0	NE	0.00	6.4	SSE	19.0	19.5	19.5	1014.8	0.00	0.0	0.000	0.014	25.4	73	20.2	26.7	13.69	.0722	701	1	100.0	30
21/02/26	1:30	18.7	19.0	18.7	87	16.5	0.0	NE	0.00	3.2	NNE	18.7	19.3	19.3	1014.8	0.00	0.0	0.000	0.008	25.3	72	19.9	26.5	13.39	.0723	702	1	100.0	30
21/02/26	2:00	18.7	18.8	18.6	88	16.7	0.0	WNW	0.00	4.8	N	18.7	19.3	19.3	1014.8	0.00	0.0	0.000	0.008	25.2	72	19.8	26.3	13.41	.0723	703	1	100.0	30
21/02/26	2:30	18.4	18.7	18.2	89	16.5	0.0	NW	0.00	3.2	SSW	18.4	18.9	18.9	1014.6	0.00	0.0	0.000	0.001	25.1	72	19.7	26.2	13.42	.0723	702	1	100.0	30
21/02/26	3:00	18.5	18.7	18.4	89	16.7	0.0	NW	0.00	3.2	NW	18.5	19.1	19.1	1014.4	0.00	0.0	0.000	0.003	25.1	72	19.7	26.1	13.42	.0724	702	1	100.0	30
21/02/26	3:30	18.1	18.5	18.0	90	16.4	0.0	NE	0.00	1.6	NE	18.1	18.6	18.6	1014.7	0.00	0.0	0.006	0.000	25.0	72	19.6	26.0	13.43	.0724	702	1	100.0	30
21/02/26	4:00	18.7	18.7	17.9	89	16.9	1.6	WNW	0.80	6.4	NW	18.7	19.4	19.4	1015.0	0.00	0.0	0.000	0.008	24.9	72	19.5	25.9	13.44	.0725	703	1	100.0	30
21/02/26	4:30	20.3	20.3	18.8	87	18.1	3.2	SW	1.61	12.9	W	20.3	21.3	21.3	1015.3	0.00	0.0	0.000	0.042	24.9	72	19.5	25.9	13.44	.0725	702	1	100.0	30
21/02/26	5:00	20.5	20.6	20.3	86	18.1	3.2	SSW	1.61	11.3	SSE	20.5	21.5	21.5	1015.6	0.00	0.0	0.000	0.045	24.9	72	19.5	25.9	13.44	.0725	703	1	100.0	30
21/02/26	5:30	20.0	20.5	19.9	85	17.4	6.4	SW	3.22	16.1	SW	20.0	20.8	20.8	1016.1	0.00	0.0	0.000	0.035	24.8	71	19.2	25.8	13.18	.0726	702	1	100.0	30
21/02/26	6:00	19.9	20.0	19.9	86	17.5	4.8	WSW	2.41	14.5	WSW	19.9	20.7	20.7	1016.3	0.00	0.0	0.000	0.032	24.8	71	19.2	25.8	13.18	.0726	702	1	100.0	30
21/02/26	6:30	19.9	19.9	19.8	85	17.3	3.2	SSW	1.61	12.9	WSW	19.9	20.7	20.7	1016.6	0.00	0.0	0.000	0.034	24.8	71	19.2	25.7	13.19	.0726	702	1	100.0	30
21/02/26	7:00	20.3	20.3	19.9	84	17.5	3.2	SSW	1.61	9.7	SSW	20.3	21.1	21.1	1017.0	0.00	0.0	0.000	0.041	24.8	71	19.2	25.8	13.18	.0726	701	1	100.0	30
21/02/26	7:30	20.4	20.4	20.3	82	17.2	6.4	SSW	3.22	17.7	SSW	20.4	21.2	21.2	1017.2	0.00	0.0	0.000	0.043	24.8	70	19.0	25.7	12.92	.0727	701	1	100.0	30
21/02/26	8:00	20.8	20.9	20.4	81	17.5	6.4	SSW	3.22	16.1	SSW	20.8	21.6	21.6	1017.6	0.00	0.0	0.000	0.052	24.9	70	19.1	25.8	12.91	.0727	700	1	100.0	30
21/02/26	8:30	20.4	20.8	20.4	82	17.3	6.4	SSW	3.22	16.1	S	20.4	21.3	21.3	1018.1	0.00	0.0	0.000	0.044	24.9	69	18.9	25.8	12.67	.0727	702	1	100.0	30
21/02/26	9:00	20.6	20.6	20.3	81	17.2	4.8	SSW	2.41	14.5	S	20.6	21.4	21.4	1018.3	0.00	0.0	0.000	0.046	24.9	69	18.9	25.8	12.67	.0727	702	1	100.0	30
21/02/26	9:30	21.1	21.1	20.6	77	16.9	4.8	S	2.41	16.1	SW	21.1	21.7	21.7	1018.5	0.00	0.0	0.000	0.058	25.1	70	19.2	25.9	12.91	.0727	703	1	100.0	30
21/02/26	10:00	21.1	21.3	21.0	77	16.9	9.7	SSW	4.83	20.9	W	21.1	21.6	21.6	1018.4	0.00	0.0	0.000	0.057	25.1	65	18.0	25.7	11.81	.0728	701	1	100.0	30
21/02/26	10:30	21.5	21.6	21.1	77	17.3	4.8	SSW	2.41	17.7	WSW	21.5	22.1	22.1	1018.4	0.00	0.0	0.000	0.066	25.1	64	17.8	25.7	11.61	.0728	701	1	100.0	30
21/02/26	11:00	21.3	21.6	21.3	76	16.9	9.7	SW	4.83	24.1	SSE	21.3	21.8	21.8	1018.4	0.00	0.0	0.000	0.063	25.2	64	17.9	25.7	11.60	.0728	698	1	100.0	30
21/02/26	11:30	21.8	21.8	21.3	76	17.4	8.0	WSW	4.02	20.9	WSW	21.8	22.4	22.4	1018.1	0.00	0.0	0.000	0.072	25.2	64	17.9	25.7	11.60	.0728	702	1	100.0	30
21/02/26	12:00	21.7	21.8	21.4	76	17.3	11.3	WSW	5.63	24.1	WSW	21.7	22.3	22.3	1017.7	0.00	0.0	0.000	0.071	25.2	64	17.9	25.8	11.60	.0727	702	1	100.0	30
21/02/26	12:30	22.6	22.6	21.7	75	17.9	6.4	SSW	3.22	19.3	SW	22.6	23.2	23.2	1017.4	0.00	0.0	0.000	0.088	25.3	63	17.8	25.9	11.40	.0727	702	1	100.0	30
21/02/26	13:00	24.3	24.3	22.6	69	18.3	6.4	SE	3.22	16.1	SW	24.3	25.1	25.1	1016.8	0.00	0.0	0.000	0.125	25.6	64	18.3	26.3	11.59	.0725	703	1	100.0	30
21/02/26	13:30	23.9	24.4	23.6	70	18.1	6.4	SSW	3.22	16.1	W	23.9	24.7	24.7	1016.3	0.00	0.0	0.000	0.117	25.7	63	18.1	26.4	11.38	.0725	699	1	100.0	30
21/02/26	14:00	23.0	23.9	23.0	72	17.7	4.8	SW	2.41	17.7	WSW	23.0	23.6	23.6	1016.3	0.00	0.0	0.000	0.097	25.7	63	18.1	26.4	11.38	.0725	703	1	100.0	30
21/02/26	14:30	23.1	23.2	22.7	72	17.8	4.8	SSW	2.41	14.5	S	23.1	23.8	23.8	1016.1	0.00	0.0	0.000	0.100	25.8	63	18.2	26.4	11.38	.0724	701	1	100.0	30
21/02/26	15:00	23.3	23.3	23.1	71	17.7	4.8	SSW	2.41	14.5	SE	23.3	23.9	23.9	1015.9	0.00	0.0	0.000	0.103	25.8	63	18.3	26.5	11.38	.0724	703	1	100.0	30
21/02/26	15:30	23.1	23.5	23.0	72	17.7	6.4	SSW	3.22	19.3	SW	23.1	23.7	23.7	1015.9	0.00	0.0	0.000	0.098	25.9	63	18.3	26.6	11.38	.0724	702	1	100.0	30
21/02/26	16:00	22.7	23.1	22.5	74	17.8	8.0	WSW	4.02	22.5	SW	22.7	23.3	23.3	1015.8	0.00	0.0	0.000	0.090	25.9	63	18.3	26.6	11.38	.0724	702	1	100.0	30
21/02/26	16:30	22.0	22.7	22.0	76	17.6	6.4	WSW	3.22	19.3	WSW	22.0	22.6	22.6	1015.9	0.00	0.0	0.000	0.076	25.7	64	18.4	26.4	11.58	.0724	699	1	100.0	30
21/02/26	17:00	21.4	22.0	21.4	81	18.0	3.2	WSW	1.61	12.9	WSW	21.4	22.2	22.2	1016.4	0.00	0.0	0.000	0.064	25.6	64	18.2	26.2	11.59	.0725	702	1	100.0	30
21/02/26	17:30	18.9	21.4	18.9	90	17.3	1.6	NE	0.80	8.0	ENE	18.9	19.7	19.7	1017.4	9.65	43.4	0.000	0.013	25.3	65	18.3	26.0	11.80	.0726	701	1	100.0	30
21/02/26	18:00	18.0	18.9	18.0	92	16.7	1.6	NNE	0.80	6.4	SW	18.0	18.6	18.6	1018.4	9.91	53.1	0.007	0.000	25.2	65	18.1	25.8	11.80	.0728	701	1	100.0	30
21/02/26	18:30	17.6	18.0	17.6	94	16.6	0.0	SW	0.00	3.2	NNE	17.6	18.2	18.2	1019.0	4.06	17.8	0.015	0.000	25.0	67	18.4	25.7	12.21	.0728	703	1	100.0	30
21/02/26	19:00	17.4	17.6	17.4	93	16.2	0.0	E	0.00	3.2	E	17.4	17.9	17.9	1019.5	2.54	6.9	0.020	0.000	24.9	71	19.3	25.9	13.17	.0728	700	1	100.0	30
21/02/26	19:30	17.2	17.4	17.2	96	16.6	0.0	WSW	0.00	3.2	E	17.2	17.8	17.8	1019.9	1.52	5.6	0.023	0.000	24.9	74	19.9	26.0	14.01	.0728	703	1	100.0	30
21/02/26	20:00	17.2	17.3	17.2	96	16.6	0.0	---	0.00	0.0	---	17.2	17.8	17.8	1020.4	0.51	3.3	0.023	0.000	24.8	76	20.3	26.1	14.65	.0728	700	1	100.0	30
21/02/26	20:30	17.1	17.3	17.1	95	16.2	0.0	W	0.00	3.2	W	17.1	17.6	17.6	1020.2	0.00	0.0	0.027	0.000	24.7	76	20.2	25.8	14.65	.0728	701	1	100.0	30
21/02/26	21:00	17.1	17.2	17.0	96	16.5	1.6	WSW	0.80	4.8	WSW	17.1	17.7	17.7	1019.9	0.00	0.0	0.025	0.000	24.6	75	19.8	25.7	14.35	.0729	701	1	100.0	30
21/02/26	21:30	17.3	17.3	17.1	93	16.2	1.6	WSW	0.80	12.9	WSW	17.3	17.8	17.8	1019.7	0.25	0.0	0.021	0.000	24.4	74	19.5	25.4	14.03	.0729	702	1	100.0	30
21/02/26	22:00	17.7	17.8	17.3	90	16.1	6.4	WSW	3.22	16.1	WSW	17.7	18.2	18.2	1020.1	0.00	0.0	0.013	0.000	24.3	73	19.1	25.2	13.74	.0730	701	1	100.0	30
21/02/26	22:30	17.3	17.8	17.3	94	16.4	1.6	W	0.80	11.3	WNW	17.3	17.9	17.9	1020.3	0.00	0.0	0.021	0.000	24.2	72	18.8	25.0	13.52	.0731	702	1	100.0	30
21/02/26	23:00	17.2	17.4	17.2	95	16.4	0.0	NE	0.00	3.2	ENE	17.2	17.7	17.7	1020.3	0.00	0.0	0.024	0.000	24.1	72	18.7	24.9	13.53	.0731	703	1	100.0	30
21/02/26	23:30	17.3	17.3	17.2	96	16.6	0.0	NNW	0.00	3.2	N	17.3	17.9	17.9	1020.4	0.00	0.0	0.022	0.000	24.1	72	18.7	24.9	13.53	.0731	702	1	100.0	30
21/02/27	00:00	17.4	17.4	17.3	97	17.0	0.0	NNW	0.00	3.2	NNW	17.4	18.2	18.2	1020.2	0.00	0.0	0.019	0.000	24.0	72	18.6	24.8	13.54	.0731	703	1	100.0	30
21/02/27	0:30	17.6	17.6	17.4	96	16.9	0.0	NNW	0.00	3.2	NNW	17.6	18.3	18.3	1020.1	0.00	0.0	0.016	0.000	23.9	72	18.6	24.8	13.54	.0731	701	1	100.0	30
21/02/27	1:00	17.6	17.6	17.5	96	16.9	0.0	W	0.00	1.6	W	17.6	18.3	18.3	1019.5	0.00	0.0	0.016	0.000	23.9	72	18.5	24.7	13.55	.0731	701	1	100.0	30
21/02/27	1:30	17.7	17.7	17.6	95	16.9	1.6	WSW	0.80	4.8	NW	17.7	18.3	18.3	1019.4	0.00	0.0	0.014	0.000	23.8	72	18.4	24.6	13.56	.0732	702	1	100.0	30
21/02/27	2:00	17.8	17.8	17.6	96	17.2	1.6	W	0.80	6.4	SSW	17.8	18.6	18.6	1019.3	0.00	0.0	0.010	0.000	23.8	72	18.4	24.6	13.56	.0731	703	1	100.0	30
21/02/27	2:30	18.0	18.0	17.8	97	17.5	0.0	SW	0.00	1.6	W	18.0	18.9	18.9	1019.0	0.00	0.0	0.007	0.000	23.7	72	18.4	24.5	13.56	.0731	702	1	100.0	30
21/02/27	3:00	18.3	18.3	18.0	92	17.0	1.6	SSW	0.80	11.3	SSW	18.3	18.9	18.9	1018.9	0.00	0.0	0.001	0.000	23.7	72	18.3	24.4	13.57	.0732	701	1	100.0	30
21/02/27	3:30	18.1	18.3	18.1	94	17.1	3.2	SSE	1.61	14.5	SW	18.1	18.7	18.7	1018.6	0.00	0.0	0.006	0.000	23.6	72	18.3	24.4	13.57	.0732	702	1	100.0	30
21/02/27	4:00	17.8	18.1	17.8	92	16.5	0.0	SSW	0.00	6.4	SSW	17.8	18.4	18.4	1018.8	0.00	0.0	0.010	0.000	23.6	72	18.2	24.3	13.57	.0732	703	1	100.0	30
21/02/27	4:30	17.8	17.9	17.8	93	16.6	1.6	NNW	0.80	8.0	SE	17.8	18.4	18.4	1019.1	0.00	0.0	0.012	0.000	23.5	73	18.4	24.3	13.78	.0732	702	1	100.0	30
21/02/27	5:00	17.8	17.8	17.7	96	17.1	0.0	NNW	0.00	3.2	NNW	17.8	18.5	18.5	1019.6	0.00	0.0	0.012	0.000	23.4	73	18.3	24.2	13.78	.0733	702	1	100.0	30
21/02/27	5:30	17.8	17.8	17.7	95	17.0	0.0	NW	0.00	3.2	NNW	17.8	18.4	18.4	1020.0	0.00	0.0	0.012	0.000	23.4	73	18.3	24.2	13.79	.0733	701	1	100.0	30
21/02/27	6:00	17.8	17.8	17.8	95	17.0	0.0	NNW	0.00	1.6	NW	17.8	18.5	18.5	1020.2	0.00	0.0	0.010	0.000	23.4	73	18.3	24.2	13.78	.0733	702	1	100.0	30
21/02/27	6:30	17.9	18.0	17.8	95	17.1	0.0	NNW	0.00	4.8	NW	17.9	18.7	18.7	1020.8	0.00	0.0	0.008	0.000	23.3	73	18.2	24.1	13.79	.0734	703	1	100.0	30
21/02/27	7:00	18.3	18.3	17.9	93	17.2	1.6	W	0.80	6.4	WNW	18.3	19.1	19.1	1021.2	0.00	0.0	0.000	0.000	23.3	73	18.2	24.1	13.79	.0734	702	1	100.0	30
21/02/27	7:30	18.8	18.8	18.3	89	17.0	1.6	SSW	0.80	8.0	SSE	18.8	19.5	19.5	1021.6	0.00	0.0	0.000	0.010	23.3	73	18.2	24.1	13.79	.0734	702	1	100.0	30
21/02/27	8:00	18.7	18.9	18.7	89	16.9	3.2	SSW	1.61	12.9	S	18.7	19.4	19.4	1021.8	0.00	0.0	0.000	0.008	23.3	73	18.2	24.1	13.79	.0735	702	1	100.0	30
21/02/27	8:30	18.4	18.7	18.4	89	16.6	4.8	SSW	2.41	12.9	SSW	18.4	19.1	19.1	1021.9	0.00	0.0	0.000	0.002	23.3	73	18.2	24.0	13.79	.0735	703	1	100.0	30
21/02/27	9:00	18.4	18.5	18.4	90	16.8	3.2	SSW	1.61	9.7	SSW	18.4	19.1	19.1	1022.3	0.00	0.0	0.000	0.002	23.3	72	17.9	23.9	13.59	.0735	702	1	100.0	30
21/02/27	9:30	18.3	18.4	18.3	90	16.7	6.4	WSW	3.22	14.5	WSW	18.3	18.9	18.9	1022.4	0.00	0.0	0.000	0.000	23.2	72	17.9	23.9	13.60	.0736	703	1	100.0	30
21/02/27	10:00	19.1	19.1	18.3	86	16.7	3.2	SSW	1.61	12.9	NW	19.1	19.7	19.7	1022.3	0.00	0.0	0.000	0.016	23.3	72	18.0	24.1	13.59	.0735	701	1	100.0	30
21/02/27	10:30	20.6	20.6	19.1	76	16.2	3.2	SSE	1.61	16.1	SW	20.6	21.2	21.2	1022.1	0.00	0.0	0.000	0.047	23.5	72	18.2	24.2	13.58	.0734	702	1	100.0	30
21/02/27	11:00	22.6	22.6	20.7	69	16.6	4.8	SSW	2.41	16.1	SW	22.6	22.9	22.9	1021.9	0.00	0.0	0.000	0.088	23.7	71	18.1	24.4	13.26	.0734	702	1	100.0	30
21/02/27	11:30	23.1	23.1	22.2	65	16.1	9.7	SW	4.83	22.5	WSW	23.1	23.4	23.4	1021.5	0.00	0.0	0.000	0.098	23.9	70	18.1	24.7	12.95	.0733	701	1	100.0	30
21/02/27	12:00	22.8	23.7	22.8	67	16.3	9.7	SW	4.83	27.4	SW	22.8	23.2	23.2	1021.1	0.00	0.0	0.000	0.093	24.2	69	18.2	24.9	12.73	.0732	702	1	100.0	30
21/02/27	12:30	23.2	23.3	22.8	63	15.7	9.7	SW	4.83	24.1	WSW	23.2	23.5	23.5	1020.9	0.00	0.0	0.000	0.101	24.3	69	18.3	25.1	12.72	.0731	701	1	100.0	30
21/02/27	13:00	23.2	23.3	22.9	62	15.5	9.7	WSW	4.83	20.9	WSW	23.2	23.5	23.5	1020.8	0.00	0.0	0.000	0.102	24.4	68	18.1	25.1	12.51	.0731	703	1	100.0	30
21/02/27	13:30	22.2	23.3	22.2	66	15.6	8.0	SW	4.02	20.9	WSW	22.2	22.4	22.4	1020.5	0.00	0.0	0.000	0.081	24.4	67	17.9	25.1	12.23	.0731	700	1	100.0	30
21/02/27	14:00	22.4	22.4	22.1	69	16.4	6.4	SSW	3.22	16.1	S	22.4	22.7	22.7	1020.1	0.00	0.0	0.000	0.084	24.4	67	17.9	25.1	12.23	.0731	703	1	100.0	30
21/02/27	14:30	22.4	23.2	22.3	68	16.2	8.0	WSW	4.02	19.3	WSW	22.4	22.8	22.8	1019.6	0.00	0.0	0.000	0.086	24.4	65	17.4	24.9	11.83	.0731	701	1	100.0	30
21/02/27	15:00	22.8	22.8	22.3	68	16.6	6.4	SW	3.22	17.7	WSW	22.8	23.2	23.2	1019.5	0.00	0.0	0.000	0.093	24.4	65	17.4	24.9	11.83	.0731	703	1	100.0	30
21/02/27	15:30	23.4	23.7	22.8	66	16.7	8.0	WSW	4.02	22.5	WSW	23.4	23.9	23.9	1019.2	0.00	0.0	0.000	0.106	24.5	65	17.5	25.0	11.83	.0730	701	1	100.0	30
21/02/27	16:00	22.9	24.3	22.9	69	17.0	6.4	SW	3.22	19.3	WSW	22.9	23.4	23.4	1019.3	0.00	0.0	0.000	0.096	24.6	65	17.6	25.2	11.82	.0730	701	1	100.0	30
21/02/27	16:30	22.5	23.1	22.5	70	16.8	4.8	SW	2.41	16.1	WNW	22.5	22.9	22.9	1019.4	0.00	0.0	0.000	0.087	24.6	65	17.5	25.1	11.83	.0730	703	1	100.0	30
21/02/27	17:00	22.4	22.5	22.3	72	17.1	4.8	SSW	2.41	14.5	WSW	22.4	22.9	22.9	1019.5	0.00	0.0	0.000	0.084	24.6	66	17.8	25.1	12.03	.0730	701	1	100.0	30
21/02/27	17:30	21.7	22.4	21.7	75	17.0	4.8	SSW	2.41	12.9	ESE	21.7	22.2	22.2	1019.8	0.00	0.0	0.000	0.069	24.4	65	17.4	24.9	11.83	.0731	703	1	100.0	30
21/02/27	18:00	21.2	21.7	21.1	78	17.2	4.8	SSW	2.41	16.1	S	21.2	21.8	21.8	1020.0	0.00	0.0	0.000	0.059	24.4	66	17.6	24.9	12.03	.0731	702	1	100.0	30
21/02/27	18:30	20.6	21.1	20.6	80	17.0	3.2	SW	1.61	11.3	WSW	20.6	21.4	21.4	1020.3	0.00	0.0	0.000	0.047	24.3	66	17.5	24.8	12.04	.0732	703	1	100.0	30
21/02/27	19:00	20.3	20.8	20.3	85	17.7	1.6	S	0.80	9.7	W	20.3	21.2	21.2	1020.8	0.51	11.7	0.000	0.041	24.2	69	18.2	24.9	12.73	.0732	701	1	100.0	30
21/02/27	19:30	19.4	20.3	19.3	91	17.9	1.6	W	0.80	4.8	WSW	19.4	20.3	20.3	1020.7	0.00	0.0	0.000	0.022	24.1	69	18.1	24.8	12.73	.0732	701	1	100.0	30
21/02/27	20:00	19.2	19.4	19.2	89	17.3	1.6	W	0.80	4.8	W	19.2	19.9	19.9	1021.0	0.00	0.0	0.000	0.017	24.0	69	18.0	24.7	12.74	.0733	702	1	100.0	30
21/02/27	20:30	19.4	19.5	19.1	86	17.0	1.6	SE	0.80	11.3	SE	19.4	20.2	20.2	1021.3	0.00	0.0	0.000	0.023	23.9	69	17.9	24.6	12.75	.0733	703	1	100.0	30
21/02/27	21:00	19.5	19.7	19.4	86	17.1	1.6	SSE	0.80	12.9	SW	19.5	20.2	20.2	1021.4	0.00	0.0	0.000	0.024	23.8	69	17.8	24.5	12.75	.0733	702	1	100.0	30
21/02/27	21:30	19.1	19.6	19.1	90	17.4	1.6	W	0.80	4.8	SSW	19.1	19.9	19.9	1021.6	0.00	0.0	0.000	0.016	23.8	69	17.7	24.4	12.75	.0734	701	1	100.0	30
21/02/27	22:00	19.3	19.3	18.9	86	16.9	1.6	W	0.80	6.4	W	19.3	20.0	20.0	1021.7	0.00	0.0	0.000	0.021	23.7	70	17.9	24.4	12.96	.0734	702	1	100.0	30
21/02/27	22:30	19.2	19.5	19.2	88	17.1	1.6	WNW	0.80	9.7	W	19.2	19.9	19.9	1021.7	0.00	0.0	0.000	0.017	23.7	70	17.9	24.4	12.96	.0734	702	1	100.0	30
21/02/27	23:00	18.9	19.3	18.9	93	17.8	1.6	W	0.80	6.4	SW	18.9	19.8	19.8	1021.6	0.00	0.0	0.000	0.013	23.6	70	17.8	24.3	12.97	.0734	703	1	100.0	30
21/02/27	23:30	18.9	18.9	18.8	92	17.6	1.6	S	0.80	6.4	SSE	18.9	19.7	19.7	1021.9	0.51	0.0	0.000	0.012	23.6	70	17.8	24.3	12.97	.0734	702	1	100.0	30
21/02/28	00:00	18.7	18.9	18.7	91	17.2	1.6	SW	0.80	9.7	W	18.7	19.4	19.4	1021.9	1.78	6.6	0.000	0.008	23.6	70	17.8	24.2	12.97	.0735	703	1	100.0	30
21/02/28	0:30	18.3	18.7	18.3	94	17.3	1.6	SSW	0.80	12.9	S	18.3	19.0	19.0	1021.8	3.56	27.9	0.001	0.000	23.5	70	17.7	24.2	12.98	.0735	700	1	100.0	30
21/02/28	1:00	18.0	18.3	18.0	95	17.2	0.0	S	0.00	4.8	SSE	18.0	18.7	18.7	1021.7	2.79	12.7	0.007	0.000	23.4	71	17.9	24.1	13.28	.0735	703	1	100.0	30
21/02/28	1:30	17.9	18.0	17.9	94	16.9	0.0	NNE	0.00	3.2	NNE	17.9	18.6	18.6	1021.5	0.25	4.8	0.009	0.000	23.4	71	17.8	24.1	13.29	.0735	700	1	100.0	30
21/02/28	2:00	17.8	17.9	17.8	95	17.0	1.6	W	0.80	4.8	SW	17.8	18.5	18.5	1021.3	0.00	0.0	0.010	0.000	23.3	71	17.8	24.0	13.29	.0735	700	1	100.0	30
21/02/28	2:30	17.8	17.9	17.8	96	17.2	0.0	NNW	0.00	1.6	NNW	17.8	18.6	18.6	1021.1	0.00	0.0	0.010	0.000	23.3	71	17.7	23.9	13.29	.0735	699	1	100.0	30
21/02/28	3:00	17.8	17.9	17.8	96	17.1	0.0	W	0.00	3.2	NW	17.8	18.5	18.5	1021.1	0.00	0.0	0.012	0.000	23.2	71	17.7	23.8	13.30	.0735	702	1	100.0	30
21/02/28	3:30	17.8	17.8	17.7	95	17.0	1.6	W	0.80	6.4	WSW	17.8	18.4	18.4	1021.0	0.25	0.0	0.012	0.000	23.2	71	17.6	23.8	13.30	.0735	699	1	100.0	30
21/02/28	4:00	17.7	17.8	17.6	96	17.0	0.0	NW	0.00	3.2	NNW	17.7	18.4	18.4	1021.0	0.00	0.0	0.014	0.000	23.1	71	17.6	23.7	13.31	.0735	702	1	100.0	30
21/02/28	4:30	17.6	17.7	17.6	94	16.6	0.0	WSW	0.00	4.8	NE	17.6	18.2	18.2	1021.0	0.00	0.0	0.015	0.000	23.1	71	17.5	23.7	13.31	.0735	701	1	100.0	30
21/02/28	5:00	17.4	17.6	17.3	95	16.6	0.0	NW	0.00	3.2	ESE	17.4	18.0	18.0	1021.0	0.00	0.0	0.020	0.000	23.1	72	17.7	23.7	13.61	.0735	703	1	100.0	30
21/02/28	5:30	17.2	17.4	17.2	95	16.4	0.0	NW	0.00	3.2	NW	17.2	17.8	17.8	1021.4	0.00	0.0	0.023	0.000	22.9	72	17.6	23.6	13.62	.0736	702	1	100.0	30
21/02/28	6:00	17.2	17.2	17.2	96	16.6	0.0	W	0.00	3.2	WNW	17.2	17.8	17.8	1021.8	0.00	0.0	0.023	0.000	22.9	72	17.6	23.5	13.62	.0736	702	1	100.0	30
21/02/28	6:30	17.2	17.3	17.2	95	16.4	0.0	WNW	0.00	4.8	WNW	17.2	17.8	17.8	1022.4	0.00	0.0	0.023	0.000	22.8	72	17.5	23.4	13.63	.0737	703	1	100.0	30
21/02/28	7:00	17.4	17.5	17.2	90	15.8	1.6	WSW	0.80	12.9	SSW	17.4	17.9	17.9	1022.7	0.00	0.0	0.019	0.000	22.8	72	17.5	23.4	13.63	.0737	701	1	100.0	30
21/02/28	7:30	17.6	17.6	17.4	90	15.9	1.6	SW	0.80	4.8	S	17.6	18.0	18.0	1023.0	0.00	0.0	0.016	0.000	22.8	72	17.5	23.4	13.63	.0737	701	1	100.0	30
21/02/28	8:00	18.4	18.4	17.6	86	16.0	1.6	SW	0.80	8.0	SW	18.4	18.8	18.8	1022.8	0.00	0.0	0.000	0.001	22.9	71	17.4	23.5	13.32	.0737	701	1	100.0	30
21/02/28	8:30	18.8	18.9	18.4	81	15.4	4.8	S	2.41	14.5	SSE	18.8	19.2	19.2	1023.2	0.00	0.0	0.000	0.009	23.0	71	17.5	23.6	13.31	.0737	703	1	100.0	30
21/02/28	9:00	19.0	19.1	18.8	81	15.7	4.8	SW	2.41	14.5	S	19.0	19.5	19.5	1023.8	0.00	0.0	0.000	0.014	23.1	70	17.3	23.6	13.01	.0738	702	1	100.0	30
21/02/28	9:30	19.4	19.4	18.9	79	15.7	3.2	SSW	1.61	14.5	WSW	19.4	19.9	19.9	1023.5	0.00	0.0	0.000	0.022	23.1	70	17.3	23.6	13.01	.0737	703	1	100.0	30
21/02/28	10:00	19.3	19.4	19.3	80	15.8	3.2	SSW	1.61	8.0	S	19.3	19.9	19.9	1023.5	0.25	0.0	0.000	0.021	23.1	70	17.3	23.6	13.01	.0737	701	1	100.0	30
21/02/28	10:30	19.8	19.9	19.3	80	16.3	1.6	S	0.80	6.4	SSE	19.8	20.4	20.4	1023.4	0.00	0.0	0.000	0.031	23.1	70	17.3	23.7	13.01	.0737	702	1	100.0	30
21/02/28	11:00	20.3	20.3	19.8	74	15.5	1.6	SE	0.80	8.0	S	20.3	20.7	20.7	1022.8	0.00	0.0	0.000	0.042	23.3	69	17.3	23.8	12.77	.0736	703	1	100.0	30
21/02/28	11:30	20.3	20.5	20.3	78	16.3	1.6	SSE	0.80	8.0	SSE	20.3	20.9	20.9	1022.7	0.00	0.0	0.000	0.041	23.3	70	17.6	23.9	12.99	.0736	701	1	100.0	30
21/02/28	12:00	20.6	20.6	20.2	74	15.8	3.2	SSW	1.61	9.7	ESE	20.6	21.1	21.1	1022.2	0.00	0.0	0.000	0.047	23.3	69	17.3	23.9	12.77	.0736	700	1	100.0	30
21/02/28	12:30	21.2	21.2	20.6	73	16.1	3.2	SE	1.61	11.3	WSW	21.2	21.5	21.5	1022.2	0.00	0.0	0.000	0.059	23.6	69	17.5	24.2	12.76	.0735	701	1	100.0	30
21/02/28	13:00	21.2	21.3	21.2	70	15.5	4.8	SSW	2.41	11.3	S	21.2	21.3	21.3	1022.3	0.00	0.0	0.000	0.059	23.7	68	17.4	24.3	12.55	.0735	702	1	100.0	30
21/02/28	13:30	20.6	21.2	20.6	75	16.0	3.2	WSW	1.61	9.7	S	20.6	21.1	21.1	1022.3	0.00	0.0	0.000	0.047	23.6	68	17.3	24.1	12.55	.0735	702	1	100.0	30
21/02/28	14:00	20.3	20.7	20.3	76	16.0	1.6	WSW	0.80	6.4	W	20.3	20.8	20.8	1022.0	0.00	0.0	0.000	0.042	23.5	68	17.3	24.1	12.55	.0735	703	1	100.0	30
21/02/28	14:30	20.4	20.4	20.2	78	16.5	1.6	W	0.80	6.4	WSW	20.4	21.1	21.1	1021.9	0.00	0.0	0.000	0.044	23.4	68	17.2	24.0	12.55	.0735	702	1	100.0	30
21/02/28	15:00	20.8	20.9	20.4	81	17.5	1.6	SE	0.80	11.3	W	20.8	21.6	21.6	1021.8	0.00	0.0	0.000	0.052	23.5	68	17.3	24.1	12.55	.0735	700	1	100.0	30
21/02/28	15:30	20.7	20.9	20.7	76	16.3	3.2	WSW	1.61	11.3	WSW	20.7	21.2	21.2	1021.8	0.00	0.0	0.000	0.049	23.5	67	17.0	24.0	12.26	.0735	701	1	100.0	30
21/02/28	16:00	20.4	20.7	20.3	78	16.5	3.2	SSW	1.61	16.1	SSW	20.4	21.1	21.1	1021.7	0.00	0.0	0.000	0.044	23.4	67	17.0	23.9	12.27	.0735	701	1	100.0	30
21/02/28	16:30	20.1	20.5	20.1	79	16.4	3.2	SSW	1.61	9.7	SSW	20.1	20.7	20.7	1021.8	0.00	0.0	0.000	0.037	23.4	68	17.1	23.9	12.55	.0735	702	1	100.0	30
21/02/28	17:00	20.0	20.1	19.9	77	15.8	3.2	SW	1.61	12.9	W	20.0	20.5	20.5	1021.8	0.00	0.0	0.000	0.035	23.4	70	17.6	24.0	12.99	.0735	701	1	100.0	30
21/02/28	17:30	19.9	20.1	19.9	77	15.8	1.6	WSW	0.80	11.3	WSW	19.9	20.4	20.4	1022.2	0.00	0.0	0.000	0.034	23.4	72	18.1	24.1	13.59	.0735	702	1	100.0	30
21/02/28	18:00	19.4	19.9	19.4	83	16.4	1.6	SSW	0.80	4.8	SE	19.4	20.0	20.0	1022.2	0.00	0.0	0.000	0.022	23.3	70	17.5	23.9	12.99	.0736	702	1	100.0	30
21/02/28	18:30	18.7	19.4	18.7	88	16.6	0.0	WSW	0.00	3.2	WSW	18.7	19.3	19.3	1022.7	0.00	0.0	0.000	0.007	23.2	70	17.4	23.8	13.00	.0736	701	1	100.0	30
21/02/28	19:00	18.3	18.7	18.2	87	16.1	0.0	WSW	0.00	3.2	WSW	18.3	18.7	18.7	1023.0	0.00	0.0	0.001	0.000	23.2	70	17.4	23.7	13.00	.0737	701	1	100.0	30
21/02/28	19:30	17.9	18.3	17.9	88	15.9	0.0	WNW	0.00	1.6	WNW	17.9	18.3	18.3	1023.4	0.00	0.0	0.009	0.000	23.1	70	17.3	23.7	13.01	.0737	703	1	100.0	30
21/02/28	20:00	17.4	17.9	17.4	89	15.6	0.0	N	0.00	3.2	NW	17.4	17.8	17.8	1023.7	0.00	0.0	0.020	0.000	23.1	70	17.3	23.6	13.01	.0738	702	1	100.0	30
21/02/28	20:30	16.6	17.4	16.6	90	15.0	0.0	N	0.00	4.8	W	16.6	16.9	16.9	1023.9	0.00	0.0	0.036	0.000	22.9	70	17.2	23.5	13.02	.0738	702	1	100.0	30
21/02/28	21:00	16.3	16.8	16.3	90	14.7	0.0	W	0.00	4.8	W	16.3	16.6	16.6	1024.1	0.00	0.0	0.042	0.000	22.8	70	17.0	23.3	13.03	.0739	699	1	100.0	30
21/02/28	21:30	15.9	16.4	15.9	93	14.8	0.0	W	0.00	3.2	W	15.9	16.2	16.2	1024.3	0.00	0.0	0.051	0.000	22.7	70	16.9	23.1	13.04	.0739	702	1	100.0	30
21/02/28	22:00	15.4	15.9	15.4	93	14.3	0.0	NW	0.00	1.6	NW	15.4	15.7	15.7	1024.4	0.00	0.0	0.060	0.000	22.6	70	16.9	23.1	13.04	.0740	703	1	100.0	30
21/02/28	22:30	15.2	15.4	15.1	95	14.4	0.0	NW	0.00	1.6	NW	15.2	15.4	15.4	1024.3	0.00	0.0	0.066	0.000	22.5	70	16.8	22.9	13.05	.0740	701	1	100.0	30
21/02/28	23:00	14.8	15.2	14.8	94	13.9	0.0	NW	0.00	1.6	NW	14.8	15.1	15.1	1024.4	0.00	0.0	0.073	0.000	22.4	70	16.6	22.8	13.06	.0740	703	1	100.0	30
21/02/28	23:30	14.7	14.9	14.7	95	13.9	0.0	NNW	0.00	3.2	NNW	14.7	14.9	14.9	1024.3	0.00	0.0	0.076	0.000	22.3	70	16.5	22.6	13.07	.0741	701	1	100.0	30
21/03/01	00:00	15.0	15.0	14.7	96	14.4	0.0	NNW	0.00	1.6	NNW	15.0	15.3	15.3	1024.0	0.00	0.0	0.069	0.000	22.2	70	16.5	22.6	13.07	.0741	703	1	100.0	30
21/03/01	0:30	15.1	15.1	15.0	96	14.5	0.0	NNW	0.00	1.6	NNW	15.1	15.4	15.4	1024.0	0.00	0.0	0.067	0.000	22.2	70	16.4	22.5	13.07	.0741	700	1	100.0	30
21/03/01	1:00	15.2	15.3	15.1	94	14.3	0.0	WNW	0.00	3.2	WNW	15.2	15.5	15.5	1023.8	0.00	0.0	0.065	0.000	22.1	70	16.3	22.3	13.08	.0741	702	1	100.0	30
21/03/01	1:30	15.0	15.2	14.9	95	14.2	0.0	NNW	0.00	1.6	WNW	15.0	15.3	15.3	1023.7	0.00	0.0	0.069	0.000	22.1	70	16.3	22.3	13.08	.0741	701	1	100.0	30
21/03/01	2:00	14.9	15.0	14.9	96	14.3	0.0	NNW	0.00	1.6	NNW	14.9	15.3	15.3	1023.8	0.00	0.0	0.071	0.000	21.9	70	16.2	22.2	13.09	.0741	703	1	100.0	30
21/03/01	2:30	15.2	15.2	14.9	96	14.5	0.0	WNW	0.00	3.2	WNW	15.2	15.5	15.5	1023.7	0.00	0.0	0.066	0.000	21.9	70	16.2	22.2	13.09	.0741	702	1	100.0	30
21/03/01	3:00	15.7	15.7	15.2	94	14.7	0.0	W	0.00	4.8	W	15.7	16.0	16.0	1023.7	0.00	0.0	0.056	0.000	21.9	70	16.2	22.2	13.09	.0741	703	1	100.0	30
21/03/01	3:30	15.8	15.9	15.7	95	15.0	0.0	WNW	0.00	4.8	W	15.8	16.1	16.1	1023.7	0.00	0.0	0.053	0.000	21.8	70	16.1	22.1	13.10	.0742	702	1	100.0	30
21/03/01	4:00	15.6	15.8	15.6	95	14.8	0.0	WNW	0.00	1.6	WNW	15.6	15.9	15.9	1023.9	0.00	0.0	0.057	0.000	21.8	70	16.1	22.0	13.10	.0742	703	1	100.0	30
21/03/01	4:30	14.9	15.7	14.9	94	14.0	0.0	WNW	0.00	1.6	WNW	14.9	15.2	15.2	1024.2	0.00	0.0	0.071	0.000	21.7	70	16.0	21.9	13.11	.0742	701	1	100.0	30
21/03/01	5:00	14.4	14.9	14.4	95	13.7	0.0	---	0.00	0.0	---	14.4	14.7	14.7	1024.4	0.00	0.0	0.081	0.000	21.7	70	16.0	21.9	13.11	.0743	702	1	100.0	30
21/03/01	5:30	14.2	14.5	14.1	95	13.4	0.0	W	0.00	3.2	WNW	14.2	14.3	14.3	1024.7	0.00	0.0	0.087	0.000	21.5	70	15.8	21.7	13.12	.0743	703	1	100.0	30
21/03/01	6:00	13.9	14.2	13.9	97	13.5	0.0	W	0.00	1.6	W	13.9	14.2	14.2	1024.8	0.00	0.0	0.091	0.000	21.4	70	15.7	21.6	13.13	.0744	702	1	100.0	30
21/03/01	6:30	14.5	14.5	13.9	97	14.0	0.0	W	0.00	1.6	W	14.5	14.8	14.8	1024.8	0.00	0.0	0.080	0.000	21.4	70	15.7	21.6	13.13	.0744	701	1	100.0	30
21/03/01	7:00	15.6	15.6	14.5	95	14.8	0.0	NW	0.00	3.2	WNW	15.6	15.9	15.9	1025.2	0.00	0.0	0.058	0.000	21.4	70	15.7	21.6	13.13	.0744	702	1	100.0	30
21/03/01	7:30	18.4	18.4	15.6	85	15.8	0.0	NNW	0.00	3.2	NNW	18.4	18.8	18.8	1025.0	0.00	0.0	0.000	0.001	21.4	70	15.7	21.6	13.13	.0744	702	1	100.0	30
21/03/01	8:00	20.3	20.3	18.4	73	15.3	0.0	NE	0.00	3.2	NE	20.3	20.6	20.6	1025.0	0.00	0.0	0.000	0.041	21.6	70	15.9	21.8	13.11	.0743	701	1	100.0	30
21/03/01	8:30	21.1	21.1	20.3	71	15.6	0.0	SE	0.00	4.8	N	21.1	21.3	21.3	1025.0	0.00	0.0	0.000	0.058	21.8	70	16.1	22.0	13.10	.0743	702	1	100.0	30
21/03/01	9:00	21.1	21.3	21.1	66	14.5	0.0	ENE	0.00	4.8	N	21.1	21.1	21.1	1025.2	0.00	0.0	0.000	0.058	22.0	69	16.0	22.2	12.82	.0742	701	1	100.0	30
21/03/01	9:30	21.2	21.2	20.9	67	14.8	1.6	ENE	0.80	6.4	ENE	21.2	21.2	21.2	1025.0	0.00	0.0	0.000	0.060	22.2	69	16.2	22.4	12.81	.0742	703	1	100.0	30
21/03/01	10:00	22.3	22.3	21.2	64	15.1	1.6	NE	0.80	4.8	ENE	22.3	22.4	22.4	1024.7	0.00	0.0	0.000	0.082	22.3	68	16.1	22.6	12.55	.0741	702	1	100.0	30
21/03/01	10:30	23.5	23.6	22.3	59	15.0	1.6	WSW	0.80	6.4	NNE	23.5	23.7	23.7	1024.0	0.00	0.0	0.000	0.108	22.6	67	16.1	22.9	12.30	.0740	702	1	100.0	30
21/03/01	11:00	24.9	24.9	23.5	61	16.9	1.6	E	0.80	8.0	NNE	24.9	25.3	25.3	1023.4	0.00	0.0	0.000	0.138	22.8	67	16.4	23.2	12.29	.0739	703	1	100.0	30
21/03/01	11:30	24.9	25.3	24.8	60	16.6	6.4	SSW	3.22	19.3	S	24.9	25.2	25.2	1022.8	0.00	0.0	0.000	0.138	23.1	66	16.4	23.5	12.08	.0738	700	1	100.0	30
21/03/01	12:00	25.1	25.4	24.7	57	15.9	8.0	SW	4.02	20.9	WSW	25.1	25.2	25.2	1022.8	0.00	0.0	0.000	0.140	23.3	65	16.3	23.7	11.85	.0737	702	1	100.0	30
21/03/01	12:30	24.3	25.2	24.3	60	16.0	8.0	SW	4.02	19.3	WSW	24.3	24.6	24.6	1022.7	0.00	0.0	0.000	0.124	23.5	65	16.5	23.9	11.85	.0736	700	1	100.0	30
21/03/01	13:00	23.3	24.2	23.2	65	16.3	8.0	SSW	4.02	17.7	WSW	23.3	23.7	23.7	1022.9	0.00	0.0	0.000	0.103	23.6	65	16.6	24.1	11.85	.0736	702	1	100.0	30
21/03/01	13:30	22.9	23.3	22.8	70	17.2	6.4	SW	3.22	17.7	ESE	22.9	23.5	23.5	1022.7	0.00	0.0	0.000	0.096	23.6	65	16.6	24.1	11.85	.0736	702	1	100.0	30
21/03/01	14:00	23.1	23.1	22.8	71	17.5	6.4	WSW	3.22	16.1	WSW	23.1	23.7	23.7	1022.5	0.00	0.0	0.000	0.098	23.7	65	16.7	24.1	11.85	.0736	703	1	100.0	30
21/03/01	14:30	23.6	23.7	23.1	68	17.3	6.4	WSW	3.22	16.1	WSW	23.6	24.1	24.1	1022.0	0.00	0.0	0.000	0.109	23.8	66	17.0	24.3	12.05	.0735	701	1	100.0	30
21/03/01	15:00	23.0	23.7	23.0	72	17.7	4.8	SSW	2.41	14.5	WSW	23.0	23.6	23.6	1021.7	0.00	0.0	0.000	0.097	23.8	66	17.1	24.3	12.05	.0734	702	1	100.0	30
21/03/01	15:30	21.6	23.0	21.5	79	17.8	4.8	WSW	2.41	12.9	WSW	21.6	22.3	22.3	1021.8	0.00	0.0	0.000	0.067	23.8	66	17.1	24.3	12.05	.0734	701	1	100.0	30
21/03/01	16:00	21.5	21.8	21.5	78	17.5	3.2	S	1.61	8.0	S	21.5	22.2	22.2	1022.0	0.00	0.0	0.000	0.066	23.8	67	17.3	24.4	12.25	.0734	702	1	100.0	30
21/03/01	16:30	20.9	21.5	20.9	84	18.1	1.6	S	0.80	6.4	SSE	20.9	21.8	21.8	1022.1	0.00	0.0	0.000	0.054	23.8	68	17.6	24.4	12.55	.0734	701	1	100.0	30
21/03/01	17:00	20.6	20.9	20.6	83	17.6	1.6	S	0.80	8.0	SSW	20.6	21.4	21.4	1022.3	0.00	0.0	0.000	0.046	23.8	70	18.0	24.5	12.96	.0734	702	1	100.0	30
21/03/01	17:30	20.3	20.6	20.3	86	17.9	1.6	SSE	0.80	4.8	SE	20.3	21.2	21.2	1022.4	0.00	0.0	0.000	0.041	23.7	72	18.4	24.5	13.56	.0734	702	1	100.0	30
21/03/01	18:00	20.1	20.3	20.1	85	17.5	1.6	SE	0.80	8.0	SE	20.1	20.9	20.9	1022.6	0.00	0.0	0.000	0.037	23.7	76	19.2	24.7	14.66	.0733	702	1	100.0	30
21/03/01	18:30	20.1	20.2	20.0	87	17.8	0.0	SE	0.00	4.8	ESE	20.1	20.9	20.9	1022.8	0.00	0.0	0.000	0.036	23.6	77	19.3	24.6	14.95	.0733	702	1	100.0	30
21/03/01	19:00	19.8	20.1	19.8	86	17.4	1.6	SSW	0.80	8.0	SW	19.8	20.6	20.6	1023.2	0.00	0.0	0.000	0.030	23.6	76	19.1	24.6	14.66	.0734	701	1	100.0	30
21/03/01	19:30	19.6	19.8	19.6	90	17.9	0.0	ESE	0.00	3.2	SW	19.6	20.6	20.6	1023.5	0.00	0.0	0.000	0.027	23.6	75	18.9	24.4	14.36	.0735	703	1	100.0	30
21/03/01	20:00	19.0	19.6	19.0	91	17.5	0.0	SSW	0.00	4.8	SSW	19.0	19.8	19.8	1023.7	0.00	0.0	0.000	0.014	23.5	75	18.8	24.4	14.36	.0735	701	1	100.0	30
21/03/01	20:30	18.8	19.1	18.8	90	17.1	0.0	SSW	0.00	4.8	W	18.8	19.5	19.5	1024.0	0.00	0.0	0.000	0.009	23.4	75	18.8	24.3	14.37	.0735	703	1	100.0	30
21/03/01	21:00	18.8	18.8	18.7	89	16.9	1.6	SSW	0.80	8.0	S	18.8	19.4	19.4	1024.2	0.00	0.0	0.000	0.009	23.4	75	18.7	24.2	14.37	.0736	701	1	100.0	30
21/03/01	21:30	18.6	18.8	18.5	91	17.1	1.6	SW	0.80	9.7	SSW	18.6	19.2	19.2	1024.3	0.00	0.0	0.000	0.005	23.3	75	18.7	24.2	14.37	.0736	702	1	100.0	30
21/03/01	22:00	18.3	18.6	18.3	93	17.2	0.0	WSW	0.00	3.2	S	18.3	19.1	19.1	1024.3	0.00	0.0	0.000	0.000	23.2	74	18.3	24.0	14.10	.0737	702	1	100.0	30
21/03/01	22:30	18.1	18.3	18.1	94	17.1	0.0	NW	0.00	3.2	NW	18.1	18.7	18.7	1024.3	0.51	1.5	0.006	0.000	23.1	74	18.2	23.8	14.11	.0737	700	1	100.0	30
21/03/01	23:00	17.9	18.1	17.9	95	17.1	0.0	W	0.00	4.8	WSW	17.9	18.7	18.7	1024.1	0.51	2.0	0.008	0.000	23.1	74	18.2	23.8	14.11	.0737	702	1	100.0	30
21/03/01	23:30	17.8	18.0	17.8	95	17.0	0.0	NNW	0.00	4.8	N	17.8	18.5	18.5	1024.0	0.00	0.0	0.010	0.000	23.0	74	18.1	23.7	14.11	.0737	702	1	100.0	30
21/03/02	00:00	17.6	17.8	17.6	94	16.6	0.0	ENE	0.00	4.8	NE	17.6	18.2	18.2	1023.9	0.00	0.0	0.015	0.000	22.9	74	18.1	23.7	14.12	.0737	702	1	100.0	30
21/03/02	0:30	17.3	17.6	17.3	93	16.2	1.6	WSW	0.80	3.2	NNE	17.3	17.8	17.8	1023.7	0.00	0.0	0.021	0.000	22.9	74	18.0	23.6	14.12	.0737	701	1	100.0	30
21/03/02	1:00	17.4	17.4	17.2	93	16.2	1.6	WNW	0.80	6.4	W	17.4	17.9	17.9	1023.6	0.00	0.0	0.020	0.000	22.8	74	17.9	23.4	14.13	.0738	701	1	100.0	30
21/03/02	1:30	17.5	17.6	17.3	95	16.7	0.0	WSW	0.00	4.8	WNW	17.5	18.1	18.1	1023.4	0.00	0.0	0.017	0.000	22.7	73	17.6	23.3	13.83	.0738	702	1	100.0	30
21/03/02	2:00	17.4	17.6	17.3	95	16.6	0.0	NNW	0.00	3.2	NW	17.4	18.0	18.0	1023.0	0.00	0.0	0.020	0.000	22.7	73	17.6	23.3	13.83	.0738	703	1	100.0	30
21/03/02	2:30	17.3	17.4	17.3	95	16.5	1.6	W	0.80	4.8	W	17.3	17.8	17.8	1022.9	0.00	0.0	0.022	0.000	22.7	73	17.6	23.3	13.84	.0738	702	1	100.0	30
21/03/02	3:00	17.3	17.4	17.2	96	16.7	0.0	WNW	0.00	3.2	WNW	17.3	18.0	18.0	1022.6	0.25	0.0	0.021	0.000	22.6	73	17.5	23.2	13.84	.0738	703	1	100.0	30
21/03/02	3:30	17.2	17.4	17.2	95	16.4	0.0	WSW	0.00	6.4	WSW	17.2	17.8	17.8	1022.4	0.00	0.0	0.023	0.000	22.6	73	17.5	23.1	13.85	.0738	702	1	100.0	30
21/03/02	4:00	17.4	17.4	17.2	94	16.4	3.2	W	1.61	6.4	W	17.4	17.9	17.9	1022.4	0.00	0.0	0.020	0.000	22.5	73	17.4	23.1	13.85	.0738	703	1	100.0	30
21/03/02	4:30	17.3	17.4	17.3	96	16.7	1.6	WSW	0.80	4.8	WSW	17.3	18.0	18.0	1022.6	0.00	0.0	0.021	0.000	22.4	73	17.4	23.0	13.85	.0738	701	1	100.0	30
21/03/02	5:00	17.1	17.3	17.1	95	16.3	0.0	---	0.00	0.0	---	17.1	17.7	17.7	1022.7	0.00	0.0	0.025	0.000	22.4	73	17.4	23.0	13.85	.0738	700	1	100.0	30
21/03/02	5:30	16.4	17.1	16.4	95	15.6	0.0	W	0.00	1.6	W	16.4	16.9	16.9	1022.7	0.00	0.0	0.039	0.000	22.3	74	17.5	22.9	14.16	.0738	702	1	100.0	30
21/03/02	6:00	16.1	16.4	16.1	96	15.4	0.0	W	0.00	1.6	W	16.1	16.5	16.5	1023.0	0.00	0.0	0.047	0.000	22.2	75	17.6	22.8	14.41	.0739	701	1	100.0	30
21/03/02	6:30	16.1	16.1	15.9	97	15.6	0.0	W	0.00	1.6	W	16.1	16.6	16.6	1023.2	0.00	0.0	0.047	0.000	22.2	75	17.6	22.8	14.41	.0739	702	1	100.0	30
21/03/02	7:00	17.4	17.4	16.1	97	16.9	0.0	W	0.00	1.6	W	17.4	18.1	18.1	1023.5	0.00	0.0	0.020	0.000	22.2	75	17.5	22.8	14.41	.0739	701	1	100.0	30
21/03/02	7:30	19.7	19.7	17.4	88	17.7	0.0	WNW	0.00	1.6	WNW	19.7	20.6	20.6	1023.5	0.00	0.0	0.000	0.029	22.2	75	17.6	22.8	14.41	.0739	703	1	100.0	30
21/03/02	8:00	20.9	20.9	19.7	83	17.9	0.0	W	0.00	3.2	WNW	20.9	21.8	21.8	1023.5	0.00	0.0	0.000	0.054	22.4	75	17.7	23.1	14.40	.0739	702	1	100.0	30
21/03/02	8:30	21.4	21.4	20.9	84	18.6	0.0	SSW	0.00	3.2	WSW	21.4	22.3	22.3	1023.5	0.00	0.0	0.000	0.064	22.6	75	18.0	23.3	14.40	.0738	703	1	100.0	30
21/03/02	9:00	22.1	22.2	21.4	75	17.5	0.0	SSW	0.00	3.2	SSW	22.1	22.7	22.7	1023.4	0.00	0.0	0.000	0.079	22.7	74	17.8	23.4	14.13	.0738	701	1	100.0	30
21/03/02	9:30	21.9	22.2	21.9	74	17.1	1.6	SW	0.80	4.8	SW	21.9	22.4	22.4	1023.1	0.00	0.0	0.000	0.075	22.9	74	18.0	23.6	14.12	.0737	700	1	100.0	30
21/03/02	10:00	22.9	22.9	21.9	74	18.1	1.6	SSW	0.80	4.8	SSW	22.9	23.7	23.7	1023.0	0.00	0.0	0.000	0.096	23.0	73	17.9	23.7	13.81	.0737	702	1	100.0	30
21/03/02	10:30	23.7	23.7	22.9	73	18.5	1.6	SSE	0.80	6.4	SE	23.7	24.5	24.5	1022.4	0.00	0.0	0.000	0.111	23.2	73	18.1	23.9	13.80	.0736	700	1	100.0	30
21/03/02	11:00	23.6	23.8	23.4	68	17.3	3.2	WSW	1.61	6.4	WSW	23.6	24.1	24.1	1022.2	0.00	0.0	0.000	0.109	23.3	73	18.2	24.0	13.79	.0735	703	1	100.0	30
21/03/02	11:30	23.9	23.9	23.5	67	17.4	1.6	WSW	0.80	6.4	WSW	23.9	24.5	24.5	1021.8	0.00	0.0	0.000	0.117	23.3	72	18.0	24.1	13.59	.0735	702	1	100.0	30
21/03/02	12:00	25.4	25.4	24.0	62	17.6	3.2	SSW	1.61	14.5	S	25.4	25.9	25.9	1021.4	0.00	0.0	0.000	0.147	23.6	71	18.0	24.3	13.27	.0734	703	1	100.0	30
21/03/02	12:30	24.6	25.4	24.6	67	18.0	3.2	SW	1.61	12.9	WSW	24.6	25.2	25.2	1021.1	0.00	0.0	0.000	0.130	23.7	71	18.1	24.4	13.26	.0733	700	1	100.0	30
21/03/02	13:00	25.4	25.4	24.1	66	18.6	4.8	SW	2.41	14.5	WSW	25.4	26.2	26.2	1020.4	0.00	0.0	0.000	0.148	23.8	71	18.2	24.5	13.26	.0732	703	1	100.0	30
21/03/02	13:30	25.5	26.2	25.5	61	17.4	4.8	SE	2.41	14.5	SE	25.5	25.9	25.9	1019.9	0.00	0.0	0.000	0.149	23.9	71	18.4	24.7	13.25	.0732	700	1	100.0	30
21/03/02	14:00	25.0	26.2	25.0	61	17.0	4.8	SSW	2.41	16.1	SW	25.0	25.3	25.3	1019.5	0.00	0.0	0.000	0.139	24.1	71	18.5	24.8	13.24	.0731	703	1	100.0	30
21/03/02	14:30	24.7	25.6	24.7	62	16.9	6.4	SW	3.22	22.5	WSW	24.7	25.1	25.1	1019.3	0.00	0.0	0.000	0.133	24.1	70	18.3	24.8	12.94	.0731	702	1	100.0	30
21/03/02	15:00	24.4	25.4	24.4	65	17.4	6.4	WSW	3.22	16.1	S	24.4	24.9	24.9	1019.4	0.00	0.0	0.000	0.127	24.1	69	18.0	24.7	12.74	.0731	703	1	100.0	30
21/03/02	15:30	25.7	25.7	24.1	59	17.1	8.0	WSW	4.02	19.3	SW	25.7	26.1	26.1	1019.0	0.00	0.0	0.000	0.154	24.1	68	17.8	24.7	12.54	.0731	701	1	100.0	30
21/03/02	16:00	25.8	25.9	25.7	60	17.5	8.0	WSW	4.02	17.7	WSW	25.8	26.3	26.3	1018.9	0.00	0.0	0.000	0.156	24.2	67	17.7	24.8	12.24	.0731	702	1	100.0	30
21/03/02	16:30	25.3	26.0	25.1	62	17.5	8.0	WSW	4.02	19.3	W	25.3	25.7	25.7	1019.1	0.00	0.0	0.000	0.145	24.2	67	17.7	24.8	12.24	.0731	701	1	100.0	30
21/03/02	17:00	24.3	25.3	24.2	65	17.3	6.4	SW	3.22	17.7	SSE	24.3	24.8	24.8	1019.2	0.00	0.0	0.000	0.124	24.2	67	17.7	24.8	12.24	.0731	701	1	100.0	30
21/03/02	17:30	23.8	24.3	23.8	66	17.0	6.4	SSW	3.22	19.3	WSW	23.8	24.3	24.3	1019.2	0.00	0.0	0.000	0.113	24.2	66	17.4	24.7	12.04	.0731	703	1	100.0	30
21/03/02	18:00	22.8	23.8	22.8	68	16.6	3.2	SW	1.61	8.0	SSE	22.8	23.3	23.3	1019.4	0.00	0.0	0.000	0.094	24.1	67	17.6	24.7	12.24	.0731	702	1	100.0	30
21/03/02	18:30	21.7	22.9	21.7	72	16.5	3.2	WSW	1.61	9.7	SSW	21.7	22.1	22.1	1019.5	0.00	0.0	0.000	0.071	23.9	70	18.1	24.7	12.95	.0731	703	1	100.0	30
21/03/02	19:00	20.4	21.7	20.4	77	16.3	1.6	W	0.80	6.4	WNW	20.4	21.1	21.1	1019.8	0.00	0.0	0.000	0.044	23.9	69	17.9	24.6	12.75	.0732	702	1	100.0	30
21/03/02	19:30	19.6	20.6	19.6	82	16.4	1.6	W	0.80	6.4	SSW	19.6	20.2	20.2	1020.3	0.00	0.0	0.000	0.025	23.8	70	18.0	24.5	12.96	.0733	703	1	100.0	30
21/03/02	20:00	19.2	19.6	19.0	79	15.4	1.6	S	0.80	4.8	SW	19.2	19.6	19.6	1020.6	0.00	0.0	0.000	0.017	23.7	70	17.9	24.3	12.97	.0733	702	1	100.0	30
21/03/02	20:30	19.3	19.4	18.9	78	15.4	1.6	W	0.80	6.4	WNW	19.3	19.8	19.8	1020.8	0.00	0.0	0.000	0.021	23.6	70	17.8	24.3	12.97	.0734	702	1	100.0	30
21/03/02	21:00	18.7	19.4	18.5	83	15.8	1.6	SW	0.80	4.8	SSW	18.7	19.2	19.2	1021.1	0.00	0.0	0.000	0.008	23.5	70	17.7	24.2	12.98	.0734	702	1	100.0	30
21/03/02	21:30	18.7	18.8	18.3	83	15.8	1.6	WSW	0.80	6.4	W	18.7	19.2	19.2	1021.2	0.00	0.0	0.000	0.008	23.4	70	17.6	24.0	12.99	.0735	702	1	100.0	30
21/03/02	22:00	18.8	18.8	18.6	83	15.9	1.6	WSW	0.80	6.4	W	18.8	19.3	19.3	1021.1	0.00	0.0	0.000	0.010	23.3	70	17.6	23.9	12.99	.0735	702	1	100.0	30
21/03/02	22:30	18.4	18.9	18.4	83	15.5	1.6	W	0.80	6.4	SW	18.4	18.8	18.8	1021.1	0.00	0.0	0.000	0.002	23.3	70	17.5	23.9	12.99	.0735	700	1	100.0	30
21/03/02	23:00	18.5	19.3	18.3	82	15.4	3.2	WSW	1.61	11.3	W	18.5	18.9	18.9	1021.2	0.00	0.0	0.000	0.003	23.2	70	17.4	23.7	13.00	.0735	701	1	100.0	30
21/03/02	23:30	19.4	19.4	18.5	81	16.0	3.2	W	1.61	11.3	W	19.4	19.9	19.9	1020.9	0.00	0.0	0.000	0.022	23.1	69	17.1	23.7	12.78	.0736	702	1	100.0	30
21/03/03	00:00	19.1	19.6	19.1	83	16.2	4.8	WSW	2.41	9.7	W	19.1	19.7	19.7	1020.6	0.00	0.0	0.000	0.016	23.1	69	17.1	23.6	12.78	.0735	703	1	100.0	30
21/03/03	0:30	18.1	19.2	18.0	88	16.0	0.0	W	0.00	3.2	W	18.1	18.5	18.5	1020.5	0.00	0.0	0.006	0.000	23.0	69	17.0	23.5	12.78	.0736	700	1	100.0	30
21/03/03	1:00	17.9	18.1	17.9	89	16.1	0.0	SW	0.00	3.2	SW	17.9	18.4	18.4	1020.2	0.00	0.0	0.008	0.000	22.9	70	17.2	23.5	13.02	.0735	702	1	100.0	30
21/03/03	1:30	17.9	18.1	17.9	89	16.1	0.0	E	0.00	4.8	E	17.9	18.4	18.4	1019.9	0.00	0.0	0.008	0.000	22.9	70	17.1	23.4	13.02	.0735	700	1	100.0	30
21/03/03	2:00	18.0	18.0	17.9	91	16.5	0.0	WNW	0.00	3.2	WNW	18.0	18.6	18.6	1019.9	0.00	0.0	0.007	0.000	22.9	70	17.1	23.4	13.02	.0735	702	1	100.0	30
21/03/03	2:30	18.0	18.0	17.8	91	16.5	0.0	NNE	0.00	3.2	NNE	18.0	18.6	18.6	1019.6	0.00	0.0	0.007	0.000	22.8	70	17.1	23.3	13.03	.0735	702	1	100.0	30
21/03/03	3:00	17.3	18.0	17.3	93	16.1	0.0	NNW	0.00	4.8	NNW	17.3	17.8	17.8	1019.5	0.00	0.0	0.022	0.000	22.7	71	17.2	23.3	13.33	.0735	701	1	100.0	30
21/03/03	3:30	16.8	17.3	16.8	93	15.6	0.0	N	0.00	1.6	N	16.8	17.2	17.2	1019.4	0.00	0.0	0.032	0.000	22.7	71	17.1	23.2	13.34	.0735	702	1	100.0	30
21/03/03	4:00	16.3	16.8	16.3	95	15.5	0.0	---	0.00	0.0	---	16.3	16.7	16.7	1019.2	0.00	0.0	0.042	0.000	22.6	71	17.0	23.1	13.35	.0736	701	1	100.0	30
21/03/03	4:30	15.9	16.4	15.9	95	15.1	0.0	N	0.00	1.6	N	15.9	16.3	16.3	1019.5	0.00	0.0	0.051	0.000	22.5	71	17.0	22.9	13.35	.0736	700	1	100.0	30
21/03/03	5:00	15.8	15.9	15.7	96	15.1	0.0	N	0.00	3.2	N	15.8	16.2	16.2	1019.5	0.00	0.0	0.053	0.000	22.4	72	17.1	22.9	13.66	.0736	702	1	100.0	30
21/03/03	5:30	15.5	15.8	15.4	96	14.9	0.0	---	0.00	0.0	---	15.5	15.9	15.9	1019.7	0.00	0.0	0.059	0.000	22.3	74	17.5	22.9	14.16	.0736	703	1	100.0	30
21/03/03	6:00	15.3	15.5	15.3	96	14.7	0.0	---	0.00	0.0	---	15.3	15.7	15.7	1019.9	0.00	0.0	0.063	0.000	22.2	73	17.1	22.7	13.87	.0737	702	1	100.0	30
21/03/03	6:30	15.3	15.4	15.3	97	14.9	0.0	---	0.00	0.0	---	15.3	15.8	15.8	1020.2	0.00	0.0	0.063	0.000	22.2	74	17.3	22.7	14.17	.0737	703	1	100.0	30
21/03/03	7:00	16.8	16.8	15.3	96	16.2	0.0	N	0.00	1.6	N	16.8	17.4	17.4	1020.2	0.00	0.0	0.031	0.000	22.2	73	17.1	22.7	13.87	.0737	701	1	100.0	30
21/03/03	7:30	19.4	19.4	16.8	86	17.0	0.0	N	0.00	1.6	N	19.4	20.2	20.2	1020.3	0.00	0.0	0.000	0.023	22.2	73	17.1	22.7	13.87	.0737	702	1	100.0	30
21/03/03	8:00	21.8	21.8	19.5	76	17.4	0.0	NNE	0.00	3.2	NNE	21.8	22.4	22.4	1020.1	0.00	0.0	0.000	0.072	22.4	72	17.1	22.9	13.66	.0737	701	1	100.0	30
21/03/03	8:30	23.2	23.2	21.7	69	17.2	1.6	W	0.80	4.8	WSW	23.2	23.8	23.8	1019.9	0.00	0.0	0.000	0.102	22.6	72	17.3	23.2	13.64	.0736	700	1	100.0	30
21/03/03	9:00	23.9	23.9	23.3	68	17.6	1.6	SE	0.80	6.4	SE	23.9	24.5	24.5	1020.0	0.00	0.0	0.000	0.116	22.8	72	17.5	23.4	13.63	.0735	700	1	100.0	30
21/03/03	9:30	25.1	25.1	23.9	64	17.8	1.6	E	0.80	6.4	ESE	25.1	25.6	25.6	1019.7	0.00	0.0	0.000	0.140	22.9	72	17.6	23.6	13.62	.0735	702	1	100.0	30
21/03/03	10:00	25.9	25.9	25.1	64	18.6	3.2	ENE	1.61	11.3	ESE	25.9	26.7	26.7	1019.1	0.00	0.0	0.000	0.159	23.2	71	17.6	23.8	13.30	.0734	702	1	100.0	30
21/03/03	10:30	26.7	26.7	25.9	60	18.3	3.2	SE	1.61	11.3	SE	26.7	27.3	27.3	1018.6	0.00	0.0	0.000	0.174	23.4	70	17.6	24.0	12.99	.0733	702	1	100.0	30
21/03/03	11:00	27.2	27.2	26.7	60	18.8	3.2	SE	1.61	11.3	SE	27.2	28.2	28.2	1018.3	0.00	0.0	0.000	0.185	23.6	70	17.8	24.2	12.97	.0732	703	1	100.0	30
21/03/03	11:30	27.6	27.6	27.2	55	17.8	3.2	ESE	1.61	12.9	SE	27.6	28.3	28.3	1017.9	0.00	0.0	0.000	0.193	23.8	70	18.0	24.5	12.96	.0731	700	1	100.0	30
21/03/03	12:00	28.4	28.4	27.6	56	18.8	3.2	E	1.61	9.7	NW	28.4	29.6	29.6	1017.5	0.00	0.0	0.000	0.211	23.9	70	18.1	24.7	12.95	.0730	703	1	100.0	30
21/03/03	12:30	29.3	29.3	28.4	53	18.7	3.2	E	1.61	9.7	NNE	29.3	30.5	30.5	1016.9	0.00	0.0	0.000	0.228	24.2	69	18.1	24.9	12.73	.0729	702	1	100.0	30
21/03/03	13:00	30.2	30.2	29.3	51	19.0	3.2	ENE	1.61	9.7	ESE	30.2	31.7	31.7	1016.5	0.00	0.0	0.000	0.248	24.4	69	18.3	25.1	12.71	.0728	702	1	100.0	30
21/03/03	13:30	30.7	30.7	30.2	48	18.4	3.2	E	1.61	11.3	E	30.7	31.8	31.8	1015.9	0.00	0.0	0.000	0.257	24.6	68	18.3	25.2	12.50	.0727	702	1	100.0	30
21/03/03	14:00	31.2	31.2	30.7	47	18.5	3.2	NE	1.61	11.3	E	31.2	32.4	32.4	1015.7	0.00	0.0	0.000	0.267	24.7	67	18.2	25.4	12.22	.0727	703	1	100.0	30
21/03/03	14:30	31.4	31.6	31.2	45	18.0	1.6	E	0.80	6.4	NE	31.4	32.4	32.4	1015.0	0.00	0.0	0.000	0.272	24.9	67	18.4	25.7	12.21	.0725	702	1	100.0	30
21/03/03	15:00	31.5	31.8	31.3	48	19.2	1.6	SE	0.80	6.4	SE	31.5	33.2	33.2	1014.7	0.00	0.0	0.000	0.274	25.2	66	18.4	25.9	12.00	.0725	703	1	100.0	30
21/03/03	15:30	28.8	31.5	28.8	53	18.3	4.8	SW	2.41	14.5	S	28.8	29.8	29.8	1014.6	0.00	0.0	0.000	0.219	25.3	67	18.7	26.1	12.20	.0724	702	1	100.0	30
21/03/03	16:00	29.2	29.4	28.7	54	19.0	4.8	WSW	2.41	14.5	WSW	29.2	30.6	30.6	1014.5	0.00	0.0	0.000	0.227	25.3	67	18.7	26.1	12.20	.0724	701	1	100.0	30
21/03/03	16:30	28.9	29.2	28.9	55	18.9	4.8	WSW	2.41	12.9	WSW	28.9	30.2	30.2	1014.4	0.00	0.0	0.000	0.220	25.4	67	18.8	26.2	12.20	.0724	700	1	100.0	30
21/03/03	17:00	27.8	28.9	27.8	57	18.5	6.4	WSW	3.22	17.7	WSW	27.8	28.7	28.7	1014.7	0.00	0.0	0.000	0.197	25.4	67	18.9	26.3	12.19	.0724	702	1	100.0	30
21/03/03	17:30	26.6	27.8	26.6	61	18.5	6.4	SW	3.22	20.9	W	26.6	27.4	27.4	1014.7	0.00	0.0	0.000	0.172	25.4	67	18.8	26.2	12.20	.0724	700	1	100.0	30
21/03/03	18:00	25.7	26.6	25.7	65	18.6	3.2	SW	1.61	12.9	WSW	25.7	26.5	26.5	1014.9	0.00	0.0	0.000	0.154	25.3	67	18.7	26.1	12.20	.0724	702	1	100.0	30
21/03/03	18:30	24.7	25.7	24.6	66	17.9	3.2	WSW	1.61	14.5	W	24.7	25.3	25.3	1015.0	0.00	0.0	0.000	0.132	25.2	68	18.9	26.1	12.45	.0724	703	1	100.0	30
21/03/03	19:00	23.7	24.7	23.7	71	18.1	3.2	WSW	1.61	11.3	WSW	23.7	24.4	24.4	1015.4	0.00	0.0	0.000	0.112	25.1	68	18.8	25.9	12.46	.0725	700	1	100.0	30
21/03/03	19:30	22.7	23.7	22.7	76	18.2	1.6	SSW	0.80	4.8	SSW	22.7	23.4	23.4	1015.5	0.00	0.0	0.000	0.090	25.1	72	19.7	26.1	13.42	.0724	702	1	100.0	30
21/03/03	20:00	23.0	23.0	22.4	73	17.9	3.2	WSW	1.61	11.3	WSW	23.0	23.7	23.7	1015.9	0.00	0.0	0.000	0.097	24.9	70	19.1	25.8	12.91	.0725	701	1	100.0	30
21/03/03	20:30	22.2	23.1	22.2	78	18.2	1.6	SW	0.80	6.4	S	22.2	22.9	22.9	1016.2	0.00	0.0	0.000	0.081	24.8	70	19.0	25.7	12.92	.0726	703	1	100.0	30
21/03/03	21:00	21.4	22.2	21.4	81	18.0	1.6	WSW	0.80	4.8	W	21.4	22.2	22.2	1016.3	0.00	0.0	0.000	0.064	24.8	70	18.9	25.6	12.92	.0726	701	1	100.0	30
21/03/03	21:30	20.8	21.4	20.8	83	17.8	0.0	NNW	0.00	3.2	NNW	20.8	21.7	21.7	1016.4	0.00	0.0	0.000	0.051	24.7	70	18.8	25.5	12.92	.0727	702	1	100.0	30
21/03/03	22:00	20.4	20.8	20.3	86	18.0	0.0	NNE	0.00	1.6	NNE	20.4	21.3	21.3	1016.5	0.00	0.0	0.000	0.043	24.6	70	18.8	25.4	12.92	.0727	701	1	100.0	30
21/03/03	22:30	20.3	20.4	20.2	86	17.9	0.0	NNE	0.00	3.2	NNE	20.3	21.3	21.3	1016.5	0.00	0.0	0.000	0.042	24.6	70	18.7	25.3	12.93	.0727	701	1	100.0	30
21/03/03	23:00	20.0	20.3	20.0	88	18.0	0.0	NNE	0.00	4.8	NW	20.0	20.9	20.9	1016.8	0.00	0.0	0.000	0.035	24.4	71	18.8	25.3	13.21	.0728	703	1	100.0	30
21/03/03	23:30	19.7	20.1	19.7	88	17.6	0.0	NNE	0.00	3.2	NNW	19.7	20.5	20.5	1016.7	0.00	0.0	0.000	0.028	24.4	71	18.8	25.2	13.21	.0728	702	1	100.0	30
21/03/04	00:00	19.2	19.7	19.2	90	17.5	0.0	NE	0.00	3.2	NE	19.2	20.1	20.1	1016.6	0.00	0.0	0.000	0.019	24.3	71	18.7	25.1	13.22	.0728	701	1	100.0	30
21/03/04	0:30	18.7	19.2	18.7	92	17.4	0.0	NE	0.00	3.2	NE	18.7	19.5	19.5	1016.5	0.00	0.0	0.000	0.008	24.2	71	18.6	25.1	13.23	.0728	701	1	100.0	30
21/03/04	1:00	18.4	18.7	18.4	93	17.3	0.0	NNE	0.00	1.6	NNE	18.4	19.2	19.2	1016.4	0.00	0.0	0.000	0.002	24.1	71	18.5	24.9	13.23	.0728	702	1	100.0	30
21/03/04	1:30	18.2	18.4	18.2	93	17.0	0.0	NNE	0.00	1.6	NNE	18.2	18.8	18.8	1016.4	0.00	0.0	0.003	0.000	24.1	71	18.5	24.8	13.24	.0729	701	1	100.0	30
21/03/04	2:00	17.9	18.2	17.9	94	17.0	0.0	NNE	0.00	1.6	NNE	17.9	18.6	18.6	1016.2	0.00	0.0	0.008	0.000	23.9	71	18.4	24.7	13.25	.0729	703	1	100.0	30
21/03/04	2:30	17.7	18.0	17.7	94	16.7	0.0	NNE	0.00	1.6	NNE	17.7	18.3	18.3	1016.0	0.00	0.0	0.014	0.000	23.9	71	18.3	24.7	13.25	.0729	702	1	100.0	30
21/03/04	3:00	17.5	17.7	17.5	95	16.7	0.0	NNE	0.00	1.6	NNE	17.5	18.1	18.1	1015.8	0.00	0.0	0.017	0.000	23.8	72	18.4	24.6	13.56	.0729	703	1	100.0	30
21/03/04	3:30	17.3	17.5	17.3	95	16.5	0.0	NNE	0.00	3.2	NNE	17.3	17.9	17.9	1015.8	0.00	0.0	0.021	0.000	23.7	72	18.4	24.5	13.56	.0729	702	1	100.0	30
21/03/04	4:00	17.3	17.5	17.3	94	16.3	0.0	N	0.00	4.8	NW	17.3	17.8	17.8	1015.8	0.00	0.0	0.022	0.000	23.6	72	18.3	24.4	13.57	.0729	702	1	100.0	30
21/03/04	4:30	16.9	17.3	16.9	95	16.1	0.0	---	0.00	0.0	---	16.9	17.4	17.4	1015.5	0.00	0.0	0.029	0.000	23.5	72	18.2	24.2	13.58	.0730	702	1	100.0	30
21/03/04	5:00	16.8	17.0	16.8	96	16.2	0.0	N	0.00	3.2	N	16.8	17.4	17.4	1015.8	0.00	0.0	0.031	0.000	23.4	72	18.1	24.2	13.58	.0730	702	1	100.0	30
21/03/04	5:30	16.7	16.8	16.7	95	15.9	0.0	N	0.00	3.2	N	16.7	17.1	17.1	1015.9	0.00	0.0	0.035	0.000	23.4	72	18.1	24.1	13.59	.0730	702	1	100.0	30
21/03/04	6:00	16.4	16.7	16.4	96	15.8	0.0	---	0.00	0.0	---	16.4	16.9	16.9	1016.2	0.00	0.0	0.039	0.000	23.2	72	17.9	23.9	13.60	.0731	702	1	100.0	30
21/03/04	6:30	16.6	16.6	16.4	96	15.9	0.0	---	0.00	0.0	---	16.6	17.1	17.1	1016.0	0.00	0.0	0.037	0.000	23.2	71	17.6	23.8	13.30	.0731	702	1	100.0	30
21/03/04	7:00	17.9	17.9	16.6	95	17.1	0.0	N	0.00	1.6	N	17.9	18.6	18.6	1016.0	0.00	0.0	0.009	0.000	23.2	71	17.6	23.8	13.30	.0731	700	1	100.0	30
21/03/04	7:30	20.8	20.8	17.9	84	18.0	0.0	N	0.00	1.6	N	20.8	21.8	21.8	1016.0	0.00	0.0	0.000	0.052	23.3	71	17.7	23.9	13.29	.0731	702	1	100.0	30
21/03/04	8:00	22.3	22.3	20.9	82	19.1	0.0	E	0.00	3.2	NE	22.3	23.2	23.2	1015.9	0.00	0.0	0.000	0.082	23.4	71	17.9	24.1	13.28	.0730	702	1	100.0	30
21/03/04	8:30	24.1	24.1	22.3	72	18.7	0.0	E	0.00	3.2	E	24.1	24.9	24.9	1015.6	0.00	0.0	0.000	0.119	23.6	71	18.0	24.3	13.27	.0730	702	1	100.0	30
21/03/04	9:00	25.9	25.9	24.1	63	18.4	1.6	E	0.80	6.4	E	25.9	26.7	26.7	1015.5	0.00	0.0	0.000	0.159	23.8	71	18.2	24.5	13.26	.0729	701	1	100.0	30
21/03/04	9:30	26.9	26.9	25.8	65	19.8	1.6	SE	0.80	8.0	SSE	26.9	28.2	28.2	1015.1	0.00	0.0	0.000	0.178	24.0	71	18.4	24.8	13.24	.0728	701	1	100.0	30
21/03/04	10:00	28.6	28.6	26.9	62	20.6	1.6	NE	0.80	6.4	NNE	28.6	30.6	30.6	1014.7	0.00	0.0	0.000	0.213	24.2	71	18.6	25.1	13.23	.0727	700	1	100.0	30
21/03/04	10:30	29.1	29.1	28.6	57	19.7	1.6	ENE	0.80	6.4	NE	29.1	30.7	30.7	1014.6	0.00	0.0	0.000	0.223	24.4	71	18.8	25.3	13.21	.0726	700	1	100.0	30
21/03/04	11:00	30.1	30.1	29.1	51	18.8	1.6	NE	0.80	8.0	NNE	30.1	31.4	31.4	1014.4	0.00	0.0	0.000	0.244	24.7	71	19.1	25.6	13.19	.0725	703	1	100.0	30
21/03/04	11:30	30.7	30.7	30.1	39	15.1	3.2	NE	1.61	9.7	E	30.7	30.4	30.4	1014.1	0.00	0.0	0.000	0.257	24.8	70	19.0	25.7	12.92	.0724	702	1	100.0	30
21/03/04	12:00	31.3	31.3	30.6	40	16.1	3.2	ENE	1.61	11.3	SE	31.3	31.4	31.4	1013.8	0.00	0.0	0.000	0.270	25.0	69	18.9	25.8	12.67	.0724	702	1	100.0	30
21/03/04	12:30	31.4	31.4	31.2	34	13.6	3.2	ESE	1.61	9.7	NNE	31.4	30.7	30.7	1013.7	0.00	0.0	0.000	0.272	25.2	68	18.8	26.0	12.46	.0724	702	1	100.0	30
21/03/04	13:00	32.5	32.5	31.4	35	15.1	1.6	ENE	0.80	6.4	ENE	32.5	32.3	32.3	1013.3	0.00	0.0	0.000	0.295	25.4	67	18.8	26.2	12.20	.0723	703	1	100.0	30
21/03/04	13:30	32.3	32.6	32.3	37	15.8	3.2	SE	1.61	8.0	SE	32.3	32.4	32.4	1012.9	0.00	0.0	0.000	0.292	25.6	65	18.5	26.3	11.79	.0722	700	1	100.0	30
21/03/04	14:00	33.0	33.0	32.3	38	16.8	3.2	SE	1.61	8.0	SE	33.0	33.6	33.6	1012.6	0.00	0.0	0.000	0.306	25.8	64	18.5	26.6	11.58	.0721	702	1	100.0	30
21/03/04	14:30	32.9	33.4	32.9	35	15.5	3.2	SE	1.61	8.0	SSW	32.9	32.9	32.9	1012.3	0.00	0.0	0.000	0.304	26.0	63	18.4	26.7	11.37	.0721	701	1	100.0	30
21/03/04	15:00	31.8	33.3	31.8	47	19.1	4.8	SE	2.41	14.5	SSW	31.8	33.4	33.4	1011.9	0.00	0.0	0.000	0.280	26.2	63	18.6	27.1	11.37	.0720	702	1	100.0	30
21/03/04	15:30	31.4	31.8	31.2	48	19.1	6.4	WSW	3.22	16.1	WSW	31.4	33.1	33.1	1011.7	0.00	0.0	0.000	0.273	26.3	64	19.0	27.3	11.56	.0719	702	1	100.0	30
21/03/04	16:00	31.3	31.8	31.3	48	19.0	4.8	SSW	2.41	14.5	SSE	31.3	32.8	32.8	1011.4	0.00	0.0	0.000	0.270	26.4	64	19.1	27.4	11.56	.0719	701	1	100.0	30
21/03/04	16:30	30.3	31.3	30.3	48	18.0	6.4	WSW	3.22	17.7	SSE	30.3	31.2	31.2	1011.3	0.00	0.0	0.000	0.249	26.5	64	19.1	27.6	11.56	.0718	702	1	100.0	30
21/03/04	17:00	29.4	30.3	29.4	47	16.9	8.0	WSW	4.02	19.3	WSW	29.4	29.8	29.8	1011.6	0.00	0.0	0.000	0.230	26.4	63	18.8	27.3	11.36	.0719	702	1	100.0	30
21/03/04	17:30	28.2	29.4	28.2	49	16.4	6.4	SSW	3.22	16.1	WSW	28.2	28.4	28.4	1012.0	0.00	0.0	0.000	0.205	26.4	62	18.5	27.2	11.16	.0720	703	1	100.0	30
21/03/04	18:00	26.8	28.2	26.8	54	16.7	3.2	SSW	1.61	12.9	SW	26.8	27.2	27.2	1012.2	0.00	0.0	0.000	0.176	26.3	62	18.4	27.0	11.16	.0720	700	1	100.0	30
21/03/04	18:30	26.2	26.8	26.2	56	16.7	3.2	SW	1.61	11.3	SSE	26.2	26.6	26.6	1012.5	0.00	0.0	0.000	0.164	26.2	62	18.3	26.9	11.17	.0721	701	1	100.0	30
21/03/04	19:00	24.9	26.2	24.9	62	17.2	1.6	SSE	0.80	6.4	W	24.9	25.3	25.3	1013.0	0.00	0.0	0.000	0.138	26.1	65	19.0	27.1	11.77	.0721	702	1	100.0	30
21/03/04	19:30	23.6	24.9	23.6	66	16.8	0.0	SE	0.00	4.8	NE	23.6	24.1	24.1	1013.4	0.00	0.0	0.000	0.109	26.0	64	18.7	26.8	11.57	.0722	703	1	100.0	30
21/03/04	20:00	22.3	23.6	22.3	71	16.8	0.0	WSW	0.00	1.6	WSW	22.3	22.8	22.8	1013.8	0.00	0.0	0.000	0.083	25.9	64	18.6	26.7	11.58	.0722	702	1	100.0	30
21/03/04	20:30	21.5	22.3	21.4	73	16.5	0.0	N	0.00	3.2	N	21.5	21.9	21.9	1014.3	0.00	0.0	0.000	0.066	25.8	64	18.5	26.5	11.58	.0723	703	1	100.0	30
21/03/04	21:00	21.0	21.5	21.0	77	16.8	0.0	WSW	0.00	3.2	N	21.0	21.6	21.6	1014.6	0.00	0.0	0.000	0.056	25.7	64	18.3	26.4	11.59	.0723	702	1	100.0	30
21/03/04	21:30	20.8	21.0	20.8	76	16.4	0.0	W	0.00	4.8	SSW	20.8	21.3	21.3	1014.7	0.00	0.0	0.000	0.052	25.6	65	18.5	26.3	11.79	.0724	702	1	100.0	30
21/03/04	22:00	20.4	20.9	20.4	81	17.0	0.0	NNE	0.00	3.2	NE	20.4	21.2	21.2	1014.9	0.00	0.0	0.000	0.043	25.4	65	18.4	26.2	11.79	.0724	702	1	100.0	30
21/03/04	22:30	19.9	20.4	19.9	83	16.9	0.0	N	0.00	1.6	NNE	19.9	20.6	20.6	1015.1	0.00	0.0	0.000	0.032	25.4	66	18.6	26.2	12.00	.0724	700	1	100.0	30
21/03/04	23:00	19.9	20.0	19.8	84	17.1	0.0	N	0.00	3.2	N	19.9	20.6	20.6	1015.4	0.00	0.0	0.000	0.032	25.3	66	18.5	26.0	12.00	.0725	703	1	100.0	30
21/03/04	23:30	19.7	20.0	19.7	85	17.1	0.0	NW	0.00	3.2	NW	19.7	20.4	20.4	1015.3	0.00	0.0	0.000	0.029	25.2	66	18.4	25.9	12.00	.0725	701	1	100.0	30
21/03/05	00:00	19.4	19.7	19.4	87	17.2	0.0	NNW	0.00	3.2	NNW	19.4	20.2	20.2	1015.5	0.00	0.0	0.000	0.023	25.1	67	18.6	25.9	12.21	.0725	702	1	100.0	30
21/03/05	0:30	19.4	19.4	19.4	86	17.0	0.0	N	0.00	3.2	N	19.4	20.2	20.2	1015.2	0.00	0.0	0.000	0.023	25.1	67	18.5	25.8	12.21	.0725	699	1	100.0	30
21/03/05	1:00	19.7	19.7	19.4	87	17.5	0.0	NNE	0.00	3.2	N	19.7	20.6	20.6	1014.9	0.00	0.0	0.000	0.029	25.0	67	18.4	25.7	12.21	.0725	703	1	100.0	30
21/03/05	1:30	20.1	20.2	19.7	85	17.5	0.0	NNE	0.00	4.8	WSW	20.1	20.8	20.8	1014.9	0.00	0.0	0.000	0.036	24.9	68	18.6	25.7	12.47	.0725	702	1	100.0	30
21/03/05	2:00	20.0	20.1	19.9	87	17.8	0.0	NNE	0.00	3.2	NNE	20.0	20.9	20.9	1014.8	0.00	0.0	0.000	0.035	24.9	68	18.6	25.7	12.47	.0725	702	1	100.0	30
21/03/05	2:30	19.8	20.1	19.8	87	17.6	0.0	NNE	0.00	1.6	NNE	19.8	20.7	20.7	1014.4	0.00	0.0	0.000	0.031	24.8	68	18.5	25.6	12.48	.0725	702	1	100.0	30
21/03/05	3:00	19.6	19.8	19.6	88	17.5	0.0	W	0.00	4.8	W	19.6	20.4	20.4	1014.6	0.00	0.0	0.000	0.025	24.8	68	18.5	25.5	12.49	.0725	702	1	100.0	30
21/03/05	3:30	19.1	19.6	19.1	88	17.0	0.0	NE	0.00	6.4	NE	19.1	19.7	19.7	1014.2	0.00	0.0	0.000	0.015	24.7	68	18.4	25.4	12.49	.0726	700	1	100.0	30
21/03/05	4:00	18.6	19.1	18.6	91	17.1	0.0	NNE	0.00	1.6	NNE	18.6	19.3	19.3	1014.4	0.00	0.0	0.000	0.006	24.6	69	18.5	25.4	12.70	.0726	702	1	100.0	30
21/03/05	4:30	18.2	18.7	18.2	92	16.8	0.0	NNE	0.00	3.2	NNE	18.2	18.8	18.8	1014.5	0.00	0.0	0.003	0.000	24.5	69	18.4	25.2	12.71	.0726	699	1	100.0	30
21/03/05	5:00	17.9	18.2	17.9	93	16.8	0.0	NNE	0.00	3.2	NNE	17.9	18.6	18.6	1014.9	0.00	0.0	0.008	0.000	24.4	69	18.4	25.2	12.71	.0727	701	1	100.0	30
21/03/05	5:30	17.7	17.9	17.7	93	16.6	0.0	N	0.00	3.2	N	17.7	18.3	18.3	1015.0	0.00	0.0	0.013	0.000	24.3	69	18.3	25.1	12.72	.0727	703	1	100.0	30
21/03/05	6:00	17.6	17.7	17.6	94	16.6	0.0	N	0.00	1.6	N	17.6	18.2	18.2	1015.3	0.00	0.0	0.016	0.000	24.2	69	18.2	24.9	12.73	.0728	701	1	100.0	30
21/03/05	6:30	17.6	17.6	17.6	94	16.6	0.0	---	0.00	0.0	---	17.6	18.2	18.2	1015.6	0.00	0.0	0.016	0.000	24.2	69	18.1	24.9	12.73	.0728	703	1	100.0	30
21/03/05	7:00	19.1	19.1	17.6	92	17.8	0.0	---	0.00	0.0	---	19.1	19.9	19.9	1015.9	0.00	0.0	0.000	0.016	24.2	69	18.1	24.9	12.73	.0728	700	1	100.0	30
21/03/05	7:30	22.2	22.2	19.1	80	18.6	0.0	N	0.00	1.6	N	22.2	23.1	23.1	1015.8	0.00	0.0	0.000	0.081	24.2	69	18.1	24.9	12.73	.0728	702	1	100.0	30
21/03/05	8:00	24.3	24.3	22.2	71	18.7	0.0	N	0.00	3.2	N	24.3	25.1	25.1	1015.6	0.00	0.0	0.000	0.124	24.4	69	18.3	25.1	12.71	.0727	702	1	100.0	30
21/03/05	8:30	25.4	25.4	24.3	66	18.6	0.0	SE	0.00	4.8	SE	25.4	26.2	26.2	1015.3	0.00	0.0	0.000	0.148	24.5	69	18.4	25.2	12.71	.0727	703	1	100.0	30
21/03/05	9:00	26.7	26.7	25.4	65	19.6	1.6	SE	0.80	4.8	WSW	26.7	27.9	27.9	1015.3	0.00	0.0	0.000	0.175	24.7	68	18.4	25.4	12.49	.0726	702	1	100.0	30
21/03/05	9:30	28.1	28.1	26.7	60	19.6	1.6	ENE	0.80	6.4	SE	28.1	29.4	29.4	1015.3	0.00	0.0	0.000	0.203	24.9	68	18.6	25.7	12.48	.0726	703	1	100.0	30
21/03/05	10:00	28.6	28.6	28.1	58	19.5	3.2	ENE	1.61	12.9	ESE	28.6	30.0	30.0	1015.1	0.00	0.0	0.000	0.213	25.1	68	18.8	25.9	12.46	.0725	700	1	100.0	30
21/03/05	10:30	29.3	29.4	28.5	53	18.7	3.2	NE	1.61	11.3	SE	29.3	30.5	30.5	1014.9	0.00	0.0	0.000	0.228	25.3	68	18.9	26.2	12.45	.0724	702	1	100.0	30
21/03/05	11:00	29.8	29.8	29.3	55	19.8	3.2	E	1.61	14.5	ENE	29.8	31.6	31.6	1014.5	0.00	0.0	0.000	0.238	25.4	67	18.8	26.2	12.20	.0724	701	1	100.0	30
21/03/05	11:30	30.8	30.8	29.8	51	19.5	3.2	ESE	1.61	14.5	NNE	30.8	32.7	32.7	1014.3	0.00	0.0	0.000	0.260	25.6	67	19.0	26.5	12.19	.0723	702	1	100.0	30
21/03/05	12:00	31.6	31.6	30.9	48	19.2	3.2	ENE	1.61	9.7	N	31.6	33.3	33.3	1013.8	0.00	0.0	0.000	0.275	25.8	65	18.8	26.7	11.78	.0722	703	1	100.0	30
21/03/05	12:30	32.3	32.3	31.6	47	19.6	3.2	ENE	1.61	8.0	SE	32.3	34.4	34.4	1013.3	0.00	0.0	0.000	0.292	26.1	65	19.0	27.0	11.77	.0721	702	1	100.0	30
21/03/05	13:00	33.1	33.1	32.3	45	19.6	3.2	ESE	1.61	12.9	SE	33.1	35.3	35.3	1013.2	0.00	0.0	0.000	0.308	26.2	64	18.9	27.1	11.57	.0721	701	1	100.0	30
21/03/05	13:30	33.5	33.6	33.0	44	19.6	1.6	E	0.80	11.3	E	33.5	35.7	35.7	1012.8	0.00	0.0	0.000	0.316	26.4	64	19.1	27.4	11.56	.0720	701	1	100.0	30
21/03/05	14:00	34.5	34.5	33.4	39	18.5	1.6	ENE	0.80	8.0	ENE	34.5	36.2	36.2	1012.5	0.00	0.0	0.000	0.337	26.6	63	19.0	27.6	11.35	.0719	703	1	100.0	30
21/03/05	14:30	35.3	35.3	34.4	36	17.9	1.6	SE	0.80	8.0	SE	35.3	36.7	36.7	1011.9	0.00	0.0	0.000	0.353	26.8	60	18.4	27.5	10.75	.0719	701	1	100.0	30
21/03/05	15:00	33.4	35.3	33.4	47	20.6	4.8	SSW	2.41	16.1	SW	33.4	36.4	36.4	1011.7	0.00	0.0	0.000	0.315	27.0	62	19.1	28.1	11.14	.0717	702	1	100.0	30
21/03/05	15:30	31.4	33.4	31.4	54	21.0	8.0	WSW	4.02	22.5	WSW	31.4	34.3	34.3	1011.5	0.00	0.0	0.000	0.272	27.2	64	19.8	28.6	11.53	.0716	702	1	100.0	30
21/03/05	16:00	31.1	31.4	31.0	55	21.0	6.4	WSW	3.22	20.9	WSW	31.1	33.9	33.9	1011.6	0.00	0.0	0.000	0.265	27.3	65	20.1	28.8	11.73	.0716	701	1	100.0	30
21/03/05	16:30	29.9	31.3	29.9	56	20.2	6.4	SW	3.22	16.1	WSW	29.9	32.1	32.1	1012.2	0.00	0.0	0.000	0.242	27.3	65	20.1	28.8	11.73	.0716	702	1	100.0	30
21/03/05	17:00	22.5	29.9	22.5	76	18.1	6.4	NE	3.22	29.0	NNE	22.5	23.2	23.2	1015.3	0.76	12.4	0.000	0.087	27.1	65	20.0	28.6	11.73	.0719	702	1	100.0	30
21/03/05	17:30	20.7	22.4	20.6	90	19.0	3.2	W	1.61	14.5	WSW	20.7	21.8	21.8	1014.8	4.83	32.8	0.000	0.049	26.7	65	19.6	27.9	11.75	.0720	702	1	100.0	30
21/03/05	18:00	20.4	20.7	20.1	89	18.6	3.2	W	1.61	14.5	W	20.4	21.6	21.6	1015.2	0.25	1.0	0.000	0.044	26.5	65	19.4	27.6	11.76	.0721	702	1	100.0	30
21/03/05	18:30	20.2	20.4	20.2	86	17.8	3.2	W	1.61	14.5	WSW	20.2	21.1	21.1	1015.2	0.00	0.0	0.000	0.039	26.3	66	19.4	27.4	11.96	.0721	703	1	100.0	30
21/03/05	19:00	20.1	20.3	20.0	87	17.8	3.2	W	1.61	9.7	W	20.1	20.9	20.9	1015.5	0.00	0.0	0.000	0.036	26.1	66	19.3	27.2	11.97	.0722	701	1	100.0	30
21/03/05	19:30	19.3	20.1	19.3	93	18.2	0.0	WNW	0.00	4.8	NW	19.3	20.3	20.3	1016.1	0.00	0.0	0.000	0.021	26.0	66	19.2	27.0	11.97	.0723	703	1	100.0	30
21/03/05	20:00	19.1	19.3	19.1	94	18.1	0.0	NNW	0.00	3.2	NW	19.1	20.0	20.0	1016.2	0.00	0.0	0.000	0.016	25.8	69	19.7	27.0	12.61	.0723	702	1	100.0	30
21/03/05	20:30	18.8	19.1	18.8	94	17.8	0.0	N	0.00	3.2	NW	18.8	19.7	19.7	1017.0	0.00	0.0	0.000	0.010	25.7	69	19.6	26.8	12.62	.0724	703	1	100.0	30
21/03/05	21:00	18.8	18.9	18.8	95	18.0	0.0	NW	0.00	3.2	NW	18.8	19.7	19.7	1017.9	0.00	0.0	0.000	0.010	25.6	69	19.5	26.7	12.63	.0725	702	1	100.0	30
21/03/05	21:30	19.1	19.1	18.8	96	18.4	0.0	W	0.00	3.2	WNW	19.1	20.1	20.1	1018.6	0.00	0.0	0.000	0.015	25.6	69	19.4	26.6	12.63	.0726	700	1	100.0	30
21/03/05	22:00	19.7	19.7	19.1	92	18.3	3.2	ENE	1.61	14.5	NE	19.7	20.7	20.7	1019.3	0.76	53.8	0.000	0.028	25.4	69	19.3	26.4	12.64	.0726	702	1	100.0	30
21/03/05	22:30	18.9	19.7	18.9	95	18.1	3.2	WSW	1.61	14.5	SSE	18.9	19.8	19.8	1019.2	14.73	218.4	0.000	0.013	25.3	69	19.2	26.3	12.65	.0727	701	1	100.0	30
21/03/05	23:00	18.9	19.0	18.9	95	18.1	3.2	WSW	1.61	11.3	W	18.9	19.8	19.8	1018.6	1.52	13.7	0.000	0.013	25.2	69	19.1	26.1	12.65	.0727	703	1	100.0	30
21/03/05	23:30	19.2	19.2	18.9	94	18.2	3.2	W	1.61	11.3	W	19.2	20.1	20.1	1018.1	0.00	0.0	0.000	0.017	25.1	70	19.3	26.1	12.91	.0726	702	1	100.0	30
21/03/06	00:00	19.8	19.8	19.2	92	18.5	4.8	WSW	2.41	12.9	W	19.8	20.8	20.8	1018.2	0.00	0.0	0.000	0.031	25.1	69	19.0	25.9	12.67	.0727	703	1	100.0	30
21/03/06	0:30	19.9	20.0	19.8	94	18.9	1.6	W	0.80	8.0	WSW	19.9	21.0	21.0	1018.3	0.00	0.0	0.000	0.032	25.0	70	19.1	25.9	12.91	.0727	700	1	100.0	30
21/03/06	1:00	20.8	20.8	19.8	91	19.3	3.2	SSW	1.61	11.3	SSW	20.8	22.1	22.1	1018.3	0.00	0.0	0.000	0.052	25.0	70	19.1	25.9	12.91	.0727	701	1	100.0	30
21/03/06	1:30	20.7	21.0	20.7	94	19.7	1.6	SSW	0.80	11.3	SSE	20.7	22.1	22.1	1018.2	0.00	0.0	0.000	0.050	24.9	70	19.1	25.8	12.91	.0727	701	1	100.0	30
21/03/06	2:00	20.6	20.8	20.6	91	19.1	1.6	SW	0.80	8.0	SW	20.6	21.8	21.8	1018.5	0.00	0.0	0.000	0.047	24.9	70	19.0	25.8	12.91	.0728	700	1	100.0	30
21/03/06	2:30	21.0	21.0	20.5	89	19.1	3.2	SW	1.61	16.1	WSW	21.0	22.1	22.1	1018.6	0.00	0.0	0.000	0.056	24.9	71	19.3	25.8	13.18	.0727	699	1	100.0	30
21/03/06	3:00	20.6	21.1	20.6	92	19.3	1.6	SSW	0.80	12.9	WSW	20.6	21.9	21.9	1018.7	0.00	0.0	0.000	0.047	24.8	71	19.2	25.8	13.18	.0728	703	1	100.0	30
21/03/06	3:30	20.3	20.6	20.3	94	19.3	1.6	NNW	0.80	6.4	NNE	20.3	21.6	21.6	1018.9	0.00	0.0	0.000	0.042	24.8	71	19.2	25.7	13.19	.0728	702	1	100.0	30
21/03/06	4:00	20.2	20.3	20.2	95	19.3	0.0	NNW	0.00	3.2	W	20.2	21.4	21.4	1018.9	0.00	0.0	0.000	0.038	24.7	71	19.1	25.6	13.19	.0728	703	1	100.0	30
21/03/06	4:30	20.3	20.3	20.2	96	19.6	0.0	N	0.00	4.8	W	20.3	21.6	21.6	1019.0	0.00	0.0	0.000	0.041	24.7	71	19.1	25.6	13.19	.0728	702	1	100.0	30
21/03/06	5:00	20.2	20.3	20.2	96	19.6	0.0	NW	0.00	1.6	NNW	20.2	21.6	21.6	1019.1	0.00	0.0	0.000	0.039	24.7	72	19.3	25.6	13.47	.0728	702	1	100.0	30
21/03/06	5:30	20.2	20.3	20.1	96	19.5	0.0	SSW	0.00	9.7	WNW	20.2	21.5	21.5	1019.2	0.00	0.0	0.000	0.038	24.6	75	19.9	25.7	14.35	.0728	702	1	100.0	30
21/03/06	6:00	20.2	20.2	20.1	97	19.7	0.0	SSW	0.00	3.2	SSW	20.2	21.6	21.6	1019.6	0.00	0.0	0.000	0.039	24.6	74	19.6	25.6	14.03	.0729	701	1	100.0	30
21/03/06	6:30	20.4	20.4	20.2	96	19.7	0.0	NNW	0.00	3.2	WSW	20.4	21.8	21.8	1019.8	0.25	0.0	0.000	0.043	24.6	74	19.6	25.6	14.03	.0729	702	1	100.0	30
21/03/06	7:00	20.4	20.4	20.3	94	19.4	0.0	N	0.00	6.4	NNW	20.4	21.7	21.7	1019.8	0.00	0.0	0.000	0.043	24.5	74	19.6	25.5	14.03	.0729	702	1	100.0	30
21/03/06	7:30	20.8	20.8	20.4	93	19.7	1.6	SW	0.80	4.8	N	20.8	22.2	22.2	1020.0	0.00	0.0	0.000	0.052	24.5	74	19.6	25.5	14.03	.0729	703	1	100.0	30
21/03/06	8:00	22.1	22.1	20.8	85	19.4	4.8	SSW	2.41	12.9	S	22.1	23.1	23.1	1020.2	0.00	0.0	0.000	0.078	24.7	73	19.5	25.7	13.72	.0729	702	1	100.0	30
21/03/06	8:30	21.8	22.1	21.7	84	19.0	3.2	SSW	1.61	11.3	SSW	21.8	22.7	22.7	1020.5	0.00	0.0	0.000	0.072	24.7	73	19.5	25.7	13.72	.0729	703	1	100.0	30
21/03/06	9:00	22.1	22.1	21.7	83	19.0	4.8	SSW	2.41	12.9	WSW	22.1	23.0	23.0	1020.7	0.00	0.0	0.000	0.078	24.7	73	19.5	25.7	13.72	.0729	701	1	100.0	30
21/03/06	9:30	22.7	22.8	22.1	82	19.5	4.8	SSW	2.41	14.5	WSW	22.7	23.7	23.7	1020.6	0.00	0.0	0.000	0.091	24.7	72	19.3	25.7	13.46	.0729	703	1	100.0	30
21/03/06	10:00	23.5	23.5	22.8	77	19.2	4.8	WSW	2.41	14.5	WSW	23.5	24.4	24.4	1020.4	0.00	0.0	0.000	0.108	24.8	72	19.4	25.8	13.45	.0729	702	1	100.0	30
21/03/06	10:30	24.6	24.6	23.5	75	19.9	1.6	SE	0.80	11.3	SE	24.6	25.7	25.7	1019.8	0.00	0.0	0.000	0.131	24.9	72	19.5	25.9	13.44	.0728	702	1	100.0	30
21/03/06	11:00	24.7	24.7	24.6	74	19.8	1.6	SE	0.80	6.4	SE	24.7	25.8	25.8	1019.6	0.00	0.0	0.000	0.133	24.9	72	19.5	25.9	13.44	.0728	703	1	100.0	30
21/03/06	11:30	25.7	25.7	24.7	73	20.5	3.2	SE	1.61	11.3	SE	25.7	27.2	27.2	1019.3	0.00	0.0	0.000	0.154	25.1	71	19.5	26.1	13.16	.0727	701	1	100.0	30
21/03/06	12:00	25.5	25.9	25.5	71	19.9	3.2	SE	1.61	11.3	SSW	25.5	26.7	26.7	1018.7	0.00	0.0	0.000	0.149	25.2	71	19.6	26.3	13.15	.0726	703	1	100.0	30
21/03/06	12:30	26.6	26.6	25.4	70	20.6	4.8	SE	2.41	12.9	ESE	26.6	28.2	28.2	1018.4	0.00	0.0	0.000	0.171	25.3	71	19.6	26.3	13.15	.0726	702	1	100.0	30
21/03/06	13:00	27.2	27.2	26.3	64	19.8	3.2	SE	1.61	14.5	SE	27.2	28.6	28.6	1018.1	0.00	0.0	0.000	0.185	25.4	71	19.8	26.6	13.14	.0725	703	1	100.0	30
21/03/06	13:30	27.7	27.7	27.0	64	20.2	3.2	SE	1.61	9.7	ESE	27.7	29.3	29.3	1017.7	0.00	0.0	0.000	0.194	25.6	71	19.9	26.7	13.13	.0724	702	1	100.0	30
21/03/06	14:00	27.7	28.2	27.4	64	20.2	4.8	SSW	2.41	12.9	WSW	27.7	29.3	29.3	1017.4	0.00	0.0	0.000	0.194	25.7	71	20.1	27.0	13.12	.0724	701	1	100.0	30
21/03/06	14:30	28.2	28.3	27.7	60	19.7	4.8	WSW	2.41	11.3	W	28.2	29.7	29.7	1017.0	0.00	0.0	0.000	0.206	25.8	71	20.2	27.2	13.11	.0723	701	1	100.0	30
21/03/06	15:00	28.8	28.8	28.1	56	19.1	4.8	WSW	2.41	14.5	WSW	28.8	30.1	30.1	1016.7	0.00	0.0	0.000	0.218	25.9	71	20.2	27.3	13.11	.0723	701	1	100.0	30
21/03/06	15:30	28.6	28.9	28.4	57	19.2	6.4	WSW	3.22	14.5	W	28.6	29.9	29.9	1016.8	0.00	0.0	0.000	0.213	26.0	70	20.1	27.3	12.87	.0722	701	1	100.0	30
21/03/06	16:00	28.4	28.7	28.4	56	18.8	6.4	WSW	3.22	14.5	WSW	28.4	29.6	29.6	1016.8	0.00	0.0	0.000	0.211	26.1	70	20.2	27.4	12.87	.0722	702	1	100.0	30
21/03/06	16:30	28.7	28.8	28.4	59	19.9	3.2	SE	1.61	9.7	SW	28.7	30.3	30.3	1016.7	0.00	0.0	0.000	0.215	26.2	69	20.0	27.5	12.59	.0722	701	1	100.0	30
21/03/06	17:00	27.8	28.7	27.8	61	19.6	3.2	SSW	1.61	12.9	SSW	27.8	29.2	29.2	1016.8	0.00	0.0	0.000	0.198	26.2	69	20.1	27.6	12.58	.0722	701	1	100.0	30
21/03/06	17:30	26.7	27.8	26.7	63	19.1	3.2	SSW	1.61	12.9	WSW	26.7	27.7	27.7	1016.9	0.00	0.0	0.000	0.175	26.2	69	20.0	27.5	12.59	.0722	702	1	100.0	30
21/03/06	18:00	25.8	26.8	25.8	68	19.5	1.6	S	0.80	8.0	SSW	25.8	26.9	26.9	1017.2	0.00	0.0	0.000	0.156	26.1	68	19.7	27.3	12.39	.0723	702	1	100.0	30
21/03/06	18:30	24.1	25.9	24.1	77	19.8	0.0	W	0.00	3.2	WNW	24.1	25.1	25.1	1017.1	0.00	0.0	0.000	0.119	26.0	69	19.9	27.2	12.60	.0723	702	1	100.0	30
21/03/06	19:00	22.8	24.1	22.8	80	19.2	0.0	WNW	0.00	4.8	WNW	22.8	23.8	23.8	1017.6	0.00	0.0	0.000	0.094	25.9	70	20.0	27.2	12.88	.0723	702	1	100.0	30
21/03/06	19:30	22.6	23.1	22.6	81	19.1	1.6	W	0.80	9.7	W	22.6	23.5	23.5	1017.8	0.00	0.0	0.000	0.088	25.8	70	19.9	27.1	12.88	.0724	703	1	100.0	30
21/03/06	20:00	21.6	22.6	21.6	84	18.8	1.6	NNE	0.80	4.8	NNE	21.6	22.6	22.6	1018.3	0.00	0.0	0.000	0.068	25.7	70	19.8	26.8	12.89	.0725	699	1	100.0	30
21/03/06	20:30	20.9	21.7	20.9	87	18.7	0.0	N	0.00	3.2	NW	20.9	22.0	22.0	1018.7	0.00	0.0	0.000	0.054	25.6	70	19.7	26.7	12.89	.0725	703	1	100.0	30
21/03/06	21:00	20.5	21.0	20.5	89	18.6	0.0	N	0.00	1.6	N	20.5	21.6	21.6	1019.1	0.00	0.0	0.000	0.045	25.4	71	19.8	26.6	13.14	.0726	701	1	100.0	30
21/03/06	21:30	20.3	20.5	20.2	90	18.6	0.0	N	0.00	3.2	NNE	20.3	21.3	21.3	1019.2	0.00	0.0	0.000	0.041	25.3	71	19.7	26.4	13.15	.0726	701	1	100.0	30
21/03/06	22:00	19.9	20.3	19.9	92	18.6	0.0	NNW	0.00	3.2	NNW	19.9	21.0	21.0	1019.4	0.00	0.0	0.000	0.034	25.2	71	19.6	26.3	13.15	.0727	699	1	100.0	30
21/03/06	22:30	19.9	20.0	19.9	91	18.4	0.0	NNW	0.00	3.2	N	19.9	20.9	20.9	1019.5	0.00	0.0	0.000	0.034	25.2	71	19.5	26.2	13.16	.0727	702	1	100.0	30
21/03/06	23:00	19.9	20.0	19.9	92	18.6	0.0	NNW	0.00	1.6	NNW	19.9	20.9	20.9	1019.6	0.00	0.0	0.000	0.032	25.1	71	19.5	26.1	13.16	.0727	703	1	100.0	30
21/03/06	23:30	19.8	19.9	19.7	92	18.4	0.0	NNW	0.00	4.8	NE	19.8	20.8	20.8	1019.6	0.00	0.0	0.000	0.030	25.1	71	19.4	26.1	13.17	.0728	702	1	100.0	30
21/03/07	00:00	19.7	19.8	19.7	93	18.6	0.0	NW	0.00	3.2	NNE	19.7	20.8	20.8	1019.5	0.00	0.0	0.000	0.029	24.9	71	19.3	25.9	13.17	.0728	702	1	100.0	30
21/03/07	0:30	19.6	19.7	19.6	93	18.4	0.0	NNW	0.00	3.2	NNW	19.6	20.6	20.6	1019.3	0.00	0.0	0.000	0.027	24.9	72	19.5	25.9	13.44	.0728	699	1	100.0	30
21/03/07	1:00	19.7	19.7	19.4	94	18.7	0.0	WSW	0.00	9.7	W	19.7	20.8	20.8	1018.7	0.00	0.0	0.000	0.029	24.8	72	19.4	25.8	13.45	.0727	702	1	100.0	30
21/03/07	1:30	19.4	19.8	19.4	94	18.5	0.0	NNE	0.00	4.8	NNE	19.4	20.4	20.4	1018.2	0.00	0.0	0.000	0.023	24.7	72	19.3	25.7	13.46	.0727	701	1	100.0	30
21/03/07	2:00	19.7	19.7	19.4	95	18.8	0.0	NNE	0.00	1.6	NNE	19.7	20.7	20.7	1018.1	0.00	0.0	0.000	0.028	24.7	72	19.3	25.6	13.47	.0728	703	1	100.0	30
21/03/07	2:30	20.9	20.9	19.7	91	19.4	1.6	WNW	0.80	8.0	SSW	20.9	22.1	22.1	1018.0	0.00	0.0	0.000	0.053	24.7	72	19.3	25.6	13.47	.0727	702	1	100.0	30
21/03/07	3:00	20.9	21.1	20.9	91	19.4	1.6	W	0.80	8.0	WSW	20.9	22.2	22.2	1017.9	0.00	0.0	0.000	0.054	24.7	72	19.3	25.6	13.47	.0727	701	1	100.0	30
21/03/07	3:30	20.8	20.9	20.8	92	19.4	1.6	WSW	0.80	4.8	W	20.8	22.1	22.1	1018.2	0.00	0.0	0.000	0.051	24.6	72	19.2	25.6	13.47	.0728	701	1	100.0	30
21/03/07	4:00	20.6	20.8	20.6	93	19.4	0.0	W	0.00	3.2	WSW	20.6	21.8	21.8	1018.1	0.00	0.0	0.000	0.046	24.6	72	19.2	25.6	13.47	.0728	703	1	100.0	30
21/03/07	4:30	20.8	20.8	20.3	92	19.5	1.6	WSW	0.80	6.4	WNW	20.8	22.1	22.1	1018.1	0.00	0.0	0.000	0.052	24.6	72	19.2	25.4	13.48	.0728	701	1	100.0	30
21/03/07	5:00	20.1	20.9	20.1	93	18.9	0.0	WNW	0.00	3.2	S	20.1	21.3	21.3	1018.3	0.00	0.0	0.000	0.037	24.5	72	19.1	25.4	13.48	.0728	701	1	100.0	30
21/03/07	5:30	19.2	20.1	19.2	94	18.2	0.0	NNW	0.00	4.8	NNW	19.2	20.1	20.1	1018.7	0.00	0.0	0.000	0.017	24.4	72	19.0	25.3	13.50	.0729	703	1	100.0	30
21/03/07	6:00	18.9	19.2	18.9	95	18.1	0.0	NNW	0.00	1.6	NNW	18.9	19.8	19.8	1018.5	0.00	0.0	0.000	0.013	24.3	73	19.2	25.3	13.73	.0729	702	1	100.0	30
21/03/07	6:30	18.9	19.0	18.8	96	18.3	0.0	NNW	0.00	1.6	NNW	18.9	19.9	19.9	1018.6	0.00	0.0	0.000	0.013	24.3	73	19.1	25.2	13.74	.0729	703	1	100.0	30
21/03/07	7:00	20.4	20.4	18.9	92	19.0	0.0	NNE	0.00	3.2	NNE	20.4	21.6	21.6	1019.0	0.00	0.0	0.000	0.043	24.3	73	19.1	25.2	13.74	.0729	701	1	100.0	30
21/03/07	7:30	22.8	22.8	20.4	84	19.9	0.0	NNE	0.00	3.2	NNE	22.8	23.8	23.8	1018.9	0.00	0.0	0.000	0.093	24.3	73	19.2	25.3	13.73	.0729	701	1	100.0	30
21/03/07	8:00	24.6	24.6	22.8	78	20.5	0.0	WSW	0.00	3.2	WSW	24.6	25.8	25.8	1018.8	0.00	0.0	0.000	0.131	24.5	73	19.3	25.4	13.73	.0728	701	1	100.0	30
21/03/07	8:30	25.7	25.7	24.6	72	20.3	1.6	SE	0.80	6.4	SSE	25.7	27.1	27.1	1018.6	0.00	0.0	0.000	0.154	24.7	76	20.2	25.9	14.65	.0727	702	1	100.0	30
21/03/07	9:00	26.2	26.3	25.7	68	19.8	1.6	SE	0.80	11.3	SSE	26.2	27.4	27.4	1018.4	0.00	0.0	0.000	0.163	24.8	75	20.1	26.0	14.35	.0726	699	1	100.0	30
21/03/07	9:30	27.1	27.1	26.2	68	20.6	1.6	ESE	0.80	9.7	ESE	27.1	28.8	28.8	1018.3	0.00	0.0	0.000	0.182	25.0	73	19.8	26.1	13.71	.0726	703	1	100.0	30
21/03/07	10:00	27.4	27.4	26.9	65	20.2	3.2	E	1.61	11.3	ESE	27.4	29.0	29.0	1018.1	0.00	0.0	0.000	0.189	25.1	73	19.9	26.3	13.71	.0726	702	1	100.0	30
21/03/07	10:30	28.2	28.3	27.4	63	20.5	4.8	SE	2.41	16.1	SW	28.2	30.2	30.2	1017.5	0.00	0.0	0.000	0.206	25.3	72	19.9	26.4	13.40	.0725	701	1	100.0	30
21/03/07	11:00	29.0	29.0	28.2	64	21.5	4.8	NE	2.41	14.5	NE	29.0	31.8	31.8	1017.3	0.00	0.0	0.000	0.222	25.5	72	20.1	26.7	13.38	.0724	703	1	100.0	30
21/03/07	11:30	29.7	29.7	29.0	58	20.6	4.8	ENE	2.41	17.7	NNE	29.7	32.0	32.0	1016.8	0.00	0.0	0.000	0.237	25.7	71	20.0	26.9	13.12	.0723	701	1	100.0	30
21/03/07	12:00	30.4	30.4	29.7	56	20.6	4.8	ENE	2.41	16.1	NE	30.4	32.8	32.8	1016.2	0.00	0.0	0.000	0.251	25.8	71	20.2	27.2	13.11	.0722	703	1	100.0	30
21/03/07	12:30	30.9	30.9	30.4	55	20.8	3.2	ENE	1.61	12.9	NNW	30.9	33.7	33.7	1015.7	0.00	0.0	0.000	0.263	26.0	70	20.1	27.3	12.87	.0722	702	1	100.0	30
21/03/07	13:00	31.8	31.8	30.9	53	21.1	3.2	NE	1.61	12.9	N	31.8	34.9	34.9	1015.1	0.00	0.0	0.000	0.281	26.2	69	20.1	27.6	12.58	.0721	702	1	100.0	30
21/03/07	13:30	32.4	32.4	31.8	50	20.6	3.2	E	1.61	12.9	SE	32.4	35.2	35.2	1014.6	0.00	0.0	0.000	0.293	26.3	69	20.2	27.8	12.57	.0720	702	1	100.0	30
21/03/07	14:00	32.8	32.8	32.4	49	20.7	3.2	E	1.61	11.3	NNE	32.8	35.7	35.7	1014.3	0.00	0.0	0.000	0.301	26.5	68	20.1	27.9	12.36	.0719	703	1	100.0	30
21/03/07	14:30	33.1	33.2	32.8	41	18.0	3.2	E	1.61	8.0	NNE	33.1	34.3	34.3	1013.8	0.00	0.0	0.000	0.307	26.7	68	20.3	28.2	12.35	.0719	702	1	100.0	30
21/03/07	15:00	33.2	33.2	33.0	46	20.0	3.2	ESE	1.61	6.4	SSE	33.2	35.7	35.7	1013.2	0.00	0.0	0.000	0.310	26.8	68	20.4	28.4	12.34	.0718	703	1	100.0	30
21/03/07	15:30	34.2	34.2	33.2	45	20.5	1.6	ENE	0.80	8.0	NNE	34.2	37.3	37.3	1013.0	0.00	0.0	0.000	0.330	26.9	67	20.2	28.4	12.14	.0717	701	1	100.0	30
21/03/07	16:00	34.1	34.5	34.1	42	19.3	1.6	SE	0.80	8.0	SSE	34.1	36.2	36.2	1012.6	0.00	0.0	0.000	0.328	27.0	67	20.3	28.6	12.14	.0717	701	1	100.0	30
21/03/07	16:30	34.4	34.4	33.8	42	19.6	0.0	SE	0.00	4.8	SE	34.4	36.8	36.8	1012.4	0.00	0.0	0.000	0.334	27.1	67	20.5	28.8	12.13	.0716	702	1	100.0	30
21/03/07	17:00	33.8	34.4	33.8	50	22.0	0.0	ESE	0.00	3.2	ESE	33.8	38.1	38.1	1012.4	0.00	0.0	0.000	0.323	27.1	67	20.5	28.8	12.13	.0716	701	1	100.0	30
21/03/07	17:30	30.3	33.8	30.3	57	20.9	0.0	N	0.00	4.8	N	30.3	32.9	32.9	1012.8	0.00	0.0	0.000	0.250	27.1	67	20.5	28.8	12.13	.0717	702	1	100.0	30
21/03/07	18:00	27.3	30.3	27.3	64	19.9	1.6	N	0.80	4.8	NNE	27.3	28.8	28.8	1013.3	0.00	0.0	0.000	0.187	27.0	68	20.6	28.7	12.34	.0717	701	1	100.0	30
21/03/07	18:30	26.9	27.6	26.9	56	17.4	9.7	SW	4.83	24.1	SW	26.9	27.5	27.5	1013.5	0.00	0.0	0.000	0.179	26.9	68	20.5	28.7	12.34	.0717	701	1	100.0	30
21/03/07	19:00	26.4	26.9	26.4	54	16.4	8.0	WSW	4.02	19.3	SW	26.4	26.7	26.7	1014.0	0.00	0.0	0.000	0.169	26.8	68	20.4	28.4	12.35	.0718	702	1	100.0	30
21/03/07	19:30	25.9	26.4	25.9	58	17.0	6.4	WSW	3.22	19.3	WNW	25.9	26.3	26.3	1014.3	0.00	0.0	0.000	0.157	26.7	66	19.8	28.0	11.95	.0719	703	1	100.0	30
21/03/07	20:00	24.2	25.9	24.2	67	17.7	1.6	WSW	0.80	6.4	WSW	24.2	24.8	24.8	1014.6	0.00	0.0	0.000	0.123	26.6	65	19.4	27.7	11.75	.0720	701	1	100.0	30
21/03/07	20:30	23.1	24.2	22.8	70	17.3	1.6	WNW	0.80	6.4	W	23.1	23.6	23.6	1014.9	0.00	0.0	0.000	0.098	26.4	66	19.6	27.7	11.96	.0721	701	1	100.0	30
21/03/07	21:00	24.4	24.4	22.9	62	16.6	4.8	WSW	2.41	14.5	WSW	24.4	24.8	24.8	1015.2	0.00	0.0	0.000	0.126	26.3	65	19.2	27.4	11.76	.0721	701	1	100.0	30
21/03/07	21:30	23.1	24.5	23.1	70	17.3	1.6	W	0.80	6.4	W	23.1	23.7	23.7	1015.5	0.00	0.0	0.000	0.100	26.3	65	19.2	27.3	11.76	.0722	702	1	100.0	30
21/03/07	22:00	22.9	23.4	22.9	72	17.6	1.6	W	0.80	9.7	W	22.9	23.6	23.6	1015.4	0.00	0.0	0.000	0.096	26.2	65	19.1	27.2	11.77	.0722	702	1	100.0	30
21/03/07	22:30	21.8	22.9	21.8	78	17.8	1.6	N	0.80	4.8	WSW	21.8	22.6	22.6	1015.5	0.00	0.0	0.000	0.073	26.1	65	19.0	27.0	11.77	.0723	702	1	100.0	30
21/03/07	23:00	21.7	21.8	21.3	76	17.3	0.0	N	0.00	11.3	WSW	21.7	22.2	22.2	1015.6	0.00	0.0	0.000	0.069	26.0	66	19.2	27.0	11.97	.0723	703	1	100.0	30
21/03/07	23:30	23.7	23.9	21.7	64	16.5	6.4	WSW	3.22	16.1	WSW	23.7	24.1	24.1	1015.6	0.00	0.0	0.000	0.112	25.9	66	19.1	26.9	11.98	.0723	700	1	100.0	30
21/03/08	00:00	23.6	23.9	23.4	63	16.2	4.8	SW	2.41	14.5	S	23.6	23.9	23.9	1015.6	0.00	0.0	0.000	0.110	25.9	66	19.0	26.8	11.98	.0723	701	1	100.0	30
21/03/08	0:30	22.9	23.7	22.9	65	16.0	3.2	SSW	1.61	11.3	W	22.9	23.3	23.3	1015.3	0.00	0.0	0.000	0.096	25.8	66	19.0	26.8	11.98	.0723	700	1	100.0	30
21/03/08	1:00	22.8	23.0	22.7	67	16.3	3.2	S	1.61	9.7	S	22.8	23.2	23.2	1015.2	0.00	0.0	0.000	0.093	25.7	66	18.9	26.6	11.98	.0723	701	1	100.0	30
21/03/08	1:30	22.9	22.9	22.7	72	17.6	4.8	WSW	2.41	12.9	W	22.9	23.5	23.5	1014.9	0.00	0.0	0.000	0.095	25.7	66	18.8	26.5	11.99	.0723	701	1	100.0	30
21/03/08	2:00	22.9	23.1	22.9	74	18.1	4.8	WSW	2.41	12.9	W	22.9	23.7	23.7	1014.9	0.00	0.0	0.000	0.096	25.7	66	18.8	26.5	11.99	.0723	701	1	100.0	30
21/03/08	2:30	22.5	22.9	22.5	78	18.5	3.2	WSW	1.61	11.3	WNW	22.5	23.3	23.3	1014.5	0.00	0.0	0.000	0.087	25.6	66	18.7	26.3	11.99	.0723	701	1	100.0	30
21/03/08	3:00	22.7	22.7	22.2	81	19.2	4.8	WSW	2.41	11.3	WSW	22.7	23.6	23.6	1014.4	0.00	0.0	0.000	0.090	25.6	66	18.7	26.3	11.99	.0723	700	1	100.0	30
21/03/08	3:30	22.6	22.8	22.6	82	19.4	4.8	WSW	2.41	11.3	WSW	22.6	23.6	23.6	1014.4	0.00	0.0	0.000	0.089	25.6	67	19.0	26.4	12.19	.0723	702	1	100.0	30
21/03/08	4:00	21.9	22.7	21.9	84	19.1	1.6	WSW	0.80	9.7	W	21.9	22.9	22.9	1014.5	0.00	0.0	0.000	0.075	25.4	67	18.9	26.3	12.19	.0723	702	1	100.0	30
21/03/08	4:30	21.8	22.2	21.7	85	19.2	1.6	WSW	0.80	8.0	WSW	21.8	22.8	22.8	1014.7	0.00	0.0	0.000	0.073	25.4	68	19.1	26.4	12.44	.0723	702	1	100.0	30
21/03/08	5:00	21.2	22.0	21.2	88	19.2	1.6	W	0.80	6.4	WSW	21.2	22.3	22.3	1014.9	0.00	0.0	0.000	0.060	25.4	68	19.1	26.3	12.44	.0724	702	1	100.0	30
21/03/08	5:30	20.4	21.3	20.4	88	18.4	0.0	N	0.00	3.2	WSW	20.4	21.5	21.5	1015.0	0.00	0.0	0.000	0.044	25.3	69	19.2	26.3	12.65	.0724	701	1	100.0	30
21/03/08	6:00	20.2	20.4	20.2	90	18.5	0.0	NNE	0.00	1.6	NNE	20.2	21.2	21.2	1015.2	0.00	0.0	0.000	0.038	25.3	72	19.9	26.4	13.40	.0723	702	1	100.0	30
21/03/08	6:30	20.0	20.2	19.9	90	18.3	0.0	NE	0.00	3.2	NNE	20.0	21.0	21.0	1015.3	0.00	0.0	0.000	0.035	25.2	71	19.6	26.3	13.15	.0724	702	1	100.0	30
21/03/08	7:00	20.4	20.4	20.0	91	18.9	0.0	NNE	0.00	3.2	NNE	20.4	21.6	21.6	1015.6	0.00	0.0	0.000	0.044	25.2	71	19.5	26.2	13.16	.0724	702	1	100.0	30
21/03/08	7:30	23.2	23.2	20.4	85	20.5	0.0	NNE	0.00	4.8	WSW	23.2	24.3	24.3	1015.6	0.00	0.0	0.000	0.101	25.2	71	19.6	26.3	13.15	.0724	703	1	100.0	30
21/03/08	8:00	24.6	24.6	23.1	79	20.7	0.0	NE	0.00	3.2	NNE	24.6	25.8	25.8	1015.3	0.00	0.0	0.000	0.130	25.3	71	19.7	26.4	13.15	.0723	701	1	100.0	30
21/03/08	8:30	26.3	26.3	24.6	69	20.2	3.2	WSW	1.61	11.3	WSW	26.3	27.8	27.8	1015.0	0.00	0.0	0.000	0.167	25.6	71	19.9	26.7	13.13	.0722	700	1	100.0	30
21/03/08	9:00	27.7	27.7	26.3	64	20.2	1.6	SE	0.80	6.4	S	27.7	29.3	29.3	1014.8	0.00	0.0	0.000	0.194	25.7	71	20.1	27.0	13.12	.0722	700	1	100.0	30
21/03/08	9:30	28.1	28.3	27.7	62	20.1	1.6	ESE	0.80	8.0	SSE	28.1	29.7	29.7	1014.6	0.00	0.0	0.000	0.203	26.0	72	20.6	27.5	13.32	.0720	703	1	100.0	30
21/03/08	10:00	29.3	29.3	28.1	65	22.0	1.6	SE	0.80	9.7	ESE	29.3	32.5	32.5	1014.3	0.00	0.0	0.000	0.228	26.2	70	20.3	27.7	12.87	.0720	702	1	100.0	30
21/03/08	10:30	30.2	30.2	29.3	63	22.4	1.6	E	0.80	9.7	ESE	30.2	34.0	34.0	1013.8	0.00	0.0	0.000	0.248	26.4	70	20.5	28.1	12.86	.0719	700	1	100.0	30
21/03/08	11:00	30.9	30.9	30.2	62	22.8	1.6	ENE	0.80	8.0	SSE	30.9	35.3	35.3	1013.3	0.00	0.0	0.000	0.263	26.6	70	20.7	28.3	12.85	.0718	702	1	100.0	30
21/03/08	11:30	31.1	31.2	30.9	56	21.3	3.2	ESE	1.61	8.0	NE	31.1	34.2	34.2	1012.8	0.00	0.0	0.000	0.266	26.8	71	21.1	28.8	13.04	.0717	701	1	100.0	30
21/03/08	12:00	31.9	32.0	31.1	55	21.8	1.6	SE	0.80	8.0	SE	31.9	35.6	35.6	1012.3	0.00	0.0	0.000	0.284	27.0	71	21.3	29.1	13.03	.0716	703	1	100.0	30
21/03/08	12:30	32.3	32.3	31.8	53	21.5	3.2	ESE	1.61	8.0	SE	32.3	35.9	35.9	1011.7	0.00	0.0	0.000	0.292	27.2	71	21.5	29.5	13.01	.0714	701	1	100.0	30
21/03/08	13:00	33.4	33.4	32.4	44	19.5	3.2	SE	1.61	9.7	SSE	33.4	35.6	35.6	1011.1	0.00	0.0	0.000	0.314	27.4	70	21.4	29.7	12.77	.0714	701	1	100.0	30
21/03/08	13:30	34.8	34.8	33.4	37	17.9	1.6	ESE	0.80	11.3	E	34.8	36.2	36.2	1010.8	0.00	0.0	0.000	0.343	27.6	68	21.1	29.7	12.32	.0713	701	1	100.0	30
21/03/08	14:00	35.4	35.4	34.7	31	15.7	1.6	E	0.80	6.4	NNE	35.4	35.7	35.7	1010.2	0.00	0.0	0.000	0.356	27.8	58	18.8	28.8	10.35	.0715	703	1	100.0	30
21/03/08	14:30	34.9	35.7	34.9	45	21.2	3.2	ESE	1.61	12.9	S	34.9	38.7	38.7	1009.8	0.00	0.0	0.000	0.345	28.0	55	18.1	28.8	9.85	.0715	701	1	100.0	30
21/03/08	15:00	32.8	34.9	32.8	54	22.3	4.8	SE	2.41	14.5	WSW	32.8	37.2	37.2	1009.8	0.00	0.0	0.000	0.302	28.2	60	19.7	29.7	10.75	.0712	699	1	100.0	30
21/03/08	15:30	31.0	32.8	31.0	56	21.2	4.8	SSW	2.41	12.9	SSW	31.0	34.0	34.0	1009.8	0.00	0.0	0.000	0.264	28.2	62	20.2	29.9	11.10	.0712	700	1	100.0	30
21/03/08	16:00	30.8	31.0	30.4	65	23.5	3.2	SSW	1.61	11.3	W	30.8	35.9	35.9	1009.7	0.00	0.0	0.000	0.260	28.1	63	20.4	29.9	11.30	.0712	702	1	100.0	30
21/03/08	16:30	30.1	31.0	30.1	62	22.0	3.2	SE	1.61	12.9	SSE	30.1	33.4	33.4	1009.8	0.00	0.0	0.000	0.244	28.1	67	21.4	30.6	12.10	.0711	702	1	100.0	30
21/03/08	17:00	29.3	30.1	29.2	65	22.0	1.6	SSW	0.80	6.4	SE	29.3	32.5	32.5	1010.0	0.00	0.0	0.000	0.228	27.9	70	22.0	30.7	12.71	.0711	702	1	100.0	30
21/03/08	17:30	28.4	29.3	28.4	69	22.2	1.6	SSW	0.80	11.3	WSW	28.4	31.6	31.6	1010.4	0.00	0.0	0.000	0.211	27.8	69	21.6	30.3	12.47	.0712	703	1	100.0	30
21/03/08	18:00	27.6	28.4	27.6	72	22.1	3.2	SSW	1.61	8.0	WSW	27.6	30.3	30.3	1010.7	0.00	0.0	0.000	0.192	27.9	71	22.2	30.9	12.96	.0711	699	1	100.0	30
21/03/08	18:30	26.4	27.6	26.4	77	22.0	3.2	SW	1.61	11.3	W	26.4	28.6	28.6	1010.9	0.00	0.0	0.000	0.168	27.7	71	22.0	30.4	12.97	.0712	702	1	100.0	30
21/03/08	19:00	25.5	26.4	25.5	81	22.0	1.6	W	0.80	6.4	WSW	25.5	27.4	27.4	1011.3	0.00	0.0	0.000	0.149	27.5	71	21.8	30.0	12.99	.0713	702	1	100.0	30
21/03/08	19:30	24.9	25.5	24.9	82	21.6	1.6	W	0.80	6.4	WSW	24.9	26.4	26.4	1011.8	0.00	0.0	0.000	0.137	27.3	72	21.8	29.8	13.25	.0714	703	1	100.0	30
21/03/08	20:00	24.3	24.9	24.3	80	20.6	0.0	W	0.00	4.8	W	24.3	25.5	25.5	1012.2	0.00	0.0	0.000	0.124	27.2	71	21.5	29.4	13.01	.0715	700	1	100.0	30
21/03/08	20:30	23.4	24.3	23.4	83	20.3	0.0	NNW	0.00	3.2	SW	23.4	24.6	24.6	1012.5	0.00	0.0	0.000	0.105	26.9	70	21.0	28.9	12.82	.0716	703	1	100.0	30
21/03/08	21:00	22.8	23.4	22.8	80	19.2	1.6	NNW	0.80	3.2	NNW	22.8	23.8	23.8	1012.7	0.00	0.0	0.000	0.094	26.8	68	20.4	28.4	12.35	.0717	700	1	100.0	30
21/03/08	21:30	22.2	22.8	22.2	82	19.0	0.0	N	0.00	3.2	NNW	22.2	23.1	23.1	1012.7	0.00	0.0	0.000	0.081	26.6	67	20.0	28.0	12.15	.0718	702	1	100.0	30
21/03/08	22:00	21.8	22.2	21.7	81	18.4	1.6	NNE	0.80	4.8	NW	21.8	22.7	22.7	1012.9	0.00	0.0	0.000	0.072	26.5	66	19.6	27.7	11.96	.0719	703	1	100.0	30
21/03/08	22:30	21.4	21.8	21.4	82	18.2	0.0	N	0.00	3.2	NNW	21.4	22.2	22.2	1012.9	0.00	0.0	0.000	0.064	26.3	65	19.2	27.4	11.76	.0720	702	1	100.0	30
21/03/08	23:00	21.1	21.4	21.1	83	18.1	0.0	NNW	0.00	3.2	NNW	21.1	21.9	21.9	1012.9	0.00	0.0	0.000	0.058	26.2	64	18.9	27.1	11.57	.0720	703	1	100.0	30
21/03/08	23:30	20.5	21.1	20.4	84	17.7	0.0	NNW	0.00	3.2	NNW	20.5	21.4	21.4	1012.9	0.00	0.0	0.000	0.045	26.1	64	18.8	26.9	11.57	.0721	702	1	100.0	30
21/03/09	00:00	20.1	20.5	20.1	84	17.3	0.0	N	0.00	4.8	N	20.1	20.9	20.9	1013.0	0.00	0.0	0.000	0.037	26.0	64	18.7	26.8	11.57	.0721	700	1	100.0	30
21/03/09	0:30	19.9	20.2	19.9	88	17.8	0.0	N	0.00	3.2	N	19.9	20.8	20.8	1012.9	0.00	0.0	0.000	0.032	25.8	64	18.5	26.6	11.58	.0722	701	1	100.0	30
21/03/09	1:00	19.4	19.9	19.4	88	17.4	0.0	NNE	0.00	3.2	N	19.4	20.2	20.2	1012.8	0.00	0.0	0.000	0.023	25.7	64	18.3	26.4	11.59	.0722	702	1	100.0	30
21/03/09	1:30	19.4	19.5	19.3	89	17.6	0.0	N	0.00	3.2	NNE	19.4	20.3	20.3	1012.9	0.00	0.0	0.000	0.023	25.6	64	18.3	26.3	11.59	.0722	702	1	100.0	30
21/03/09	2:00	19.4	19.6	19.4	89	17.6	0.0	N	0.00	1.6	N	19.4	20.3	20.3	1012.6	0.00	0.0	0.000	0.023	25.5	65	18.4	26.2	11.79	.0722	703	1	100.0	30
21/03/09	2:30	18.9	19.4	18.9	90	17.3	0.0	N	0.00	4.8	WSW	18.9	19.7	19.7	1012.8	0.00	0.0	0.000	0.013	25.4	65	18.3	26.1	11.80	.0723	702	1	100.0	30
21/03/09	3:00	18.6	19.0	18.6	91	17.1	0.0	W	0.00	3.2	W	18.6	19.2	19.2	1012.9	0.00	0.0	0.000	0.005	25.2	65	18.2	25.9	11.80	.0724	702	1	100.0	30
21/03/09	3:30	18.4	18.6	18.4	92	17.1	0.0	N	0.00	1.6	NNW	18.4	19.1	19.1	1013.1	0.00	0.0	0.000	0.001	25.1	65	18.1	25.7	11.81	.0724	702	1	100.0	30
21/03/09	4:00	18.1	18.4	18.1	92	16.8	0.0	N	0.00	1.6	N	18.1	18.7	18.7	1013.3	0.00	0.0	0.005	0.000	24.9	65	17.9	25.6	11.81	.0725	703	1	100.0	30
21/03/09	4:30	17.9	18.1	17.9	93	16.8	0.0	N	0.00	1.6	N	17.9	18.6	18.6	1013.6	0.00	0.0	0.008	0.000	24.8	65	17.8	25.4	11.82	.0725	701	1	100.0	30
21/03/09	5:00	17.6	17.9	17.6	94	16.6	0.0	---	0.00	0.0	---	17.6	18.2	18.2	1013.9	0.00	0.0	0.015	0.000	24.7	65	17.6	25.2	11.82	.0726	702	1	100.0	30
21/03/09	5:30	17.5	17.7	17.4	95	16.7	0.0	N	0.00	1.6	N	17.5	18.1	18.1	1014.2	0.00	0.0	0.017	0.000	24.5	66	17.7	25.1	12.03	.0727	702	1	100.0	30
21/03/09	6:00	17.4	17.5	17.4	94	16.4	0.0	---	0.00	0.0	---	17.4	17.9	17.9	1014.5	0.00	0.0	0.020	0.000	24.4	65	17.4	24.9	11.83	.0727	701	1	100.0	30
21/03/09	6:30	17.6	17.7	17.4	94	16.6	0.0	N	0.00	1.6	N	17.6	18.2	18.2	1014.9	0.00	0.0	0.015	0.000	24.4	66	17.6	24.9	12.03	.0727	701	1	100.0	30
21/03/09	7:00	19.3	19.3	17.6	92	18.0	0.0	N	0.00	1.6	N	19.3	20.2	20.2	1015.2	0.00	0.0	0.000	0.021	24.4	67	17.9	25.1	12.23	.0727	700	1	100.0	30
21/03/09	7:30	21.0	21.0	19.3	85	18.4	0.0	N	0.00	1.6	NNW	21.0	21.9	21.9	1015.4	0.00	0.0	0.000	0.056	24.8	68	18.5	25.5	12.49	.0726	702	1	100.0	30
21/03/09	8:00	22.9	22.9	21.1	81	19.5	0.0	E	0.00	3.2	ESE	22.9	23.9	23.9	1015.6	0.00	0.0	0.000	0.095	25.1	68	18.7	25.8	12.47	.0725	698	1	100.0	30
21/03/09	8:30	24.9	24.9	22.9	72	19.5	1.6	E	0.80	4.8	ESE	24.9	25.9	25.9	1015.3	0.00	0.0	0.000	0.137	25.2	68	18.9	26.1	12.45	.0725	700	1	100.0	30
21/03/09	9:00	26.6	26.6	24.9	70	20.6	1.6	S	0.80	4.8	WSW	26.6	28.2	28.2	1015.1	0.00	0.0	0.000	0.171	25.4	68	19.1	26.3	12.44	.0724	697	1	100.0	30
21/03/09	9:30	28.2	28.2	26.6	69	21.9	1.6	SSW	0.80	4.8	SSW	28.2	31.0	31.0	1014.9	0.00	0.0	0.000	0.205	25.6	69	19.4	26.6	12.63	.0723	701	1	100.0	30
21/03/09	10:00	29.8	29.8	28.2	63	22.0	3.2	E	1.61	12.9	ENE	29.8	33.1	33.1	1014.7	0.00	0.0	0.000	0.238	25.8	70	19.9	27.0	12.88	.0722	699	1	100.0	30
21/03/09	10:30	30.4	30.4	29.8	64	22.8	3.2	ENE	1.61	14.5	SSE	30.4	34.6	34.6	1014.3	0.00	0.0	0.000	0.251	26.0	71	20.3	27.4	13.10	.0720	701	1	100.0	30
21/03/09	11:00	31.0	31.1	30.3	57	21.5	3.2	ESE	1.61	12.9	ESE	31.0	34.2	34.2	1013.9	0.00	0.0	0.000	0.264	26.1	71	20.4	27.6	13.09	.0720	700	1	100.0	30
21/03/09	11:30	32.0	32.0	31.0	55	21.8	3.2	ESE	1.61	12.9	SE	32.0	35.8	35.8	1013.2	0.00	0.0	0.000	0.285	26.2	70	20.3	27.7	12.87	.0719	702	1	100.0	30
21/03/09	12:00	32.8	32.8	32.0	51	21.4	3.2	E	1.61	11.3	SE	32.8	36.3	36.3	1012.8	0.00	0.0	0.000	0.302	26.3	68	19.9	27.6	12.38	.0719	702	1	100.0	30
21/03/09	12:30	33.9	33.9	32.8	45	20.3	3.2	E	1.61	9.7	E	33.9	36.8	36.8	1012.1	0.00	0.0	0.000	0.325	26.4	66	19.6	27.7	11.96	.0719	702	1	100.0	30
21/03/09	13:00	34.8	34.8	33.9	38	18.4	1.6	ENE	0.80	6.4	ENE	34.8	36.5	36.5	1011.7	0.00	0.0	0.000	0.344	26.6	65	19.4	27.7	11.75	.0718	703	1	100.0	30
21/03/09	13:30	34.9	34.9	34.5	43	20.5	1.6	ENE	0.80	8.0	NNE	34.9	38.2	38.2	1011.2	0.00	0.0	0.000	0.346	26.7	64	19.3	27.8	11.55	.0717	701	1	100.0	30
21/03/09	14:00	34.4	35.1	34.4	48	21.8	0.0	NE	0.00	4.8	ENE	34.4	38.8	38.8	1011.0	0.00	0.0	0.000	0.336	26.8	66	19.9	28.2	11.94	.0716	703	1	100.0	30
21/03/09	14:30	34.2	34.4	34.2	43	19.8	1.6	SSE	0.80	8.0	S	34.2	36.7	36.7	1010.8	0.00	0.0	0.000	0.330	26.9	67	20.3	28.6	12.14	.0716	702	1	100.0	30
21/03/09	15:00	33.2	34.2	33.0	43	19.0	3.2	SSW	1.61	9.7	SW	33.2	35.0	35.0	1010.5	0.00	0.0	0.000	0.310	27.1	66	20.2	28.7	11.93	.0715	703	1	100.0	30
21/03/09	15:30	33.8	33.8	33.2	46	20.6	1.6	SE	0.80	8.0	S	33.8	36.9	36.9	1010.3	0.00	0.0	0.000	0.323	27.3	67	20.6	29.1	12.13	.0714	699	1	100.0	30
21/03/09	16:00	32.5	33.8	32.5	47	19.7	1.6	SE	0.80	9.7	ESE	32.5	34.7	34.7	1010.3	0.00	0.0	0.000	0.295	27.4	65	20.3	29.1	11.72	.0714	701	1	100.0	30
21/03/09	16:30	30.6	32.5	30.6	54	20.2	3.2	WSW	1.61	8.0	WSW	30.6	32.8	32.8	1010.7	0.00	0.0	0.000	0.255	27.4	64	20.0	29.0	11.52	.0715	701	1	100.0	30
21/03/09	17:00	29.7	30.6	29.6	42	15.4	3.2	WSW	1.61	11.3	W	29.7	29.6	29.6	1011.5	0.00	0.0	0.000	0.236	27.5	62	19.6	28.8	11.12	.0716	701	1	100.0	30
21/03/09	17:30	28.6	29.7	28.6	46	15.9	4.8	WSW	2.41	14.5	WNW	28.6	28.7	28.7	1011.7	0.00	0.0	0.000	0.214	27.4	57	18.2	28.2	10.18	.0717	702	1	100.0	30
21/03/09	18:00	28.2	28.6	28.1	47	15.8	4.8	WSW	2.41	12.9	W	28.2	28.3	28.3	1011.7	0.00	0.0	0.000	0.205	27.3	55	17.5	27.9	9.85	.0718	702	1	100.0	30
21/03/09	18:30	27.6	28.2	27.6	47	15.2	6.4	WSW	3.22	16.1	WSW	27.6	27.6	27.6	1011.8	0.00	0.0	0.000	0.192	27.3	55	17.5	27.9	9.85	.0718	703	1	100.0	30
21/03/09	19:00	26.8	27.6	26.8	50	15.5	3.2	WSW	1.61	12.9	NW	26.8	26.9	26.9	1012.1	0.00	0.0	0.000	0.176	27.2	55	17.3	27.7	9.85	.0719	702	1	100.0	30
21/03/09	19:30	25.0	26.8	25.0	58	16.2	0.0	SSW	0.00	4.8	SSW	25.0	25.2	25.2	1012.6	0.00	0.0	0.000	0.139	27.1	54	16.9	27.5	9.75	.0720	702	1	100.0	30
21/03/09	20:00	23.6	25.0	23.6	67	17.1	0.0	NNE	0.00	3.2	NNE	23.6	24.2	24.2	1013.0	0.00	0.0	0.000	0.110	26.8	56	17.3	27.3	10.05	.0720	701	1	100.0	30
21/03/09	20:30	22.9	23.6	22.9	71	17.4	0.0	N	0.00	3.2	NNE	22.9	23.5	23.5	1013.6	0.00	0.0	0.000	0.096	26.7	57	17.5	27.2	10.15	.0721	703	1	100.0	30
21/03/09	21:00	22.3	22.9	22.2	71	16.8	0.0	N	0.00	3.2	N	22.3	22.7	22.7	1013.7	0.00	0.0	0.000	0.082	26.6	58	17.6	27.1	10.36	.0721	702	1	100.0	30
21/03/09	21:30	21.9	22.4	21.9	74	17.0	0.0	NNW	0.00	4.8	NW	21.9	22.4	22.4	1014.0	0.00	0.0	0.000	0.074	26.4	58	17.5	26.9	10.37	.0722	701	1	100.0	30
21/03/09	22:00	21.8	22.0	21.7	78	17.8	0.0	NW	0.00	3.2	SW	21.8	22.5	22.5	1013.9	0.00	0.0	0.000	0.072	26.3	59	17.7	26.8	10.57	.0722	702	1	100.0	30
21/03/09	22:30	21.9	21.9	21.7	78	17.9	0.0	N	0.00	3.2	N	21.9	22.6	22.6	1014.1	0.00	0.0	0.000	0.074	26.3	61	18.2	26.9	10.96	.0722	701	1	100.0	30
21/03/09	23:00	21.6	21.9	21.6	80	18.0	0.0	NNW	0.00	3.2	WNW	21.6	22.4	22.4	1014.3	0.00	0.0	0.000	0.067	26.2	61	18.1	26.8	10.97	.0722	703	1	100.0	30
21/03/09	23:30	21.3	21.6	21.2	81	17.9	0.0	N	0.00	4.8	NE	21.3	22.1	22.1	1014.2	0.00	0.0	0.000	0.061	26.1	62	18.3	26.8	11.17	.0722	702	1	100.0	30
21/03/10	00:00	21.1	21.3	21.1	84	18.2	0.0	NW	0.00	3.2	NW	21.1	21.9	21.9	1013.8	0.00	0.0	0.000	0.057	26.1	62	18.2	26.7	11.17	.0722	703	1	100.0	30
21/03/10	0:30	20.7	21.1	20.7	84	17.9	0.0	N	0.00	3.2	WNW	20.7	21.7	21.7	1013.7	0.00	0.0	0.000	0.050	25.9	63	18.3	26.6	11.38	.0722	700	1	100.0	30
21/03/10	1:00	20.6	20.7	20.6	86	18.2	0.0	N	0.00	4.8	N	20.6	21.7	21.7	1013.5	0.00	0.0	0.000	0.047	25.8	63	18.3	26.5	11.38	.0722	703	1	100.0	30
21/03/10	1:30	20.3	20.6	20.3	87	18.1	0.0	N	0.00	3.2	NNE	20.3	21.3	21.3	1013.3	0.00	0.0	0.000	0.042	25.7	64	18.3	26.4	11.59	.0723	701	1	100.0	30
21/03/10	2:00	20.2	20.4	20.2	89	18.3	0.0	N	0.00	3.2	N	20.2	21.2	21.2	1013.1	0.00	0.0	0.000	0.039	25.6	65	18.5	26.3	11.79	.0723	703	1	100.0	30
21/03/10	2:30	19.9	20.3	19.9	90	18.3	0.0	N	0.00	1.6	N	19.9	20.9	20.9	1012.9	0.00	0.0	0.000	0.034	25.4	65	18.4	26.2	11.79	.0723	702	1	100.0	30
21/03/10	3:00	19.8	20.0	19.8	90	18.1	0.0	N	0.00	3.2	N	19.8	20.8	20.8	1013.0	0.00	0.0	0.000	0.031	25.4	66	18.6	26.2	12.00	.0723	703	1	100.0	30
21/03/10	3:30	19.9	19.9	19.8	91	18.4	0.0	N	0.00	3.2	N	19.9	20.9	20.9	1013.1	0.00	0.0	0.000	0.032	25.6	66	18.7	26.3	11.99	.0722	702	1	100.0	30
21/03/10	4:00	19.5	19.9	19.5	92	18.2	0.0	NNW	0.00	3.2	ENE	19.5	20.4	20.4	1013.1	0.00	0.0	0.000	0.024	25.5	66	18.7	26.3	11.99	.0722	701	1	100.0	30
21/03/10	4:30	19.4	19.6	19.4	93	18.2	0.0	NNW	0.00	1.6	NNW	19.4	20.3	20.3	1013.2	0.00	0.0	0.000	0.022	25.4	66	18.6	26.2	11.99	.0723	702	1	100.0	30
21/03/10	5:00	19.1	19.4	19.1	94	18.1	0.0	NNW	0.00	1.6	NNW	19.1	20.0	20.0	1013.5	0.00	0.0	0.000	0.016	25.3	67	18.8	26.2	12.20	.0723	701	1	100.0	30
21/03/10	5:30	18.9	19.2	18.9	94	18.0	0.0	NNW	0.00	1.6	NNW	18.9	19.8	19.8	1013.8	0.00	0.0	0.000	0.013	25.3	67	18.8	26.2	12.20	.0723	703	1	100.0	30
21/03/10	6:00	18.8	19.0	18.7	95	18.0	0.0	NW	0.00	1.6	NW	18.8	19.7	19.7	1014.1	0.00	0.0	0.000	0.009	25.0	67	18.4	25.7	12.21	.0725	702	1	100.0	30
21/03/10	6:30	19.0	19.0	18.8	95	18.2	0.0	---	0.00	0.0	---	19.0	19.9	19.9	1014.3	0.00	0.0	0.000	0.014	24.9	68	18.6	25.7	12.48	.0725	701	1	100.0	30
21/03/10	7:00	20.4	20.4	19.0	93	19.2	0.0	---	0.00	0.0	---	20.4	21.6	21.6	1014.7	0.00	0.0	0.000	0.043	24.9	69	18.8	25.7	12.68	.0725	702	1	100.0	30
21/03/10	7:30	22.4	22.4	20.4	85	19.8	0.0	NNW	0.00	1.6	NW	22.4	23.4	23.4	1014.7	0.00	0.0	0.000	0.086	25.0	69	18.9	25.8	12.67	.0725	703	1	100.0	30
21/03/10	8:00	24.1	24.1	22.4	78	20.0	0.0	N	0.00	3.2	N	24.1	25.2	25.2	1014.6	0.00	0.0	0.000	0.119	25.3	70	19.5	26.3	12.90	.0723	701	1	100.0	30
21/03/10	8:30	26.4	26.4	24.1	71	20.8	0.0	ESE	0.00	4.8	ESE	26.4	28.1	28.1	1014.6	0.00	0.0	0.000	0.169	25.6	70	19.7	26.7	12.89	.0722	703	1	100.0	30
21/03/10	9:00	27.8	27.8	26.4	68	21.3	1.6	SSW	0.80	4.8	WSW	27.8	30.1	30.1	1014.5	0.00	0.0	0.000	0.197	25.8	70	19.9	27.1	12.88	.0721	702	1	100.0	30
21/03/10	9:30	29.4	29.4	27.8	64	21.9	1.6	SW	0.80	4.8	SW	29.4	32.5	32.5	1014.2	0.00	0.0	0.000	0.230	25.9	70	20.0	27.2	12.88	.0721	702	1	100.0	30
21/03/10	10:00	30.9	30.9	29.4	58	21.7	1.6	ENE	0.80	9.7	ESE	30.9	34.3	34.3	1013.9	0.00	0.0	0.000	0.262	26.2	71	20.5	27.7	13.09	.0720	699	1	100.0	30
21/03/10	10:30	31.7	31.8	30.9	56	21.9	3.2	E	1.61	8.0	NNE	31.7	35.4	35.4	1013.5	0.00	0.0	0.000	0.279	26.4	71	20.7	28.1	13.07	.0719	702	1	100.0	30
21/03/10	11:00	32.2	32.2	31.7	45	18.8	3.2	SE	1.61	11.3	SSE	32.2	33.7	33.7	1013.0	0.00	0.0	0.000	0.289	26.6	68	20.2	28.1	12.35	.0718	701	1	100.0	30
21/03/10	11:30	32.9	32.9	32.2	47	20.1	3.2	SE	1.61	14.5	SE	32.9	35.5	35.5	1012.5	0.00	0.0	0.000	0.304	26.7	65	19.6	27.9	11.75	.0718	702	1	100.0	30
21/03/10	12:00	34.5	34.6	32.9	43	20.1	3.2	ENE	1.61	11.3	SE	34.5	37.3	37.3	1012.2	0.00	0.0	0.000	0.337	26.9	64	19.5	28.1	11.54	.0718	703	1	100.0	30
21/03/10	12:30	35.2	35.2	34.5	38	18.7	1.6	NE	0.80	8.0	NNW	35.2	37.1	37.1	1011.8	0.00	0.0	0.000	0.351	27.1	63	19.4	28.2	11.34	.0717	701	1	100.0	30
21/03/10	13:00	35.9	35.9	35.2	38	19.3	3.2	ESE	1.61	11.3	SSE	35.9	38.4	38.4	1011.2	0.00	0.0	0.000	0.366	27.2	62	19.3	28.4	11.13	.0716	703	1	100.0	30
21/03/10	13:30	36.3	36.3	35.9	33	17.5	3.2	E	1.61	9.7	NNW	36.3	37.6	37.6	1010.8	0.00	0.0	0.000	0.375	27.5	59	18.8	28.5	10.55	.0716	701	1	100.0	30
21/03/10	14:00	36.9	36.9	36.2	29	16.0	1.6	E	0.80	8.0	NW	36.9	37.4	37.4	1010.4	0.00	0.0	0.000	0.388	27.5	58	18.5	28.4	10.35	.0716	702	1	100.0	30
21/03/10	14:30	34.6	36.9	34.6	43	20.2	0.0	E	0.00	3.2	N	34.6	37.5	37.5	1009.9	0.00	0.0	0.000	0.339	27.6	58	18.6	28.6	10.35	.0715	701	1	100.0	30
21/03/10	15:00	31.8	34.7	31.8	54	21.3	0.0	ENE	0.00	3.2	WNW	31.8	35.1	35.1	1009.6	0.00	0.0	0.000	0.280	27.7	61	19.5	28.9	10.95	.0714	702	1	100.0	30
21/03/10	15:30	30.9	31.8	30.9	54	20.6	1.6	WSW	0.80	14.5	WSW	30.9	33.4	33.4	1009.9	0.00	0.0	0.000	0.263	27.7	63	20.0	29.3	11.31	.0713	702	1	100.0	30
21/03/10	16:00	30.6	31.0	30.6	56	20.8	3.2	WSW	1.61	9.7	W	30.6	33.3	33.3	1009.9	0.00	0.0	0.000	0.256	27.7	64	20.3	29.4	11.51	.0713	702	1	100.0	30
21/03/10	16:30	30.1	30.7	30.1	64	22.5	0.0	WSW	0.00	4.8	WSW	30.1	34.0	34.0	1009.8	0.00	0.0	0.000	0.245	27.7	66	20.7	29.6	11.91	.0713	701	1	100.0	30
21/03/10	17:00	29.8	30.2	29.7	58	20.6	3.2	WSW	1.61	11.3	WSW	29.8	32.1	32.1	1009.9	0.00	0.0	0.000	0.238	27.7	69	21.5	30.2	12.47	.0712	700	1	100.0	30
21/03/10	17:30	28.4	29.7	28.4	63	20.7	1.6	WSW	0.80	6.4	NW	28.4	30.4	30.4	1010.4	0.00	0.0	0.000	0.209	27.6	68	21.2	29.8	12.32	.0713	703	1	100.0	30
21/03/10	18:00	26.9	28.4	26.9	69	20.7	0.0	WNW	0.00	3.2	WNW	26.9	28.7	28.7	1010.7	0.00	0.0	0.000	0.178	27.6	68	21.1	29.7	12.32	.0713	702	1	100.0	30
21/03/10	18:30	26.2	26.9	26.2	72	20.7	0.0	W	0.00	3.2	NW	26.2	27.8	27.8	1011.0	0.00	0.0	0.000	0.163	27.4	68	21.0	29.5	12.32	.0714	702	1	100.0	30
21/03/10	19:00	26.1	26.3	26.0	73	20.8	1.6	NNW	0.80	4.8	WSW	26.1	27.7	27.7	1011.5	0.00	0.0	0.000	0.161	27.3	67	20.7	29.2	12.13	.0715	701	1	100.0	30
21/03/10	19:30	25.6	26.1	25.6	74	20.6	0.0	NNW	0.00	3.2	NNW	25.6	27.0	27.0	1011.9	0.00	0.0	0.000	0.150	27.3	67	20.6	29.1	12.13	.0715	702	1	100.0	30
21/03/10	20:00	25.0	25.6	25.0	76	20.5	1.6	NNW	0.80	4.8	WSW	25.0	26.3	26.3	1012.0	0.00	0.0	0.000	0.139	27.2	67	20.6	29.0	12.13	.0716	701	1	100.0	30
21/03/10	20:30	24.1	24.9	24.1	78	20.0	0.0	NNE	0.00	4.8	NE	24.1	25.2	25.2	1012.1	0.00	0.0	0.000	0.120	27.2	67	20.5	28.9	12.13	.0716	702	1	100.0	30
21/03/10	21:00	23.4	24.1	23.4	77	19.2	1.6	WNW	0.80	3.2	N	23.4	24.4	24.4	1012.6	0.00	0.0	0.000	0.106	27.1	66	20.2	28.6	11.94	.0717	702	1	100.0	30
21/03/10	21:30	22.9	23.4	22.8	81	19.5	0.0	NW	0.00	3.2	NNW	22.9	23.9	23.9	1012.7	0.00	0.0	0.000	0.095	26.9	65	19.8	28.3	11.74	.0718	701	1	100.0	30
21/03/10	22:00	22.4	22.9	22.4	80	18.8	0.0	NNW	0.00	3.2	NNW	22.4	23.3	23.3	1012.8	0.00	0.0	0.000	0.086	26.8	65	19.7	28.2	11.74	.0718	702	1	100.0	30
21/03/10	22:30	22.1	22.4	22.1	81	18.7	0.0	NNW	0.00	3.2	NW	22.1	23.0	23.0	1012.8	0.00	0.0	0.000	0.079	26.7	64	19.3	27.8	11.55	.0719	701	1	100.0	30
21/03/10	23:00	21.6	22.2	21.5	82	18.4	0.0	N	0.00	3.2	N	21.6	22.4	22.4	1012.9	0.00	0.0	0.000	0.067	26.6	64	19.2	27.6	11.55	.0719	702	1	100.0	30
21/03/10	23:30	21.4	21.6	21.4	82	18.2	0.0	N	0.00	3.2	N	21.4	22.3	22.3	1012.7	0.00	0.0	0.000	0.065	26.4	64	19.1	27.4	11.56	.0719	702	1	100.0	30
21/03/11	00:00	21.6	21.7	21.4	81	18.2	1.6	N	0.80	3.2	N	21.6	22.4	22.4	1012.8	0.00	0.0	0.000	0.067	26.4	63	18.8	27.3	11.36	.0720	703	1	100.0	30
21/03/11	0:30	21.4	21.6	21.4	84	18.6	0.0	N	0.00	3.2	N	21.4	22.3	22.3	1012.5	0.00	0.0	0.000	0.064	26.3	64	19.0	27.3	11.56	.0720	698	1	100.0	30
21/03/11	1:00	21.3	21.4	21.2	82	18.1	0.0	NNE	0.00	4.8	NNE	21.3	22.2	22.2	1012.4	0.00	0.0	0.000	0.063	26.2	64	18.9	27.1	11.57	.0720	702	1	100.0	30
21/03/11	1:30	21.1	21.3	21.1	84	18.2	0.0	W	0.00	3.2	WNW	21.1	21.9	21.9	1012.2	0.00	0.0	0.000	0.057	26.2	64	18.9	27.1	11.57	.0720	701	1	100.0	30
21/03/11	2:00	21.1	21.2	21.1	86	18.7	0.0	---	0.00	0.0	---	21.1	22.1	22.1	1012.0	0.00	0.0	0.000	0.058	26.2	65	19.1	27.1	11.77	.0720	703	1	100.0	30
21/03/11	2:30	21.0	21.1	20.9	86	18.6	0.0	WNW	0.00	3.2	WNW	21.0	22.0	22.0	1011.9	0.00	0.0	0.000	0.056	26.1	65	19.0	27.1	11.77	.0720	702	1	100.0	30
21/03/11	3:00	20.7	21.0	20.6	87	18.4	0.0	WNW	0.00	1.6	WNW	20.7	21.7	21.7	1012.0	0.00	0.0	0.000	0.049	26.1	65	19.0	27.1	11.77	.0720	703	1	100.0	30
21/03/11	3:30	20.1	20.7	20.1	89	18.2	0.0	WNW	0.00	1.6	WNW	20.1	21.1	21.1	1012.2	0.00	0.0	0.000	0.036	26.0	66	19.2	27.0	11.97	.0720	702	1	100.0	30
21/03/11	4:00	19.7	20.1	19.7	90	18.0	0.0	---	0.00	0.0	---	19.7	20.6	20.6	1012.3	0.00	0.0	0.000	0.028	25.9	66	19.0	26.8	11.98	.0721	701	1	100.0	30
21/03/11	4:30	19.3	19.7	19.3	91	17.8	0.0	WNW	0.00	1.6	WNW	19.3	20.2	20.2	1012.3	0.00	0.0	0.000	0.021	25.8	66	19.0	26.8	11.98	.0721	702	1	100.0	30
21/03/11	5:00	19.1	19.3	19.1	92	17.8	0.0	WNW	0.00	1.6	WNW	19.1	19.9	19.9	1012.5	0.00	0.0	0.000	0.016	25.8	65	18.7	26.6	11.78	.0721	702	1	100.0	30
21/03/11	5:30	18.8	19.1	18.8	92	17.5	0.0	WNW	0.00	1.6	WNW	18.8	19.6	19.6	1012.8	0.00	0.0	0.000	0.009	25.7	65	18.6	26.4	11.79	.0722	703	1	100.0	30
21/03/11	6:00	18.6	18.8	18.5	94	17.6	0.0	---	0.00	0.0	---	18.6	19.3	19.3	1013.3	0.00	0.0	0.000	0.005	25.6	65	18.5	26.3	11.79	.0723	701	1	100.0	30
21/03/11	6:30	18.7	18.7	18.5	94	17.7	0.0	WNW	0.00	3.2	WNW	18.7	19.5	19.5	1013.9	0.00	0.0	0.000	0.007	25.4	65	18.4	26.2	11.79	.0723	703	1	100.0	30
21/03/11	7:00	20.4	20.4	18.7	89	18.6	0.0	WNW	0.00	1.6	WNW	20.4	21.6	21.6	1014.1	0.00	0.0	0.000	0.044	25.4	66	18.6	26.2	11.99	.0723	702	1	100.0	30
21/03/11	7:30	21.9	21.9	20.4	85	19.3	0.0	NE	0.00	3.2	NE	21.9	22.9	22.9	1014.3	0.00	0.0	0.000	0.074	25.5	67	18.9	26.4	12.19	.0723	702	1	100.0	30
21/03/11	8:00	23.9	23.9	21.9	79	20.0	0.0	E	0.00	3.2	E	23.9	25.0	25.0	1014.3	0.00	0.0	0.000	0.116	25.7	68	19.3	26.7	12.42	.0722	701	1	100.0	30
21/03/11	8:30	26.0	26.0	23.9	70	20.1	0.0	ESE	0.00	3.2	ESE	26.0	27.3	27.3	1014.2	0.00	0.0	0.000	0.160	25.8	68	19.5	26.9	12.41	.0722	703	1	100.0	30
21/03/11	9:00	27.4	27.4	26.0	64	20.0	1.6	SSW	0.80	6.4	WSW	27.4	29.0	29.0	1014.1	0.00	0.0	0.000	0.190	26.0	68	19.6	27.2	12.40	.0721	702	1	100.0	30
21/03/11	9:30	30.0	30.0	27.4	60	21.4	1.6	SSW	0.80	6.4	NW	30.0	32.9	32.9	1013.8	0.00	0.0	0.000	0.243	26.2	67	19.6	27.3	12.17	.0721	703	1	100.0	30
21/03/11	10:00	30.9	30.9	30.0	52	19.9	3.2	SE	1.61	12.9	SE	30.9	32.9	32.9	1013.5	0.00	0.0	0.000	0.262	26.3	67	19.7	27.6	12.16	.0720	702	1	100.0	30
21/03/11	10:30	31.6	31.8	30.9	52	20.6	3.2	ESE	1.61	14.5	ESE	31.6	34.3	34.3	1013.5	0.00	0.0	0.000	0.277	26.4	66	19.6	27.7	11.96	.0720	702	1	100.0	30
21/03/11	11:00	32.4	32.4	31.6	50	20.6	3.2	S	1.61	9.7	SSE	32.4	35.2	35.2	1013.1	0.00	0.0	0.000	0.293	26.7	65	19.5	27.9	11.75	.0719	702	1	100.0	30
21/03/11	11:30	33.4	33.4	32.4	46	20.2	3.2	SE	1.61	12.9	SE	33.4	36.1	36.1	1012.6	0.00	0.0	0.000	0.314	26.8	64	19.4	28.1	11.54	.0718	702	1	100.0	30
21/03/11	12:00	34.0	34.0	33.3	43	19.7	3.2	SE	1.61	12.9	ESE	34.0	36.4	36.4	1012.0	0.00	0.0	0.000	0.326	27.0	63	19.4	28.2	11.34	.0717	702	1	100.0	30
21/03/11	12:30	35.1	35.1	34.0	41	19.8	3.2	E	1.61	8.0	SSE	35.1	37.8	37.8	1011.6	0.00	0.0	0.000	0.348	27.2	61	19.0	28.2	10.95	.0717	702	1	100.0	30
21/03/11	13:00	36.4	36.5	35.0	35	18.5	1.6	NE	0.80	9.7	ESE	36.4	38.4	38.4	1011.3	0.00	0.0	0.000	0.377	27.4	61	19.2	28.6	10.95	.0716	703	1	100.0	30
21/03/11	13:30	36.9	36.9	36.4	32	17.5	1.6	E	0.80	6.4	ESE	36.9	38.3	38.3	1010.8	0.00	0.0	0.000	0.387	27.6	60	19.1	28.7	10.75	.0715	702	1	100.0	30
21/03/11	14:00	37.6	37.6	36.9	29	16.5	1.6	ENE	0.80	6.4	ESE	37.6	38.4	38.4	1010.4	0.00	0.0	0.000	0.400	27.8	59	19.0	28.9	10.55	.0715	703	1	100.0	30
21/03/11	14:30	37.6	37.8	37.6	28	15.9	1.6	E	0.80	6.4	SE	37.6	38.1	38.1	1009.8	0.00	0.0	0.000	0.400	27.9	58	18.9	29.0	10.35	.0714	702	1	100.0	30
21/03/11	15:00	37.9	38.0	37.4	30	17.4	1.6	ESE	0.80	4.8	SE	37.9	39.3	39.3	1009.6	0.00	0.0	0.000	0.409	28.1	57	18.7	29.1	10.20	.0714	703	1	100.0	30
21/03/11	15:30	32.6	37.9	32.6	42	18.0	4.8	ENE	2.41	40.2	S	32.6	33.8	33.8	1011.2	0.00	0.0	0.000	0.297	28.2	55	18.3	29.2	9.85	.0715	702	1	100.0	30
21/03/11	16:00	26.7	32.6	26.7	59	18.0	8.0	WSW	4.02	30.6	SW	26.7	27.3	27.3	1013.0	2.54	72.4	0.000	0.174	28.2	52	17.4	28.8	9.40	.0717	702	1	100.0	30
21/03/11	16:30	22.4	26.6	22.4	80	18.8	3.2	WNW	1.61	14.5	W	22.4	23.3	23.3	1013.9	1.52	35.3	0.000	0.086	27.9	60	19.4	29.2	10.75	.0717	702	1	100.0	30
21/03/11	17:00	22.4	22.8	22.3	86	19.9	1.6	NNE	0.80	6.4	N	22.4	23.4	23.4	1013.5	0.00	0.0	0.000	0.084	27.6	62	19.6	28.9	11.12	.0717	702	1	100.0	30
21/03/11	17:30	21.6	22.4	21.6	88	19.5	0.0	NNW	0.00	3.2	NNE	21.6	22.7	22.7	1013.2	0.00	0.0	0.000	0.068	27.3	63	19.7	28.7	11.33	.0717	702	1	100.0	30
21/03/11	18:00	21.2	21.7	21.2	90	19.5	0.0	WNW	0.00	4.8	SW	21.2	22.4	22.4	1012.5	0.00	0.0	0.000	0.060	27.3	64	19.9	28.7	11.53	.0717	701	1	100.0	30
21/03/11	18:30	21.4	21.7	20.9	85	18.8	3.2	WSW	1.61	11.3	W	21.4	22.4	22.4	1013.2	0.00	0.0	0.000	0.064	27.2	62	19.3	28.3	11.13	.0718	701	1	100.0	30
21/03/11	19:00	22.9	23.1	21.1	73	17.8	4.8	WSW	2.41	19.3	WSW	22.9	23.6	23.6	1013.5	0.00	0.0	0.000	0.096	27.0	60	18.6	27.8	10.75	.0719	702	1	100.0	30
21/03/11	19:30	22.9	23.0	22.0	76	18.4	1.6	W	0.80	11.3	W	22.9	23.7	23.7	1013.5	0.00	0.0	0.000	0.095	26.9	60	18.5	27.7	10.75	.0719	703	1	100.0	30
21/03/11	20:00	22.5	23.2	22.5	76	18.1	1.6	SSW	0.80	12.9	W	22.5	23.2	23.2	1014.3	0.00	0.0	0.000	0.087	26.8	60	18.4	27.6	10.75	.0720	701	1	100.0	30
21/03/11	20:30	21.1	22.5	21.1	82	17.9	0.0	N	0.00	3.2	NW	21.1	21.9	21.9	1014.9	0.00	0.0	0.000	0.057	26.7	61	18.6	27.5	10.95	.0721	702	1	100.0	30
21/03/11	21:00	20.3	21.1	20.3	87	18.0	0.0	N	0.00	3.2	N	20.3	21.2	21.2	1015.3	0.00	0.0	0.000	0.041	26.5	62	18.6	27.3	11.16	.0722	701	1	100.0	30
21/03/11	21:30	19.7	20.3	19.7	90	18.0	0.0	N	0.00	1.6	N	19.7	20.6	20.6	1015.5	0.00	0.0	0.000	0.028	26.4	63	18.8	27.3	11.36	.0722	701	1	100.0	30
21/03/11	22:00	19.7	19.8	19.6	89	17.9	1.6	NW	0.80	4.8	N	19.7	20.6	20.6	1015.5	0.00	0.0	0.000	0.029	26.3	63	18.7	27.2	11.36	.0722	703	1	100.0	30
21/03/11	22:30	19.7	19.9	19.7	90	18.0	0.0	SW	0.00	3.2	NW	19.7	20.7	20.7	1015.7	0.00	0.0	0.000	0.029	26.2	63	18.6	27.1	11.37	.0723	701	1	100.0	30
21/03/11	23:00	19.9	19.9	19.6	90	18.2	0.0	WSW	0.00	3.2	NNW	19.9	20.9	20.9	1016.0	0.00	0.0	0.000	0.032	26.2	63	18.6	27.1	11.37	.0723	703	1	100.0	30
21/03/11	23:30	19.4	19.9	19.4	90	17.7	0.0	NNW	0.00	3.2	W	19.4	20.3	20.3	1016.1	0.00	0.0	0.000	0.022	26.1	63	18.5	26.9	11.37	.0723	701	1	100.0	30
21/03/12	00:00	19.4	19.6	19.4	91	17.9	0.0	NNW	0.00	3.2	NNW	19.4	20.3	20.3	1016.3	0.00	0.0	0.000	0.023	26.0	63	18.4	26.7	11.37	.0724	701	1	100.0	30
21/03/12	0:30	19.6	19.6	19.4	90	17.9	0.0	N	0.00	4.8	NW	19.6	20.4	20.4	1016.6	0.00	0.0	0.000	0.025	25.9	63	18.4	26.7	11.38	.0724	700	1	100.0	30
21/03/12	1:00	20.3	20.3	19.6	91	18.8	0.0	W	0.00	3.2	W	20.3	21.4	21.4	1016.3	0.00	0.0	0.000	0.041	25.9	64	18.6	26.7	11.58	.0724	702	1	100.0	30
21/03/12	1:30	20.6	20.7	20.2	92	19.3	0.0	SSW	0.00	4.8	SSW	20.6	21.9	21.9	1016.2	0.00	0.0	0.000	0.047	25.9	65	18.9	26.8	11.78	.0723	701	1	100.0	30
21/03/12	2:00	22.1	22.1	20.6	81	18.7	3.2	S	1.61	22.5	SSW	22.1	23.0	23.0	1016.5	0.00	0.0	0.000	0.079	25.9	65	18.9	26.8	11.78	.0724	699	1	100.0	30
21/03/12	2:30	22.2	22.3	22.1	80	18.6	6.4	SW	3.22	16.1	SSE	22.2	23.0	23.0	1017.2	0.00	0.0	0.000	0.080	25.9	65	18.8	26.7	11.78	.0724	701	1	100.0	30
21/03/12	3:00	21.6	22.2	21.6	76	17.1	6.4	SW	3.22	24.1	W	21.6	22.1	22.1	1018.3	0.00	0.0	0.000	0.067	25.9	63	18.3	26.6	11.38	.0726	703	1	100.0	30
21/03/12	3:30	21.1	21.6	21.1	81	17.7	8.0	SW	4.02	25.7	WNW	21.1	21.9	21.9	1019.1	0.00	0.0	0.000	0.058	25.8	63	18.3	26.5	11.38	.0726	702	1	100.0	30
21/03/12	4:00	20.9	21.1	20.9	83	17.9	4.8	SW	2.41	14.5	SW	20.9	21.8	21.8	1018.7	0.00	0.0	0.000	0.054	25.7	63	18.1	26.4	11.38	.0727	702	1	100.0	30
21/03/12	4:30	21.3	21.3	20.9	81	17.9	4.8	SSW	2.41	16.1	SW	21.3	22.2	22.2	1018.7	0.00	0.0	0.000	0.063	25.7	64	18.4	26.4	11.58	.0726	702	1	100.0	30
21/03/12	5:00	21.3	21.4	21.3	81	17.9	3.2	WSW	1.61	12.9	SSE	21.3	22.2	22.2	1018.7	0.00	0.0	0.000	0.063	25.7	64	18.3	26.4	11.59	.0726	702	1	100.0	30
21/03/12	5:30	20.9	21.3	20.9	82	17.8	1.6	WSW	0.80	8.0	SW	20.9	21.8	21.8	1018.6	0.00	0.0	0.000	0.054	25.7	64	18.3	26.4	11.59	.0726	702	1	100.0	30
21/03/12	6:00	20.1	20.9	20.1	88	18.0	0.0	W	0.00	3.2	WSW	20.1	21.0	21.0	1018.7	0.00	0.0	0.000	0.036	25.6	65	18.5	26.3	11.79	.0727	702	1	100.0	30
21/03/12	6:30	19.8	20.1	19.8	89	18.0	0.0	WNW	0.00	3.2	W	19.8	20.8	20.8	1019.1	0.00	0.0	0.000	0.031	25.4	65	18.4	26.2	11.79	.0727	703	1	100.0	30
21/03/12	7:00	21.6	21.6	19.8	84	18.7	0.0	WNW	0.00	3.2	WNW	21.6	22.5	22.5	1019.1	0.00	0.0	0.000	0.067	25.4	66	18.6	26.2	12.00	.0727	702	1	100.0	30
21/03/12	7:30	24.3	24.3	21.6	76	19.8	0.0	W	0.00	1.6	WNW	24.3	25.3	25.3	1019.4	0.00	0.0	0.000	0.124	25.4	66	18.6	26.2	11.99	.0727	703	1	100.0	30
21/03/12	8:00	25.3	25.5	24.3	74	20.3	0.0	SE	0.00	4.8	SE	25.3	26.6	26.6	1019.6	0.00	0.0	0.000	0.145	25.7	67	19.1	26.6	12.19	.0726	701	1	100.0	30
21/03/12	8:30	25.7	25.7	25.2	65	18.6	3.2	SE	1.61	9.7	SSE	25.7	26.4	26.4	1020.0	0.00	0.0	0.000	0.153	25.8	67	19.2	26.8	12.18	.0726	703	1	100.0	30
21/03/12	9:00	26.1	26.1	25.7	61	18.0	4.8	SE	2.41	11.3	SSE	26.1	26.7	26.7	1019.8	0.00	0.0	0.000	0.162	25.9	66	19.1	26.9	11.98	.0726	702	1	100.0	30
21/03/12	9:30	26.2	26.4	26.1	63	18.6	9.7	SW	4.83	20.9	WSW	26.2	26.9	26.9	1020.3	0.00	0.0	0.000	0.163	26.1	61	17.9	26.6	10.97	.0727	703	1	100.0	30
21/03/12	10:00	26.1	26.3	26.1	64	18.8	9.7	SW	4.83	20.9	SSE	26.1	26.9	26.9	1020.4	0.00	0.0	0.000	0.162	26.2	62	18.4	26.9	11.17	.0726	701	1	100.0	30
21/03/12	10:30	25.6	26.2	25.6	70	19.7	9.7	SW	4.83	22.5	SW	25.6	26.7	26.7	1020.3	0.00	0.0	0.000	0.150	26.4	63	18.8	27.3	11.36	.0725	701	1	100.0	30
21/03/12	11:00	25.3	26.0	25.3	70	19.4	4.8	SSW	2.41	16.1	WSW	25.3	26.3	26.3	1020.2	0.00	0.0	0.000	0.145	26.4	64	19.1	27.4	11.56	.0725	702	1	100.0	30
21/03/12	11:30	24.8	25.3	24.8	68	18.5	6.4	SSW	3.22	17.7	S	24.8	25.6	25.6	1020.3	0.00	0.0	0.000	0.135	26.5	64	19.1	27.6	11.56	.0725	701	1	100.0	30
21/03/12	12:00	24.1	24.9	24.1	71	18.5	8.0	SW	4.02	20.9	WSW	24.1	24.9	24.9	1020.0	0.00	0.0	0.000	0.120	26.4	63	18.8	27.3	11.36	.0725	703	1	100.0	30
21/03/12	12:30	23.8	24.1	23.7	73	18.6	3.2	SSW	1.61	11.3	SSW	23.8	24.6	24.6	1019.8	0.00	0.0	0.000	0.113	26.4	63	18.8	27.3	11.36	.0725	698	1	100.0	30
21/03/12	13:00	23.6	23.8	23.6	74	18.7	4.8	SSW	2.41	11.3	W	23.6	24.4	24.4	1019.4	0.00	0.0	0.000	0.110	26.4	64	19.0	27.4	11.56	.0725	702	1	100.0	30
21/03/12	13:30	23.6	23.7	23.6	75	18.9	3.2	SSW	1.61	9.7	SSW	23.6	24.5	24.5	1019.3	0.00	0.0	0.000	0.110	26.3	63	18.7	27.2	11.36	.0725	701	1	100.0	30
21/03/12	14:00	23.9	23.9	23.6	75	19.2	3.2	SSW	1.61	9.7	S	23.9	24.9	24.9	1019.0	0.00	0.0	0.000	0.117	26.3	65	19.2	27.3	11.76	.0724	702	1	100.0	30
21/03/12	14:30	24.1	24.1	23.9	74	19.1	3.2	SW	1.61	11.3	W	24.1	25.0	25.0	1018.9	0.00	0.0	0.000	0.119	26.3	65	19.2	27.3	11.76	.0724	702	1	100.0	30
21/03/12	15:00	24.2	24.2	24.0	75	19.5	3.2	SSW	1.61	11.3	W	24.2	25.2	25.2	1018.8	0.00	0.0	0.000	0.123	26.2	65	19.1	27.2	11.77	.0724	702	1	100.0	30
21/03/12	15:30	24.5	24.5	24.2	74	19.6	4.8	SSW	2.41	12.9	S	24.5	25.5	25.5	1018.7	0.00	0.0	0.000	0.128	26.2	66	19.3	27.2	11.97	.0724	702	1	100.0	30
21/03/12	16:00	24.7	25.0	24.5	74	19.8	6.4	SSW	3.22	14.5	S	24.7	25.8	25.8	1018.6	0.00	0.0	0.000	0.133	26.2	66	19.4	27.3	11.97	.0724	701	1	100.0	30
21/03/12	16:30	24.6	24.7	24.4	75	19.9	3.2	SSW	1.61	11.3	W	24.6	25.7	25.7	1018.5	0.00	0.0	0.000	0.131	26.2	66	19.4	27.3	11.97	.0724	701	1	100.0	30
21/03/12	17:00	24.5	24.7	24.5	75	19.8	3.2	SSW	1.61	9.7	ESE	24.5	25.6	25.6	1018.8	0.00	0.0	0.000	0.128	26.2	67	19.6	27.4	12.17	.0724	700	1	100.0	30
21/03/12	17:30	24.1	24.6	24.1	77	19.8	3.2	SW	1.61	9.7	SSW	24.1	25.2	25.2	1018.9	0.00	0.0	0.000	0.120	26.2	67	19.6	27.4	12.17	.0724	698	1	100.0	30
21/03/12	18:00	23.7	24.1	23.7	78	19.6	3.2	WSW	1.61	12.9	WSW	23.7	24.7	24.7	1019.1	0.00	0.0	0.000	0.111	26.3	67	19.7	27.5	12.16	.0724	702	1	100.0	30
21/03/12	18:30	22.8	23.7	22.8	83	19.7	1.6	WSW	0.80	6.4	W	22.8	23.8	23.8	1019.1	0.00	0.0	0.000	0.093	26.2	67	19.6	27.4	12.17	.0724	701	1	100.0	30
21/03/12	19:00	21.9	22.8	21.9	86	19.5	0.0	W	0.00	3.2	W	21.9	23.0	23.0	1019.3	0.00	0.0	0.000	0.075	26.1	68	19.7	27.2	12.39	.0725	701	1	100.0	30
21/03/12	19:30	21.6	21.9	21.6	88	19.5	0.0	W	0.00	4.8	W	21.6	22.7	22.7	1019.6	0.00	0.0	0.000	0.068	26.0	68	19.6	27.2	12.40	.0725	703	1	100.0	30
21/03/12	20:00	21.1	21.6	21.1	90	19.4	0.0	W	0.00	1.6	W	21.1	22.2	22.2	1019.9	0.00	0.0	0.000	0.057	25.9	68	19.5	27.0	12.41	.0726	700	1	100.0	30
21/03/12	20:30	21.2	21.2	20.9	89	19.3	0.0	WNW	0.00	3.2	WNW	21.2	22.3	22.3	1020.2	0.00	0.0	0.000	0.059	25.8	68	19.5	26.9	12.41	.0726	702	1	100.0	30
21/03/12	21:00	20.9	21.2	20.9	91	19.4	1.6	NW	0.80	4.8	WNW	20.9	22.1	22.1	1020.6	0.00	0.0	0.000	0.053	25.7	68	19.4	26.8	12.42	.0727	701	1	100.0	30
21/03/12	21:30	20.8	20.9	20.8	92	19.5	1.6	W	0.80	3.2	W	20.8	22.1	22.1	1020.9	0.00	0.0	0.000	0.052	25.7	69	19.6	26.8	12.62	.0727	701	1	100.0	30
21/03/12	22:00	20.8	20.9	20.7	90	19.1	1.6	W	0.80	4.8	NNW	20.8	21.9	21.9	1020.9	0.00	0.0	0.000	0.051	25.6	69	19.4	26.6	12.63	.0727	702	1	100.0	30
21/03/12	22:30	21.1	21.1	20.8	91	19.5	1.6	WSW	0.80	6.4	W	21.1	22.3	22.3	1021.0	0.00	0.0	0.000	0.057	25.5	69	19.4	26.5	12.63	.0727	702	1	100.0	30
21/03/12	23:00	20.8	21.1	20.8	91	19.3	0.0	SW	0.00	3.2	WSW	20.8	22.1	22.1	1021.1	0.00	0.0	0.000	0.052	25.4	69	19.3	26.4	12.64	.0728	703	1	100.0	30
21/03/12	23:30	20.6	20.8	20.6	92	19.3	0.0	WSW	0.00	3.2	SW	20.6	21.9	21.9	1021.1	0.00	0.0	0.000	0.047	25.3	69	19.2	26.3	12.65	.0728	701	1	100.0	30
21/03/13	00:00	20.4	20.6	20.4	92	19.1	0.0	WSW	0.00	6.4	SW	20.4	21.7	21.7	1020.9	0.00	0.0	0.000	0.044	25.4	70	19.5	26.4	12.90	.0728	702	1	100.0	30
21/03/13	0:30	21.9	21.9	20.4	87	19.6	1.6	SW	0.80	16.1	WNW	21.9	22.9	22.9	1020.9	0.00	0.0	0.000	0.074	25.4	70	19.6	26.5	12.89	.0727	699	1	100.0	30
21/03/13	1:00	22.0	22.0	21.9	86	19.5	1.6	WSW	0.80	8.0	WSW	22.0	23.1	23.1	1021.0	0.00	0.0	0.000	0.076	25.6	70	19.7	26.7	12.89	.0727	703	1	100.0	30
21/03/13	1:30	21.8	21.9	21.7	86	19.3	1.6	WSW	0.80	8.0	S	21.8	22.8	22.8	1021.2	0.00	0.0	0.000	0.072	25.4	70	19.6	26.5	12.89	.0728	702	1	100.0	30
21/03/13	2:00	21.4	21.8	21.4	84	18.6	8.0	WSW	4.02	19.3	S	21.4	22.4	22.4	1021.3	0.00	0.0	0.000	0.065	25.4	69	19.3	26.4	12.64	.0728	703	1	100.0	30
21/03/13	2:30	21.0	21.4	20.9	84	18.2	4.8	WSW	2.41	17.7	WSW	21.0	21.9	21.9	1021.4	0.00	0.0	0.000	0.056	25.4	68	19.1	26.3	12.44	.0728	701	1	100.0	30
21/03/13	3:00	20.7	21.0	20.7	87	18.5	1.6	WSW	0.80	9.7	WNW	20.7	21.8	21.8	1021.4	0.00	0.0	0.000	0.050	25.2	68	18.9	26.1	12.45	.0729	703	1	100.0	30
21/03/13	3:30	20.3	20.7	20.3	89	18.5	1.6	SW	0.80	6.4	SSW	20.3	21.4	21.4	1021.4	0.00	0.0	0.000	0.042	25.2	68	18.9	26.1	12.45	.0729	701	1	100.0	30
21/03/13	4:00	19.9	20.4	19.9	89	18.1	0.0	W	0.00	4.8	N	19.9	20.9	20.9	1021.5	0.00	0.0	0.000	0.034	25.1	69	19.0	26.0	12.66	.0729	702	1	100.0	30
21/03/13	4:30	20.3	20.4	19.9	86	17.9	4.8	WSW	2.41	14.5	WNW	20.3	21.2	21.2	1021.6	0.00	0.0	0.000	0.041	25.1	68	18.8	25.9	12.46	.0730	701	1	100.0	30
21/03/13	5:00	19.7	20.3	19.7	89	17.9	1.6	WSW	0.80	6.4	W	19.7	20.6	20.6	1021.5	0.00	0.0	0.000	0.029	25.0	68	18.7	25.8	12.47	.0730	703	1	100.0	30
21/03/13	5:30	19.1	19.7	19.1	90	17.4	0.0	W	0.00	9.7	W	19.1	19.9	19.9	1021.7	0.00	0.0	0.000	0.016	24.7	67	18.2	25.4	12.22	.0731	701	1	100.0	30
21/03/13	6:00	18.2	19.1	18.2	92	16.8	0.0	SW	0.00	3.2	SW	18.2	18.8	18.8	1022.2	0.00	0.0	0.003	0.000	24.6	67	18.1	25.3	12.22	.0732	701	1	100.0	30
21/03/13	6:30	18.0	18.2	18.0	93	16.9	0.0	WSW	0.00	3.2	WSW	18.0	18.7	18.7	1022.6	0.00	0.0	0.007	0.000	24.5	67	18.0	25.1	12.23	.0733	699	1	100.0	30
21/03/13	7:00	20.6	20.6	18.0	85	17.9	1.6	SSW	0.80	6.4	WSW	20.6	21.6	21.6	1022.8	0.00	0.0	0.000	0.046	24.5	67	18.0	25.1	12.23	.0733	700	1	100.0	30
21/03/13	7:30	22.2	22.2	20.6	75	17.5	3.2	SSE	1.61	8.0	SSE	22.2	22.8	22.8	1022.9	0.00	0.0	0.000	0.080	24.6	67	18.0	25.2	12.23	.0733	702	1	100.0	30
21/03/13	8:00	23.1	23.1	22.2	71	17.5	3.2	SE	1.61	14.5	WSW	23.1	23.7	23.7	1022.9	0.00	0.0	0.000	0.098	24.8	66	18.0	25.4	12.02	.0732	701	1	100.0	30
21/03/13	8:30	23.4	23.4	23.1	67	17.0	6.4	SSW	3.22	16.1	WSW	23.4	23.9	23.9	1023.1	0.00	0.0	0.000	0.106	24.9	63	17.4	25.3	11.41	.0732	700	1	100.0	30
21/03/13	9:00	24.4	24.4	23.4	63	16.9	4.8	SSW	2.41	12.9	SSW	24.4	24.8	24.8	1023.1	0.00	0.0	0.000	0.127	24.9	63	17.4	25.3	11.41	.0732	701	1	100.0	30
21/03/13	9:30	24.7	24.8	24.4	61	16.7	4.8	SE	2.41	12.9	SSW	24.7	25.1	25.1	1023.0	0.00	0.0	0.000	0.133	25.1	61	17.0	25.4	11.01	.0732	701	1	100.0	30
21/03/13	10:00	25.7	25.7	24.7	56	16.2	4.8	SE	2.41	16.1	SW	25.7	25.9	25.9	1022.7	0.00	0.0	0.000	0.153	25.2	61	17.2	25.6	11.00	.0732	702	1	100.0	30
21/03/13	10:30	25.9	26.3	25.7	52	15.3	6.4	SSW	3.22	17.7	SE	25.9	26.1	26.1	1022.7	0.00	0.0	0.000	0.159	25.4	57	16.3	25.6	10.24	.0732	702	1	100.0	30
21/03/13	11:00	25.5	26.1	25.5	55	15.8	4.8	SSW	2.41	16.1	S	25.5	25.7	25.7	1022.4	0.00	0.0	0.000	0.149	25.4	58	16.6	25.7	10.44	.0731	700	1	100.0	30
21/03/13	11:30	25.3	25.7	25.1	57	16.1	4.8	SSW	2.41	17.7	S	25.3	25.5	25.5	1022.2	0.00	0.0	0.000	0.145	25.5	58	16.6	25.8	10.43	.0731	700	1	100.0	30
21/03/13	12:00	26.3	26.3	25.3	55	16.6	6.4	SSW	3.22	16.1	SSE	26.3	26.7	26.7	1021.7	0.00	0.0	0.000	0.167	25.6	58	16.7	25.9	10.43	.0730	701	1	100.0	30
21/03/13	12:30	26.8	26.9	26.2	54	16.7	6.4	SSW	3.22	19.3	S	26.8	27.2	27.2	1021.5	0.00	0.0	0.000	0.177	25.8	58	16.9	26.1	10.41	.0730	702	1	100.0	30
21/03/13	13:00	27.2	27.4	26.8	51	16.2	6.4	SSW	3.22	16.1	SSE	27.2	27.4	27.4	1021.2	0.00	0.0	0.000	0.185	25.9	58	17.0	26.3	10.41	.0729	703	1	100.0	30
21/03/13	13:30	26.5	27.2	26.5	52	15.8	6.4	SSW	3.22	22.5	WSW	26.5	26.7	26.7	1020.8	0.00	0.0	0.000	0.170	25.9	58	17.0	26.3	10.40	.0729	702	1	100.0	30
21/03/13	14:00	27.3	27.7	26.5	50	15.9	4.8	SSW	2.41	19.3	SSE	27.3	27.4	27.4	1020.4	0.00	0.0	0.000	0.186	26.1	58	17.1	26.4	10.39	.0728	703	1	100.0	30
21/03/13	14:30	27.8	27.8	27.3	49	16.1	6.4	SW	3.22	16.1	S	27.8	28.0	28.0	1019.7	0.00	0.0	0.000	0.197	26.1	57	16.9	26.5	10.19	.0727	701	1	100.0	30
21/03/13	15:00	27.9	27.9	26.9	47	15.5	4.8	SSW	2.41	17.7	SSE	27.9	27.9	27.9	1019.6	0.00	0.0	0.000	0.199	26.2	58	17.3	26.6	10.39	.0727	701	1	100.0	30
21/03/13	15:30	28.0	28.3	27.8	47	15.6	8.0	SSW	4.02	22.5	WSW	28.0	28.1	28.1	1019.5	0.00	0.0	0.000	0.201	26.2	55	16.5	26.5	9.88	.0727	702	1	100.0	30
21/03/13	16:00	27.4	28.2	27.2	49	15.7	6.4	SW	3.22	19.3	S	27.4	27.5	27.5	1019.5	0.00	0.0	0.000	0.189	26.3	55	16.6	26.7	9.87	.0727	701	1	100.0	30
21/03/13	16:30	27.6	27.6	27.1	49	15.9	4.8	SSW	2.41	17.7	S	27.6	27.7	27.7	1019.6	0.00	0.0	0.000	0.192	26.3	55	16.5	26.6	9.88	.0727	702	1	100.0	30
21/03/13	17:00	27.1	27.6	27.1	51	16.1	4.8	WSW	2.41	16.1	WSW	27.1	27.3	27.3	1019.7	0.00	0.0	0.000	0.183	26.3	55	16.6	26.7	9.87	.0727	699	1	100.0	30
21/03/13	17:30	25.2	27.1	25.2	55	15.5	4.8	SSW	2.41	12.9	S	25.2	25.3	25.3	1019.5	0.00	0.0	0.000	0.144	26.3	54	16.2	26.6	9.76	.0727	698	1	100.0	30
21/03/13	18:00	24.1	25.2	24.1	61	16.1	1.6	SW	0.80	11.3	SSW	24.1	24.3	24.3	1019.5	0.00	0.0	0.000	0.119	26.2	55	16.5	26.5	9.88	.0727	702	1	100.0	30
21/03/13	18:30	22.6	24.0	22.6	69	16.6	1.6	WSW	0.80	4.8	SW	22.6	23.0	23.0	1019.8	0.00	0.0	0.000	0.089	26.1	57	16.9	26.5	10.19	.0728	700	1	100.0	30
21/03/13	19:00	21.1	22.6	21.1	75	16.5	0.0	WSW	0.00	3.2	WSW	21.1	21.6	21.6	1020.0	0.00	0.0	0.000	0.058	25.9	57	16.7	26.2	10.21	.0728	702	1	100.0	30
21/03/13	19:30	20.2	21.1	20.2	78	16.2	0.0	WSW	0.00	3.2	WSW	20.2	20.7	20.7	1020.3	0.00	0.0	0.000	0.038	25.7	58	16.8	26.1	10.42	.0729	703	1	100.0	30
21/03/13	20:00	19.6	20.2	19.6	81	16.2	0.0	WSW	0.00	3.2	WSW	19.6	20.2	20.2	1020.7	0.00	0.0	0.000	0.025	25.6	58	16.7	25.8	10.43	.0730	701	1	100.0	30
21/03/13	20:30	19.2	19.6	19.2	82	16.0	0.0	SW	0.00	3.2	SW	19.2	19.7	19.7	1021.0	0.00	0.0	0.000	0.017	25.4	59	16.8	25.7	10.64	.0730	702	1	100.0	30
21/03/13	21:00	18.8	19.2	18.8	84	16.0	0.0	SW	0.00	3.2	SW	18.8	19.2	19.2	1021.2	0.00	0.0	0.000	0.009	25.3	59	16.7	25.6	10.65	.0731	701	1	100.0	30
21/03/13	21:30	18.6	18.8	18.6	84	15.9	1.6	NE	0.80	4.8	ENE	18.6	19.1	19.1	1021.4	0.00	0.0	0.000	0.006	25.2	59	16.6	25.4	10.66	.0731	702	1	100.0	30
21/03/13	22:00	18.4	18.6	18.3	84	15.7	0.0	NNE	0.00	3.2	NNE	18.4	18.8	18.8	1021.4	0.00	0.0	0.000	0.002	25.1	59	16.5	25.3	10.67	.0732	702	1	100.0	30
21/03/13	22:30	17.9	18.4	17.9	87	15.7	0.0	NNE	0.00	3.2	NNE	17.9	18.3	18.3	1021.5	0.00	0.0	0.008	0.000	24.9	59	16.4	25.2	10.67	.0732	702	1	100.0	30
21/03/13	23:00	17.6	17.9	17.6	88	15.6	0.0	NNE	0.00	3.2	NNE	17.6	18.0	18.0	1021.5	0.00	0.0	0.015	0.000	24.8	60	16.5	25.1	10.88	.0732	703	1	100.0	30
21/03/13	23:30	17.5	17.6	17.4	88	15.5	0.0	NNE	0.00	3.2	NNE	17.5	17.9	17.9	1021.4	0.00	0.0	0.017	0.000	24.7	60	16.4	24.9	10.89	.0733	702	1	100.0	30
21/03/14	00:00	17.3	17.6	17.3	89	15.5	0.0	NNE	0.00	3.2	NNE	17.3	17.7	17.7	1021.6	0.00	0.0	0.021	0.000	24.6	60	16.3	24.9	10.90	.0733	703	1	100.0	30
21/03/14	0:30	17.2	17.3	17.1	90	15.6	0.0	N	0.00	3.2	NNE	17.2	17.6	17.6	1021.6	0.00	0.0	0.023	0.000	24.7	60	16.4	24.9	10.89	.0733	700	1	100.0	30
21/03/14	1:00	18.2	18.2	17.2	92	16.8	0.0	W	0.00	4.8	NNE	18.2	18.8	18.8	1021.5	0.00	0.0	0.003	0.000	24.6	61	16.6	24.9	11.02	.0733	702	1	100.0	30
21/03/14	1:30	20.6	20.6	18.2	84	17.8	4.8	SSW	2.41	16.1	SSE	20.6	21.5	21.5	1021.2	0.00	0.0	0.000	0.046	24.6	63	17.1	25.1	11.42	.0732	702	1	100.0	30
21/03/14	2:00	20.4	20.8	20.4	81	17.1	4.8	SSE	2.41	19.3	W	20.4	21.2	21.2	1021.2	0.00	0.0	0.000	0.044	24.7	64	17.4	25.2	11.62	.0732	702	1	100.0	30
21/03/14	2:30	20.0	20.5	20.0	78	16.0	1.6	S	0.80	8.0	SSE	20.0	20.5	20.5	1021.1	0.00	0.0	0.000	0.035	24.7	63	17.2	25.1	11.42	.0732	701	1	100.0	30
21/03/14	3:00	19.6	20.1	19.6	78	15.6	1.6	S	0.80	8.0	SSE	19.6	20.0	20.0	1021.2	0.00	0.0	0.000	0.025	24.6	62	16.8	24.9	11.23	.0732	703	1	100.0	30
21/03/14	3:30	19.7	19.7	19.5	77	15.6	1.6	SE	0.80	11.3	SW	19.7	20.2	20.2	1021.3	0.00	0.0	0.000	0.029	24.5	62	16.7	24.9	11.23	.0733	701	1	100.0	30
21/03/14	4:00	18.7	19.7	18.7	81	15.4	0.0	NNW	0.00	3.2	S	18.7	19.1	19.1	1021.4	0.00	0.0	0.000	0.008	24.3	61	16.3	24.7	11.03	.0734	703	1	100.0	30
21/03/14	4:30	18.4	18.8	18.3	81	15.1	1.6	NNW	0.80	6.4	NNE	18.4	18.8	18.8	1021.5	0.00	0.0	0.000	0.002	24.2	61	16.2	24.5	11.04	.0734	701	1	100.0	30
21/03/14	5:00	18.4	18.6	18.4	83	15.4	0.0	WNW	0.00	4.8	SSW	18.4	18.7	18.7	1021.8	0.00	0.0	0.000	0.001	24.2	62	16.4	24.5	11.24	.0734	702	1	100.0	30
21/03/14	5:30	18.4	18.5	18.3	82	15.3	1.6	W	0.80	4.8	W	18.4	18.8	18.8	1022.1	0.00	0.0	0.000	0.002	24.1	61	16.1	24.4	11.04	.0735	699	1	100.0	30
21/03/14	6:00	18.1	18.4	18.1	83	15.1	1.6	WNW	0.80	4.8	WSW	18.1	18.3	18.3	1022.2	0.00	0.0	0.006	0.000	24.0	61	16.0	24.3	11.05	.0735	702	1	100.0	30
21/03/14	6:30	18.0	18.3	18.0	85	15.4	1.6	W	0.80	4.8	W	18.0	18.3	18.3	1022.5	0.00	0.0	0.007	0.000	23.9	62	16.2	24.3	11.25	.0735	703	1	100.0	30
21/03/14	7:00	18.7	18.7	18.0	87	16.5	0.0	W	0.00	3.2	W	18.7	19.3	19.3	1022.4	0.00	0.0	0.000	0.008	23.9	63	16.5	24.3	11.45	.0735	702	1	100.0	30
21/03/14	7:30	19.9	19.9	18.7	78	16.0	0.0	W	0.00	4.8	W	19.9	20.4	20.4	1022.6	0.00	0.0	0.000	0.034	24.0	64	16.8	24.4	11.65	.0735	701	1	100.0	30
21/03/14	8:00	20.9	20.9	19.9	82	17.8	1.6	SSW	0.80	6.4	SSE	20.9	21.8	21.8	1022.6	0.00	0.0	0.000	0.054	24.1	62	16.3	24.4	11.24	.0735	700	1	100.0	30
21/03/14	8:30	23.1	23.1	20.9	66	16.4	3.2	SSW	1.61	11.3	WSW	23.1	23.5	23.5	1022.5	0.00	0.0	0.000	0.098	24.1	62	16.4	24.4	11.24	.0735	702	1	100.0	30
21/03/14	9:00	24.5	24.5	23.1	63	17.0	3.2	SE	1.61	11.3	SE	24.5	24.9	24.9	1022.6	0.00	0.0	0.000	0.128	24.3	62	16.6	24.7	11.23	.0734	701	1	100.0	30
21/03/14	9:30	24.0	24.7	23.8	65	17.0	4.8	SE	2.41	14.5	SSE	24.0	24.4	24.4	1022.5	0.00	0.0	0.000	0.118	24.6	63	17.1	25.1	11.42	.0733	703	1	100.0	30
21/03/14	10:00	24.8	24.9	24.0	63	17.3	4.8	SSE	2.41	12.9	SE	24.8	25.2	25.2	1022.3	0.00	0.0	0.000	0.134	24.7	63	17.2	25.2	11.42	.0732	701	1	100.0	30
21/03/14	10:30	26.1	26.1	24.8	58	17.2	4.8	SE	2.41	16.1	ESE	26.1	26.5	26.5	1021.7	0.00	0.0	0.000	0.162	24.9	64	17.6	25.4	11.61	.0731	703	1	100.0	30
21/03/14	11:00	26.3	26.3	25.8	57	17.1	4.8	SSW	2.41	16.1	SSE	26.3	26.7	26.7	1021.5	0.00	0.0	0.000	0.166	25.0	63	17.5	25.5	11.41	.0731	702	1	100.0	30
21/03/14	11:30	26.6	27.0	26.3	55	16.8	8.0	SW	4.02	17.7	SSW	26.6	27.0	27.0	1021.1	0.00	0.0	0.000	0.172	25.2	62	17.4	25.6	11.20	.0730	701	1	100.0	30
21/03/14	12:00	26.8	26.8	26.4	57	17.5	8.0	SSW	4.02	20.9	WSW	26.8	27.3	27.3	1020.6	0.00	0.0	0.000	0.176	25.3	62	17.5	25.7	11.20	.0730	701	1	100.0	30
21/03/14	12:30	27.1	27.1	26.5	54	17.0	8.0	SSW	4.02	19.3	S	27.1	27.6	27.6	1020.1	0.00	0.0	0.000	0.183	25.4	61	17.4	25.9	10.99	.0729	698	1	100.0	30
21/03/14	13:00	27.3	27.7	27.1	54	17.2	6.4	SSW	3.22	16.1	WSW	27.3	27.8	27.8	1019.4	0.00	0.0	0.000	0.186	25.7	61	17.6	26.2	10.99	.0728	700	1	100.0	30
21/03/14	13:30	27.8	27.8	27.2	51	16.7	6.4	SW	3.22	19.3	SW	27.8	28.2	28.2	1018.9	0.00	0.0	0.000	0.197	25.7	61	17.6	26.2	10.98	.0727	700	1	100.0	30
21/03/14	14:00	28.1	28.2	27.6	49	16.4	6.4	SSW	3.22	16.1	SSE	28.1	28.4	28.4	1018.5	0.00	0.0	0.000	0.204	25.9	60	17.5	26.3	10.81	.0727	702	1	100.0	30
21/03/14	14:30	27.8	28.4	27.6	48	15.8	8.0	SW	4.02	19.3	S	27.8	28.0	28.0	1018.3	0.00	0.0	0.000	0.198	25.9	58	17.0	26.3	10.40	.0727	702	1	100.0	30
21/03/14	15:00	27.4	28.3	27.4	51	16.4	6.4	SSW	3.22	17.7	W	27.4	27.7	27.7	1018.1	0.00	0.0	0.000	0.189	25.9	57	16.8	26.3	10.20	.0727	703	1	100.0	30
21/03/14	15:30	26.9	27.4	26.9	52	16.3	8.0	SSW	4.02	19.3	SSE	26.9	27.2	27.2	1017.9	0.00	0.0	0.000	0.179	26.0	57	16.8	26.3	10.20	.0726	701	1	100.0	30
21/03/14	16:00	26.9	27.4	26.9	53	16.5	6.4	SSW	3.22	17.7	S	26.9	27.2	27.2	1017.9	0.00	0.0	0.000	0.178	25.9	57	16.8	26.3	10.20	.0727	703	1	100.0	30
21/03/14	16:30	26.6	27.2	26.2	56	17.1	6.4	WSW	3.22	16.1	WSW	26.6	27.1	27.1	1017.8	0.00	0.0	0.000	0.172	26.1	57	16.9	26.5	10.19	.0726	702	1	100.0	30
21/03/14	17:00	26.8	26.9	26.6	54	16.7	4.8	SSW	2.41	12.9	W	26.8	27.2	27.2	1017.9	0.00	0.0	0.000	0.177	26.1	56	16.6	26.4	10.09	.0726	701	1	100.0	30
21/03/14	17:30	25.4	26.8	25.4	59	16.8	1.6	SSW	0.80	12.9	WSW	25.4	25.7	25.7	1017.9	0.00	0.0	0.000	0.147	26.2	57	17.0	26.6	10.18	.0726	702	1	100.0	30
21/03/14	18:00	24.3	25.4	24.3	64	17.0	1.6	WSW	0.80	8.0	WSW	24.3	24.7	24.7	1018.0	0.00	0.0	0.000	0.124	26.3	59	17.6	26.8	10.58	.0725	701	1	100.0	30
21/03/14	18:30	23.1	24.3	23.1	70	17.3	1.6	WSW	0.80	4.8	W	23.1	23.6	23.6	1018.1	0.00	0.0	0.000	0.098	26.1	60	17.7	26.6	10.79	.0725	703	1	100.0	30
21/03/14	19:00	21.7	23.1	21.7	75	17.1	0.0	SW	0.00	3.2	SW	21.7	22.2	22.2	1018.2	0.00	0.0	0.000	0.071	25.8	60	17.5	26.3	10.81	.0727	702	1	100.0	30
21/03/14	19:30	20.9	21.7	20.9	78	17.0	0.0	WSW	0.00	1.6	WSW	20.9	21.6	21.6	1018.2	0.00	0.0	0.000	0.054	25.7	60	17.4	26.2	10.82	.0727	701	1	100.0	30
21/03/14	20:00	20.3	20.9	20.3	80	16.7	0.0	WSW	0.00	3.2	WSW	20.3	21.0	21.0	1018.5	0.00	0.0	0.000	0.041	25.6	60	17.2	25.9	10.83	.0728	701	1	100.0	30
21/03/14	20:30	19.8	20.3	19.8	82	16.6	0.0	WSW	0.00	4.8	SW	19.8	20.4	20.4	1018.7	0.00	0.0	0.000	0.030	25.4	60	17.1	25.7	10.84	.0728	703	1	100.0	30
21/03/14	21:00	19.6	19.8	19.6	83	16.6	1.6	NE	0.80	6.4	NNE	19.6	20.3	20.3	1018.8	0.00	0.0	0.000	0.027	25.2	61	17.2	25.6	11.00	.0729	701	1	100.0	30
21/03/14	21:30	19.1	19.6	19.1	85	16.5	0.0	S	0.00	4.8	ESE	19.1	19.7	19.7	1018.9	0.00	0.0	0.000	0.016	25.1	61	17.0	25.4	11.01	.0729	702	1	100.0	30
21/03/14	22:00	18.7	19.2	18.7	87	16.5	0.0	ENE	0.00	3.2	E	18.7	19.2	19.2	1018.9	0.00	0.0	0.000	0.007	24.9	61	16.9	25.2	11.01	.0730	701	1	100.0	30
21/03/14	22:30	18.4	18.7	18.3	88	16.4	0.0	N	0.00	3.2	NNE	18.4	18.9	18.9	1018.9	0.00	0.0	0.000	0.001	24.8	62	17.0	25.2	11.22	.0730	700	1	100.0	30
21/03/14	23:00	18.1	18.4	18.1	89	16.3	0.0	N	0.00	3.2	N	18.1	18.6	18.6	1018.9	0.00	0.0	0.005	0.000	24.7	62	16.9	25.1	11.22	.0730	701	1	100.0	30
21/03/14	23:30	17.8	18.1	17.8	90	16.1	0.0	N	0.00	3.2	N	17.8	18.3	18.3	1019.0	0.00	0.0	0.012	0.000	24.6	62	16.8	24.9	11.23	.0731	700	1	100.0	30
21/03/15	00:00	17.6	17.8	17.6	90	16.0	0.0	N	0.00	3.2	N	17.6	18.1	18.1	1018.9	0.00	0.0	0.015	0.000	24.4	62	16.7	24.8	11.23	.0731	703	1	100.0	30
21/03/15	0:30	17.4	17.6	17.4	91	15.9	0.0	N	0.00	1.6	N	17.4	17.8	17.8	1018.8	0.00	0.0	0.020	0.000	24.3	62	16.5	24.6	11.24	.0732	701	1	100.0	30
21/03/15	1:00	16.9	17.4	16.9	93	15.8	0.0	N	0.00	3.2	N	16.9	17.4	17.4	1018.6	0.00	0.0	0.029	0.000	24.2	62	16.4	24.5	11.24	.0732	701	1	100.0	30
21/03/15	1:30	20.4	20.4	16.9	81	17.0	8.0	WSW	4.02	25.7	SW	20.4	21.2	21.2	1018.7	0.00	0.0	0.000	0.043	24.2	63	16.7	24.6	11.44	.0732	702	1	100.0	30
21/03/15	2:00	20.6	20.7	20.3	81	17.2	11.3	WSW	5.63	25.7	W	20.6	21.4	21.4	1018.5	0.00	0.0	0.000	0.047	24.3	64	17.0	24.7	11.64	.0731	702	1	100.0	30
21/03/15	2:30	20.2	20.6	20.2	82	17.0	4.8	SSW	2.41	19.3	W	20.2	21.0	21.0	1018.5	0.00	0.0	0.000	0.039	24.3	64	17.1	24.8	11.63	.0731	702	1	100.0	30
21/03/15	3:00	19.7	20.2	19.7	84	16.9	1.6	WSW	0.80	4.8	SW	19.7	20.4	20.4	1018.4	0.00	0.0	0.000	0.029	24.3	65	17.3	24.8	11.84	.0731	703	1	100.0	30
21/03/15	3:30	19.3	19.7	19.3	86	16.9	1.6	W	0.80	3.2	WSW	19.3	20.0	20.0	1018.4	0.00	0.0	0.000	0.021	24.2	65	17.2	24.7	11.84	.0731	702	1	100.0	30
21/03/15	4:00	18.6	19.3	18.6	88	16.5	0.0	SSW	0.00	3.2	SSW	18.6	19.1	19.1	1018.2	0.00	0.0	0.000	0.005	24.1	66	17.3	24.6	12.04	.0731	702	1	100.0	30
21/03/15	4:30	18.6	18.7	18.5	90	16.9	0.0	S	0.00	4.8	SSW	18.6	19.3	19.3	1018.3	0.00	0.0	0.000	0.006	24.1	66	17.4	24.6	12.04	.0731	702	1	100.0	30
21/03/15	5:00	18.8	19.1	18.6	87	16.6	1.6	SSW	0.80	8.0	SE	18.8	19.3	19.3	1018.4	0.00	0.0	0.000	0.009	24.0	65	17.0	24.4	11.85	.0732	703	1	100.0	30
21/03/15	5:30	19.6	19.6	18.4	85	17.0	3.2	WSW	1.61	12.9	WSW	19.6	20.2	20.2	1018.3	0.00	0.0	0.000	0.025	24.0	66	17.3	24.5	12.05	.0731	701	1	100.0	30
21/03/15	6:00	18.8	19.6	18.8	86	16.4	1.6	W	0.80	9.7	W	18.8	19.3	19.3	1018.5	0.00	0.0	0.000	0.009	23.8	66	17.0	24.3	12.05	.0732	700	1	100.0	30
21/03/15	6:30	18.1	18.8	18.1	90	16.4	0.0	N	0.00	4.8	W	18.1	18.6	18.6	1018.6	0.00	0.0	0.006	0.000	23.7	66	16.9	24.2	12.06	.0733	703	1	100.0	30
21/03/15	7:00	19.6	19.6	18.0	88	17.5	0.0	N	0.00	3.2	N	19.6	20.4	20.4	1018.7	0.00	0.0	0.000	0.025	23.7	67	17.2	24.2	12.26	.0732	702	1	100.0	30
21/03/15	7:30	21.7	21.7	19.6	80	18.1	1.6	NNW	0.80	4.8	NW	21.7	22.6	22.6	1018.7	0.00	0.0	0.000	0.071	23.7	67	17.2	24.3	12.26	.0732	701	1	100.0	30
21/03/15	8:00	22.1	22.7	21.7	81	18.6	0.0	NNE	0.00	3.2	NNE	22.1	22.9	22.9	1019.0	0.00	0.0	0.000	0.078	23.8	69	17.8	24.5	12.75	.0732	702	1	100.0	30
21/03/15	8:30	21.1	22.1	21.1	85	18.5	0.0	---	0.00	0.0	---	21.1	22.1	22.1	1019.0	0.00	0.0	0.000	0.058	23.9	69	17.9	24.6	12.75	.0732	701	1	100.0	30
21/03/15	9:00	23.3	23.3	21.1	70	17.5	1.6	SW	0.80	6.4	SW	23.3	23.9	23.9	1018.8	0.00	0.0	0.000	0.103	23.9	68	17.7	24.6	12.55	.0731	701	1	100.0	30
21/03/15	9:30	24.9	24.9	23.3	61	16.9	1.6	SE	0.80	6.4	SSE	24.9	25.3	25.3	1018.6	0.00	0.0	0.000	0.138	24.2	67	17.7	24.8	12.24	.0731	700	1	100.0	30
21/03/15	10:00	26.4	26.4	24.9	56	16.9	3.2	SE	1.61	8.0	SE	26.4	26.8	26.8	1018.4	0.00	0.0	0.000	0.168	24.5	66	17.7	25.1	12.03	.0730	702	1	100.0	30
21/03/15	10:30	26.9	26.9	26.4	56	17.4	3.2	S	1.61	8.0	WSW	26.9	27.5	27.5	1018.1	0.00	0.0	0.000	0.179	24.7	66	17.9	25.3	12.02	.0729	702	1	100.0	30
21/03/15	11:00	28.2	28.2	26.9	56	18.6	3.2	SW	1.61	9.7	SW	28.2	29.2	29.2	1017.3	0.00	0.0	0.000	0.205	24.9	65	17.9	25.6	11.81	.0728	702	1	100.0	30
21/03/15	11:30	28.7	28.8	28.2	49	17.0	3.2	SE	1.61	11.3	S	28.7	29.2	29.2	1016.7	0.00	0.0	0.000	0.216	25.2	64	17.9	25.7	11.60	.0727	702	1	100.0	30
21/03/15	12:00	29.0	29.0	28.7	52	18.1	3.2	SE	1.61	11.3	SE	29.0	29.9	29.9	1016.1	0.00	0.0	0.000	0.222	25.3	63	17.8	25.9	11.40	.0726	702	1	100.0	30
21/03/15	12:30	29.3	29.3	28.8	52	18.4	4.8	SE	2.41	14.5	SSE	29.3	30.4	30.4	1015.8	0.00	0.0	0.000	0.228	25.6	63	18.0	26.2	11.39	.0725	702	1	100.0	30
21/03/15	13:00	29.4	29.4	29.1	52	18.5	4.8	SE	2.41	14.5	SSE	29.4	30.6	30.6	1015.2	0.00	0.0	0.000	0.230	25.8	63	18.2	26.4	11.38	.0724	703	1	100.0	30
21/03/15	13:30	29.8	29.8	29.3	52	18.9	4.8	SE	2.41	14.5	SE	29.8	31.1	31.1	1014.7	0.00	0.0	0.000	0.238	25.9	63	18.4	26.7	11.38	.0723	702	1	100.0	30
21/03/15	14:00	29.7	29.8	29.5	52	18.8	4.8	SE	2.41	17.7	SE	29.7	30.9	30.9	1014.2	0.00	0.0	0.000	0.236	26.1	63	18.5	26.9	11.37	.0722	703	1	100.0	30
21/03/15	14:30	29.8	30.0	29.7	50	18.3	4.8	SE	2.41	11.3	ESE	29.8	30.9	30.9	1014.0	0.00	0.0	0.000	0.240	26.2	63	18.6	27.1	11.37	.0721	702	1	100.0	30
21/03/15	15:00	29.0	29.9	29.0	52	18.1	4.8	SE	2.41	14.5	SE	29.0	29.9	29.9	1013.9	0.00	0.0	0.000	0.222	26.4	63	18.8	27.3	11.36	.0721	702	1	100.0	30
21/03/15	15:30	29.1	29.2	28.8	52	18.3	4.8	SE	2.41	16.1	SSE	29.1	30.1	30.1	1013.6	0.00	0.0	0.000	0.225	26.5	63	18.9	27.4	11.36	.0720	702	1	100.0	30
21/03/15	16:00	28.6	29.3	28.6	52	17.8	6.4	SSW	3.22	14.5	SSW	28.6	29.4	29.4	1013.7	0.00	0.0	0.000	0.214	26.6	62	18.7	27.4	11.15	.0720	703	1	100.0	30
21/03/15	16:30	28.3	28.7	28.3	55	18.4	6.4	SSW	3.22	14.5	SSW	28.3	29.3	29.3	1013.5	0.00	0.0	0.000	0.207	26.4	62	18.6	27.2	11.16	.0721	702	1	100.0	30
21/03/15	17:00	27.9	28.3	27.9	55	18.1	4.8	SSW	2.41	12.9	WSW	27.9	28.8	28.8	1013.9	0.00	0.0	0.000	0.200	26.4	62	18.6	27.2	11.16	.0721	702	1	100.0	30
21/03/15	17:30	26.5	27.9	26.5	61	18.4	1.6	SSW	0.80	11.3	SSE	26.5	27.2	27.2	1013.8	0.00	0.0	0.000	0.170	26.4	62	18.5	27.2	11.16	.0721	703	1	100.0	30
21/03/15	18:00	25.1	26.4	25.1	65	18.1	0.0	SE	0.00	4.8	SW	25.1	25.7	25.7	1013.9	0.00	0.0	0.000	0.141	26.3	62	18.4	27.0	11.16	.0721	702	1	100.0	30
21/03/15	18:30	23.7	25.2	23.7	71	18.1	0.0	SE	0.00	3.2	SE	23.7	24.4	24.4	1014.0	0.00	0.0	0.000	0.112	26.2	63	18.6	26.9	11.37	.0722	703	1	100.0	30
21/03/15	19:00	23.2	23.7	23.2	71	17.7	1.6	SW	0.80	6.4	SW	23.2	23.8	23.8	1014.4	0.00	0.0	0.000	0.102	26.0	63	18.4	26.7	11.37	.0722	702	1	100.0	30
21/03/15	19:30	23.4	23.7	23.1	71	17.8	3.2	SSW	1.61	11.3	WSW	23.4	24.1	24.1	1014.6	0.00	0.0	0.000	0.105	25.9	62	18.1	26.6	11.18	.0723	703	1	100.0	30
21/03/15	20:00	23.1	23.4	22.9	71	17.6	3.2	SW	1.61	11.3	W	23.1	23.7	23.7	1015.0	0.00	0.0	0.000	0.100	25.8	62	18.0	26.4	11.18	.0724	700	1	100.0	30
21/03/15	20:30	23.3	23.5	23.1	70	17.6	4.8	WSW	2.41	14.5	W	23.3	23.9	23.9	1015.2	0.00	0.0	0.000	0.104	25.8	62	18.0	26.4	11.18	.0724	703	1	100.0	30
21/03/15	21:00	23.1	23.3	23.1	70	17.3	4.8	WSW	2.41	12.9	WSW	23.1	23.7	23.7	1015.4	0.00	0.0	0.000	0.100	25.7	62	17.9	26.3	11.18	.0724	702	1	100.0	30
21/03/15	21:30	23.1	23.2	23.1	70	17.3	4.8	WSW	2.41	12.9	WSW	23.1	23.6	23.6	1015.3	0.00	0.0	0.000	0.098	25.7	62	17.9	26.3	11.18	.0724	703	1	100.0	30
21/03/15	22:00	21.6	23.1	21.6	76	17.2	1.6	WSW	0.80	6.4	W	21.6	22.2	22.2	1015.3	0.00	0.0	0.000	0.068	25.4	62	17.6	25.9	11.19	.0725	701	1	100.0	30
21/03/15	22:30	20.1	21.6	20.1	82	16.9	0.0	NNE	0.00	4.8	NE	20.1	20.8	20.8	1015.5	0.00	0.0	0.000	0.037	25.2	62	17.4	25.6	11.20	.0726	701	1	100.0	30
21/03/15	23:00	19.5	20.2	19.4	85	16.9	0.0	NE	0.00	1.6	NE	19.5	20.2	20.2	1015.4	0.00	0.0	0.000	0.024	25.0	63	17.5	25.5	11.41	.0727	702	1	100.0	30
21/03/15	23:30	18.9	19.5	18.9	87	16.7	0.0	N	0.00	3.2	NE	18.9	19.5	19.5	1015.6	0.00	0.0	0.000	0.012	24.8	63	17.3	25.3	11.42	.0727	699	1	100.0	30
21/03/16	00:00	18.6	18.9	18.6	88	16.6	0.0	NNE	0.00	3.2	N	18.6	19.2	19.2	1015.7	0.00	0.0	0.000	0.006	24.8	64	17.6	25.3	11.62	.0727	701	1	100.0	30
21/03/16	0:30	18.3	18.6	18.3	88	16.3	0.0	NNE	0.00	3.2	NNE	18.3	18.8	18.8	1015.8	0.00	0.0	0.001	0.000	24.7	64	17.5	25.2	11.62	.0727	700	1	100.0	30
21/03/16	1:00	18.2	18.3	18.2	89	16.3	0.0	NNE	0.00	3.2	NNE	18.2	18.7	18.7	1015.5	0.00	0.0	0.003	0.000	24.6	64	17.3	25.1	11.63	.0728	703	1	100.0	30
21/03/16	1:30	18.0	18.2	18.0	89	16.2	0.0	NNE	0.00	3.2	NNE	18.0	18.5	18.5	1015.8	0.00	0.0	0.007	0.000	24.4	64	17.2	24.9	11.63	.0728	702	1	100.0	30
21/03/16	2:00	17.7	18.1	17.7	90	16.1	0.0	NNE	0.00	4.8	NNE	17.7	18.2	18.2	1015.8	0.00	0.0	0.013	0.000	24.3	64	17.1	24.8	11.63	.0729	703	1	100.0	30
21/03/16	2:30	17.4	17.7	17.4	90	15.7	0.0	NNE	0.00	3.2	NNE	17.4	17.8	17.8	1015.8	0.00	0.0	0.020	0.000	24.2	63	16.7	24.6	11.44	.0730	702	1	100.0	30
21/03/16	3:00	17.2	17.4	17.2	91	15.7	0.0	NNW	0.00	3.2	NNE	17.2	17.7	17.7	1015.7	0.00	0.0	0.023	0.000	24.1	64	16.9	24.6	11.64	.0729	701	1	100.0	30
21/03/16	3:30	17.2	17.3	17.2	91	15.7	0.0	NNE	0.00	4.8	NNE	17.2	17.6	17.6	1015.6	0.00	0.0	0.024	0.000	23.9	64	16.7	24.3	11.65	.0730	702	1	100.0	30
21/03/16	4:00	16.9	17.2	16.9	92	15.6	0.0	NNE	0.00	3.2	NNE	16.9	17.4	17.4	1015.8	0.00	0.0	0.029	0.000	23.9	64	16.7	24.3	11.65	.0730	703	1	100.0	30
21/03/16	4:30	16.7	16.9	16.7	93	15.5	0.0	NNE	0.00	1.6	NNE	16.7	17.1	17.1	1016.2	0.00	0.0	0.035	0.000	23.9	64	16.7	24.3	11.65	.0731	701	1	100.0	30
21/03/16	5:00	16.6	16.7	16.6	93	15.5	0.0	NNE	0.00	1.6	NNE	16.6	17.0	17.0	1016.4	0.00	0.0	0.036	0.000	23.8	64	16.6	24.2	11.65	.0731	703	1	100.0	30
21/03/16	5:30	16.5	16.7	16.5	93	15.4	0.0	NNE	0.00	3.2	NNE	16.5	16.9	16.9	1016.6	0.00	0.0	0.038	0.000	23.7	64	16.5	24.1	11.65	.0732	702	1	100.0	30
21/03/16	6:00	16.3	16.5	16.3	94	15.3	0.0	NNE	0.00	1.6	NNE	16.3	16.7	16.7	1016.7	0.00	0.0	0.043	0.000	23.6	64	16.4	24.0	11.65	.0732	700	1	100.0	30
21/03/16	6:30	16.5	16.5	16.3	94	15.5	0.0	NNW	0.00	3.2	N	16.5	16.9	16.9	1017.1	0.00	0.0	0.038	0.000	23.6	64	16.3	23.9	11.65	.0732	700	1	100.0	30
21/03/16	7:00	18.3	18.3	16.4	89	16.5	1.6	NNW	0.80	4.8	NNW	18.3	18.9	18.9	1017.2	0.00	0.0	0.000	0.000	23.6	64	16.4	24.0	11.65	.0732	701	1	100.0	30
21/03/16	7:30	21.1	21.1	18.3	81	17.7	0.0	NNW	0.00	4.8	NNW	21.1	21.9	21.9	1017.2	0.00	0.0	0.000	0.058	23.6	65	16.6	24.0	11.85	.0732	703	1	100.0	30
21/03/16	8:00	22.5	22.6	21.1	74	17.6	1.6	E	0.80	3.2	N	22.5	23.1	23.1	1017.4	0.00	0.0	0.000	0.087	23.7	65	16.7	24.2	11.85	.0732	701	1	100.0	30
21/03/16	8:30	24.6	24.6	22.5	74	19.6	1.6	E	0.80	3.2	E	24.6	25.6	25.6	1017.4	0.00	0.0	0.000	0.130	23.9	66	17.2	24.4	12.05	.0731	701	1	100.0	30
21/03/16	9:00	26.9	26.9	24.6	59	18.3	1.6	SE	0.80	4.8	SE	26.9	27.7	27.7	1017.4	0.00	0.0	0.000	0.179	24.2	66	17.4	24.7	12.04	.0730	702	1	100.0	30
21/03/16	9:30	27.9	27.9	26.9	59	19.2	1.6	ENE	0.80	6.4	E	27.9	29.2	29.2	1016.9	0.00	0.0	0.000	0.200	24.4	66	17.7	25.0	12.03	.0729	702	1	100.0	30
21/03/16	10:00	29.0	29.0	27.9	52	18.1	1.6	ENE	0.80	4.8	NE	29.0	29.9	29.9	1016.5	0.00	0.0	0.000	0.222	24.7	66	17.9	25.3	12.02	.0728	702	1	100.0	30
21/03/16	10:30	29.7	29.7	28.9	54	19.4	3.2	ESE	1.61	9.7	ESE	29.7	31.3	31.3	1016.1	0.00	0.0	0.000	0.236	24.9	66	18.2	25.6	12.01	.0727	703	1	100.0	30
21/03/16	11:00	30.7	30.7	29.7	48	18.5	3.2	NE	1.61	9.7	NNW	30.7	31.9	31.9	1015.9	0.00	0.0	0.000	0.258	25.2	64	17.9	25.7	11.60	.0726	702	1	100.0	30
21/03/16	11:30	31.4	31.4	30.7	48	19.1	3.2	ENE	1.61	11.3	E	31.4	33.1	33.1	1015.5	0.00	0.0	0.000	0.273	25.4	62	17.6	25.9	11.20	.0726	701	1	100.0	30
21/03/16	12:00	30.6	31.5	30.4	48	18.3	4.8	WSW	2.41	9.7	W	30.6	31.7	31.7	1015.3	0.00	0.0	0.000	0.255	25.7	61	17.6	26.2	10.99	.0725	700	1	100.0	30
21/03/16	12:30	29.8	30.7	29.8	52	18.9	6.4	WSW	3.22	14.5	W	29.8	31.1	31.1	1014.8	0.00	0.0	0.000	0.238	26.1	62	18.2	26.7	11.17	.0723	702	1	100.0	30
21/03/16	13:00	29.7	30.5	29.7	49	17.8	6.4	WSW	3.22	14.5	WSW	29.7	30.5	30.5	1014.4	0.00	0.0	0.000	0.236	26.2	62	18.4	26.9	11.17	.0722	702	1	100.0	30
21/03/16	13:30	29.8	29.8	28.7	53	19.2	3.2	SW	1.61	11.3	S	29.8	31.3	31.3	1014.0	0.00	0.0	0.000	0.238	26.3	62	18.4	27.0	11.16	.0721	700	1	100.0	30
21/03/16	14:00	30.7	30.9	29.8	47	18.1	4.8	SSW	2.41	14.5	S	30.7	31.7	31.7	1013.9	0.00	0.0	0.000	0.257	26.3	61	18.2	27.0	10.96	.0721	703	1	100.0	30
21/03/16	14:30	31.3	31.3	30.7	44	17.6	4.8	SW	2.41	12.9	S	31.3	32.1	32.1	1013.5	0.00	0.0	0.000	0.270	26.5	61	18.4	27.2	10.96	.0721	700	1	100.0	30
21/03/16	15:00	31.0	31.4	30.9	45	17.7	4.8	SE	2.41	17.7	SSE	31.0	31.8	31.8	1013.2	0.00	0.0	0.000	0.264	26.6	61	18.4	27.3	10.95	.0720	702	1	100.0	30
21/03/16	15:30	30.9	31.2	30.9	46	17.9	4.8	S	2.41	12.9	SSE	30.9	31.8	31.8	1012.9	0.00	0.0	0.000	0.262	26.7	59	18.0	27.3	10.55	.0720	701	1	100.0	30
21/03/16	16:00	30.4	30.9	30.4	46	17.5	4.8	SE	2.41	12.9	SSW	30.4	31.1	31.1	1012.8	0.00	0.0	0.000	0.251	26.8	58	17.9	27.4	10.35	.0720	703	1	100.0	30
21/03/16	16:30	30.0	30.4	30.0	45	16.8	4.8	SSW	2.41	19.3	SE	30.0	30.4	30.4	1012.8	0.00	0.0	0.000	0.243	26.9	59	18.2	27.6	10.55	.0719	702	1	100.0	30
21/03/16	17:00	29.3	30.0	29.3	47	16.8	4.8	SSW	2.41	12.9	W	29.3	29.7	29.7	1013.0	0.00	0.0	0.000	0.228	26.8	58	17.9	27.4	10.35	.0720	702	1	100.0	30
21/03/16	17:30	27.6	29.2	27.6	53	17.2	3.2	SE	1.61	11.3	SE	27.6	28.1	28.1	1013.3	0.00	0.0	0.000	0.193	26.8	58	17.8	27.4	10.35	.0720	703	1	100.0	30
21/03/16	18:00	26.4	27.6	26.4	57	17.2	3.2	SSW	1.61	12.9	SSW	26.4	26.9	26.9	1013.8	0.00	0.0	0.000	0.169	26.7	59	18.0	27.3	10.55	.0721	701	1	100.0	30
21/03/16	18:30	25.4	26.4	25.4	60	17.1	3.2	SW	1.61	12.9	W	25.4	25.7	25.7	1014.4	0.00	0.0	0.000	0.147	26.6	59	17.9	27.1	10.56	.0722	701	1	100.0	30
21/03/16	19:00	24.2	25.4	24.2	65	17.2	3.2	SSW	1.61	8.0	WSW	24.2	24.7	24.7	1014.6	0.00	0.0	0.000	0.123	26.4	59	17.8	27.0	10.57	.0722	702	1	100.0	30
21/03/16	19:30	23.6	24.2	23.6	68	17.4	1.6	SSW	0.80	4.8	SSW	23.6	24.2	24.2	1015.1	0.00	0.0	0.000	0.110	26.3	60	17.9	26.8	10.78	.0723	702	1	100.0	30
21/03/16	20:00	23.6	23.8	23.3	67	17.1	3.2	SSW	1.61	9.7	W	23.6	24.2	24.2	1015.4	0.00	0.0	0.000	0.110	26.2	60	17.8	26.7	10.79	.0723	702	1	100.0	30
21/03/16	20:30	24.6	24.7	23.6	63	17.1	6.4	WSW	3.22	17.7	WSW	24.6	25.1	25.1	1016.1	0.00	0.0	0.000	0.131	26.2	60	17.8	26.7	10.79	.0724	703	1	100.0	30
21/03/16	21:00	22.9	24.6	22.9	70	17.1	3.2	SSW	1.61	9.7	W	22.9	23.4	23.4	1016.5	0.00	0.0	0.000	0.095	26.1	60	17.7	26.6	10.79	.0725	701	1	100.0	30
21/03/16	21:30	22.4	22.9	22.3	71	16.9	3.2	SW	1.61	9.7	W	22.4	22.8	22.8	1016.7	0.00	0.0	0.000	0.084	25.9	60	17.5	26.3	10.81	.0725	702	1	100.0	30
21/03/16	22:00	22.8	23.1	22.1	70	17.0	3.2	WSW	1.61	12.9	WSW	22.8	23.3	23.3	1016.8	0.00	0.0	0.000	0.093	25.8	60	17.5	26.3	10.81	.0725	701	1	100.0	30
21/03/16	22:30	22.0	23.3	21.9	73	16.9	3.2	SSW	1.61	9.7	W	22.0	22.4	22.4	1016.9	0.00	0.0	0.000	0.076	25.8	61	17.7	26.3	10.98	.0726	700	1	100.0	30
21/03/16	23:00	22.7	23.3	22.1	71	17.1	4.8	WSW	2.41	11.3	W	22.7	23.2	23.2	1017.1	0.00	0.0	0.000	0.090	25.7	61	17.6	26.2	10.98	.0726	703	1	100.0	30
21/03/16	23:30	21.5	22.6	21.5	76	17.1	1.6	WSW	0.80	4.8	WSW	21.5	22.1	22.1	1017.2	0.00	0.0	0.000	0.066	25.6	61	17.5	26.0	10.99	.0726	702	1	100.0	30
21/03/17	00:00	21.4	21.5	21.3	76	17.0	1.6	WSW	0.80	12.9	W	21.4	22.0	22.0	1017.2	0.00	0.0	0.000	0.065	25.4	61	17.4	25.9	10.99	.0727	701	1	100.0	30
21/03/17	0:30	22.1	22.6	21.4	73	17.0	4.8	SW	2.41	11.3	WSW	22.1	22.5	22.5	1017.2	0.00	0.0	0.000	0.078	25.4	61	17.3	25.8	11.00	.0727	701	1	100.0	30
21/03/17	1:00	21.0	22.0	21.0	77	16.8	1.6	SSW	0.80	6.4	SSW	21.0	21.6	21.6	1017.4	0.00	0.0	0.000	0.056	25.4	61	17.3	25.8	11.00	.0727	703	1	100.0	30
21/03/17	1:30	20.3	21.0	20.3	80	16.8	0.0	SSW	0.00	3.2	SSW	20.3	21.1	21.1	1017.4	0.00	0.0	0.000	0.042	25.2	62	17.4	25.7	11.20	.0727	702	1	100.0	30
21/03/17	2:00	20.3	20.3	20.0	79	16.6	1.6	WSW	0.80	4.8	SSW	20.3	21.0	21.0	1017.4	0.00	0.0	0.000	0.042	25.2	63	17.6	25.7	11.40	.0727	700	1	100.0	30
21/03/17	2:30	22.1	22.1	20.3	73	17.0	6.4	WSW	3.22	16.1	WSW	22.1	22.6	22.6	1017.0	0.00	0.0	0.000	0.079	25.3	62	17.5	25.8	11.20	.0727	701	1	100.0	30
21/03/17	3:00	21.4	22.1	21.4	77	17.2	6.4	WSW	3.22	14.5	WSW	21.4	22.0	22.0	1016.9	0.00	0.0	0.000	0.064	25.2	62	17.4	25.7	11.20	.0727	703	1	100.0	30
21/03/17	3:30	21.2	21.4	20.8	79	17.4	4.8	WSW	2.41	17.7	WSW	21.2	21.8	21.8	1016.9	0.00	0.0	0.000	0.059	25.1	63	17.6	25.6	11.41	.0727	702	1	100.0	30
21/03/17	4:00	21.1	21.2	21.1	81	17.7	4.8	WSW	2.41	16.1	WSW	21.1	21.9	21.9	1016.8	0.00	0.0	0.000	0.058	25.1	64	17.8	25.6	11.61	.0727	703	1	100.0	30
21/03/17	4:30	20.3	21.1	20.3	85	17.7	3.2	SSW	1.61	9.7	S	20.3	21.2	21.2	1016.9	0.00	0.0	0.000	0.041	24.9	65	17.9	25.6	11.81	.0727	699	1	100.0	30
21/03/17	5:00	19.8	20.3	19.8	86	17.4	1.6	SSW	0.80	8.0	SSW	19.8	20.6	20.6	1017.1	0.00	0.0	0.000	0.030	24.8	65	17.8	25.4	11.82	.0728	703	1	100.0	30
21/03/17	5:30	19.7	19.8	19.6	87	17.4	1.6	WSW	0.80	6.4	WSW	19.7	20.4	20.4	1017.4	0.00	0.0	0.000	0.028	24.7	66	17.9	25.3	12.02	.0728	702	1	100.0	30
21/03/17	6:00	19.0	19.7	18.9	88	17.0	0.0	NE	0.00	4.8	NE	19.0	19.7	19.7	1018.0	0.00	0.0	0.000	0.014	24.5	66	17.7	25.1	12.03	.0729	701	1	100.0	30
21/03/17	6:30	19.1	19.1	18.8	90	17.4	0.0	W	0.00	6.4	W	19.1	19.9	19.9	1018.0	0.00	0.0	0.000	0.016	24.6	66	17.8	25.1	12.03	.0729	701	1	100.0	30
21/03/17	7:00	20.2	20.2	19.1	88	18.1	0.0	WNW	0.00	4.8	WSW	20.2	21.1	21.1	1018.4	0.00	0.0	0.000	0.038	24.6	67	18.0	25.2	12.23	.0729	702	1	100.0	30
21/03/17	7:30	22.6	22.6	20.2	78	18.5	3.2	WSW	1.61	8.0	S	22.6	23.4	23.4	1018.6	0.00	0.0	0.000	0.088	24.8	67	18.2	25.4	12.22	.0729	703	1	100.0	30
21/03/17	8:00	22.1	22.5	22.0	79	18.2	3.2	WSW	1.61	6.4	SSW	22.1	22.8	22.8	1018.8	0.00	0.0	0.000	0.078	24.7	66	17.9	25.3	12.02	.0729	701	1	100.0	30
21/03/17	8:30	23.7	23.7	22.1	72	18.4	3.2	WSW	1.61	9.7	SSW	23.7	24.5	24.5	1018.4	0.00	0.0	0.000	0.112	24.8	66	18.0	25.4	12.02	.0729	701	1	100.0	30
21/03/17	9:00	24.9	24.9	23.7	69	18.9	3.2	WSW	1.61	8.0	SW	24.9	25.8	25.8	1018.5	0.00	0.0	0.000	0.138	24.9	66	18.2	25.6	12.01	.0728	702	1	100.0	30
21/03/17	9:30	26.0	26.2	25.0	61	17.9	4.8	SSE	2.41	14.5	S	26.0	26.6	26.6	1018.2	0.00	0.0	0.000	0.160	25.2	65	18.1	25.8	11.80	.0728	701	1	100.0	30
21/03/17	10:00	26.1	26.1	25.6	60	17.7	4.8	SSW	2.41	11.3	SSW	26.1	26.6	26.6	1018.3	0.00	0.0	0.000	0.161	25.3	62	17.5	25.8	11.20	.0728	702	1	100.0	30
21/03/17	10:30	27.2	27.2	26.0	54	17.1	4.8	SSW	2.41	16.1	SSE	27.2	27.7	27.7	1018.0	0.00	0.0	0.000	0.185	25.7	61	17.6	26.2	10.99	.0727	703	1	100.0	30
21/03/17	11:00	28.2	28.2	27.2	48	16.1	4.8	SE	2.41	14.5	WSW	28.2	28.4	28.4	1017.7	0.00	0.0	0.000	0.205	25.9	57	16.7	26.2	10.21	.0727	701	1	100.0	30
21/03/17	11:30	28.6	28.6	28.1	50	17.1	6.4	SSW	3.22	16.1	SSE	28.6	29.1	29.1	1017.3	0.00	0.0	0.000	0.213	26.1	57	16.9	26.5	10.19	.0726	701	1	100.0	30
21/03/17	12:00	28.2	28.7	28.1	52	17.4	6.4	SSW	3.22	19.3	SW	28.2	28.8	28.8	1016.7	0.00	0.0	0.000	0.205	26.2	56	16.7	26.6	10.08	.0725	701	1	100.0	30
21/03/17	12:30	28.4	28.7	28.2	51	17.3	6.4	SSW	3.22	22.5	WSW	28.4	28.9	28.9	1016.6	0.00	0.0	0.000	0.209	26.4	55	16.7	26.8	9.87	.0725	702	1	100.0	30
21/03/17	13:00	29.3	29.4	28.4	46	16.5	6.4	SSW	3.22	20.9	WSW	29.3	29.7	29.7	1016.1	0.00	0.0	0.000	0.229	26.7	55	16.9	27.1	9.85	.0723	701	1	100.0	30
21/03/17	13:30	29.6	29.9	29.3	48	17.4	6.4	SSW	3.22	17.7	SSW	29.6	30.3	30.3	1015.5	0.00	0.0	0.000	0.235	26.8	55	17.0	27.2	9.85	.0723	701	1	100.0	30
21/03/17	14:00	29.5	29.6	28.8	50	18.0	8.0	SSW	4.02	19.3	WSW	29.5	30.4	30.4	1015.3	0.00	0.0	0.000	0.233	26.9	55	17.1	27.4	9.85	.0722	700	1	100.0	30
21/03/17	14:30	29.8	29.9	29.4	50	18.2	6.4	WSW	3.22	19.3	SSE	29.8	30.8	30.8	1015.1	0.00	0.0	0.000	0.238	27.1	56	17.5	27.6	10.05	.0721	700	1	100.0	30
21/03/17	15:00	30.1	30.1	29.8	50	18.5	4.8	SSW	2.41	12.9	SSW	30.1	31.2	31.2	1014.7	0.00	0.0	0.000	0.244	27.1	56	17.6	27.7	10.05	.0721	703	1	100.0	30
21/03/17	15:30	29.5	30.1	29.4	50	18.0	6.4	SSW	3.22	14.5	WSW	29.5	30.4	30.4	1014.4	0.00	0.0	0.000	0.233	27.2	56	17.6	27.8	10.05	.0720	699	1	100.0	30
21/03/17	16:00	29.0	29.6	29.0	52	18.1	4.8	S	2.41	14.5	S	29.0	29.9	29.9	1014.3	0.00	0.0	0.000	0.222	27.2	56	17.6	27.8	10.05	.0720	703	1	100.0	30
21/03/17	16:30	28.4	29.1	28.2	53	17.9	4.8	SE	2.41	17.7	WSW	28.4	29.3	29.3	1014.1	0.00	0.0	0.000	0.211	27.2	56	17.6	27.8	10.05	.0720	702	1	100.0	30
21/03/17	17:00	27.9	28.6	27.9	54	17.7	4.8	SSW	2.41	12.9	SE	27.9	28.6	28.6	1014.3	0.00	0.0	0.000	0.199	27.2	57	17.9	27.8	10.17	.0720	702	1	100.0	30
21/03/17	17:30	26.7	27.9	26.7	59	18.0	1.6	SSW	0.80	11.3	SE	26.7	27.3	27.3	1014.3	0.00	0.0	0.000	0.175	27.0	57	17.8	27.6	10.16	.0721	701	1	100.0	30
21/03/17	18:00	25.5	26.7	25.4	62	17.7	1.6	WSW	0.80	6.4	SW	25.5	26.0	26.0	1014.7	0.00	0.0	0.000	0.149	26.8	59	18.1	27.5	10.55	.0721	701	1	100.0	30
21/03/17	18:30	24.3	25.5	24.3	67	17.8	0.0	SW	0.00	6.4	SSW	24.3	24.9	24.9	1015.0	0.00	0.0	0.000	0.125	26.7	63	19.1	27.7	11.35	.0720	701	1	100.0	30
21/03/17	19:00	24.2	24.3	23.9	67	17.7	1.6	WSW	0.80	9.7	W	24.2	24.8	24.8	1015.4	0.00	0.0	0.000	0.122	26.7	67	20.1	28.2	12.15	.0720	702	1	100.0	30
21/03/17	19:30	23.5	24.4	23.5	70	17.7	1.6	W	0.80	9.7	WNW	23.5	24.2	24.2	1015.9	0.00	0.0	0.000	0.108	26.6	68	20.2	28.1	12.35	.0720	703	1	100.0	30
21/03/17	20:00	22.1	23.5	22.1	76	17.7	0.0	NNW	0.00	3.2	NNW	22.1	22.7	22.7	1016.5	0.00	0.0	0.000	0.079	26.4	68	20.1	27.8	12.37	.0721	700	1	100.0	30
21/03/17	20:30	21.3	22.1	21.3	79	17.5	0.0	N	0.00	3.2	NNW	21.3	22.1	22.1	1016.9	0.00	0.0	0.000	0.063	26.3	68	20.0	27.7	12.37	.0722	703	1	100.0	30
21/03/17	21:00	20.8	21.3	20.8	81	17.5	0.0	N	0.00	3.2	N	20.8	21.6	21.6	1017.1	0.00	0.0	0.000	0.052	26.2	68	19.8	27.5	12.38	.0722	701	1	100.0	30
21/03/17	21:30	20.4	20.8	20.4	83	17.5	0.0	N	0.00	3.2	N	20.4	21.3	21.3	1017.4	0.00	0.0	0.000	0.044	26.1	67	19.5	27.2	12.17	.0723	702	1	100.0	30
21/03/17	22:00	20.0	20.4	20.0	84	17.2	0.0	NNW	0.00	1.6	NNW	20.0	20.7	20.7	1017.5	0.00	0.0	0.000	0.035	26.0	67	19.4	27.1	12.17	.0724	702	1	100.0	30
21/03/17	22:30	20.0	20.1	20.0	84	17.2	0.0	---	0.00	0.0	---	20.0	20.7	20.7	1017.5	0.00	0.0	0.000	0.035	25.9	67	19.3	27.0	12.18	.0724	701	1	100.0	30
21/03/17	23:00	19.8	20.1	19.7	86	17.4	0.0	N	0.00	3.2	N	19.8	20.6	20.6	1017.7	0.00	0.0	0.000	0.030	25.8	67	19.2	26.8	12.18	.0724	703	1	100.0	30
21/03/17	23:30	19.9	20.0	19.7	85	17.3	0.0	N	0.00	4.8	NNW	19.9	20.7	20.7	1017.8	0.00	0.0	0.000	0.034	25.7	67	19.1	26.7	12.18	.0725	702	1	100.0	30
21/03/18	00:00	19.6	19.9	19.6	86	17.1	0.0	NW	0.00	1.6	NNW	19.6	20.3	20.3	1017.8	0.00	0.0	0.000	0.025	25.7	67	19.1	26.6	12.19	.0725	702	1	100.0	30
21/03/18	0:30	19.1	19.6	19.1	88	17.1	0.0	N	0.00	3.2	N	19.1	19.8	19.8	1017.6	0.00	0.0	0.000	0.016	25.6	67	19.0	26.4	12.19	.0725	702	1	100.0	30
21/03/18	1:00	18.8	19.2	18.8	89	16.9	0.0	NNW	0.00	3.2	NNW	18.8	19.4	19.4	1017.7	0.00	0.0	0.000	0.009	25.4	68	19.1	26.4	12.44	.0726	702	1	100.0	30
21/03/18	1:30	18.6	18.8	18.6	91	17.1	0.0	NNW	0.00	1.6	NNW	18.6	19.3	19.3	1017.7	0.00	0.0	0.000	0.006	25.4	68	19.1	26.3	12.44	.0726	702	1	100.0	30
21/03/18	2:00	19.2	19.3	18.7	89	17.4	0.0	NNE	0.00	3.2	NNE	19.2	20.0	20.0	1017.5	0.00	0.0	0.000	0.019	25.3	68	19.0	26.2	12.45	.0726	703	1	100.0	30
21/03/18	2:30	19.4	19.6	19.3	87	17.2	0.0	N	0.00	4.8	NNW	19.4	20.2	20.2	1017.4	0.00	0.0	0.000	0.023	25.3	68	18.9	26.2	12.45	.0726	701	1	100.0	30
21/03/18	3:00	19.2	19.6	19.2	88	17.2	0.0	N	0.00	4.8	NNW	19.2	19.9	19.9	1017.0	0.00	0.0	0.000	0.019	25.2	68	18.8	26.0	12.46	.0726	701	1	100.0	30
21/03/18	3:30	18.8	19.2	18.8	90	17.2	0.0	W	0.00	1.6	W	18.8	19.6	19.6	1016.7	0.00	0.0	0.000	0.010	25.1	68	18.8	25.9	12.46	.0726	701	1	100.0	30
21/03/18	4:00	18.4	18.8	18.4	92	17.1	0.0	W	0.00	1.6	W	18.4	19.1	19.1	1016.4	0.00	0.0	0.000	0.001	25.1	69	19.0	25.9	12.67	.0726	703	1	100.0	30
21/03/18	4:30	18.5	18.5	18.3	92	17.2	0.0	N	0.00	3.2	WNW	18.5	19.2	19.2	1016.4	0.00	0.0	0.000	0.003	25.0	69	18.9	25.8	12.67	.0726	701	1	100.0	30
21/03/18	5:00	18.8	18.9	18.5	91	17.3	0.0	N	0.00	3.2	N	18.8	19.6	19.6	1016.5	0.00	0.0	0.000	0.010	24.9	69	18.9	25.8	12.67	.0726	701	1	100.0	30
21/03/18	5:30	18.9	18.9	18.8	91	17.4	0.0	N	0.00	3.2	N	18.9	19.7	19.7	1016.7	0.00	0.0	0.000	0.013	24.8	69	18.8	25.6	12.68	.0727	701	1	100.0	30
21/03/18	6:00	19.0	19.0	18.9	91	17.5	0.0	W	0.00	3.2	W	19.0	19.8	19.8	1017.3	0.00	0.0	0.000	0.014	24.8	71	19.2	25.8	13.18	.0727	702	1	100.0	30
21/03/18	6:30	19.3	19.3	18.9	91	17.8	0.0	W	0.00	1.6	W	19.3	20.2	20.2	1017.5	0.00	0.0	0.000	0.020	24.8	71	19.2	25.8	13.18	.0727	701	1	100.0	30
21/03/18	7:00	19.7	19.7	19.3	90	18.0	0.0	WSW	0.00	3.2	WSW	19.7	20.6	20.6	1017.6	0.00	0.0	0.000	0.028	24.8	71	19.2	25.8	13.18	.0727	702	1	100.0	30
21/03/18	7:30	20.6	20.6	19.7	87	18.4	0.0	WSW	0.00	3.2	WSW	20.6	21.7	21.7	1018.0	0.00	0.0	0.000	0.047	24.9	70	19.0	25.8	12.91	.0727	702	1	100.0	30
21/03/18	8:00	21.9	21.9	20.6	83	18.9	0.0	S	0.00	4.8	S	21.9	22.9	22.9	1018.3	0.00	0.0	0.000	0.075	24.9	70	19.1	25.8	12.91	.0727	700	1	100.0	30
21/03/18	8:30	23.0	23.0	21.9	77	18.7	1.6	SSE	0.80	4.8	SSE	23.0	23.8	23.8	1018.6	0.00	0.0	0.000	0.097	25.1	70	19.2	25.9	12.91	.0727	702	1	100.0	30
21/03/18	9:00	25.3	25.3	23.0	69	19.2	1.6	S	0.80	6.4	WSW	25.3	26.2	26.2	1018.5	0.00	0.0	0.000	0.145	25.2	70	19.4	26.2	12.90	.0726	701	1	100.0	30
21/03/18	9:30	25.2	25.6	25.2	68	18.9	1.6	ESE	0.80	8.0	ESE	25.2	26.1	26.1	1018.6	0.00	0.0	0.000	0.144	25.3	70	19.4	26.3	12.90	.0726	703	1	100.0	30
21/03/18	10:00	24.7	25.3	24.7	67	18.2	3.2	ENE	1.61	9.7	ESE	24.7	25.4	25.4	1018.7	0.00	0.0	0.000	0.133	25.3	69	19.2	26.2	12.65	.0727	702	1	100.0	30
21/03/18	10:30	24.9	24.9	24.7	67	18.3	1.6	ENE	0.80	8.0	SE	24.9	25.6	25.6	1018.5	0.00	0.0	0.000	0.137	25.3	68	19.0	26.2	12.45	.0726	703	1	100.0	30
21/03/18	11:00	24.3	24.9	24.3	70	18.5	1.6	E	0.80	6.4	NNW	24.3	25.1	25.1	1018.5	0.00	0.0	0.000	0.125	25.3	68	19.0	26.2	12.45	.0726	702	1	100.0	30
21/03/18	11:30	23.9	24.4	23.9	73	18.8	1.6	ENE	0.80	6.4	NE	23.9	24.8	24.8	1018.1	0.00	0.0	0.000	0.117	25.3	68	19.0	26.2	12.45	.0726	701	1	100.0	30
21/03/18	12:00	23.9	24.1	23.9	77	19.7	1.6	WSW	0.80	4.8	ESE	23.9	25.0	25.0	1017.5	0.00	0.0	0.000	0.117	25.3	68	19.0	26.2	12.45	.0726	702	1	100.0	30
21/03/18	12:30	25.3	25.3	23.9	71	19.7	0.0	SW	0.00	3.2	WSW	25.3	26.4	26.4	1017.1	0.00	0.0	0.000	0.146	25.4	68	19.1	26.4	12.44	.0725	702	1	100.0	30
21/03/18	13:00	27.0	27.0	25.3	65	19.9	0.0	SSE	0.00	6.4	E	27.0	28.4	28.4	1016.6	0.00	0.0	0.000	0.181	25.7	68	19.3	26.7	12.42	.0724	702	1	100.0	30
21/03/18	13:30	29.3	29.4	27.1	57	19.9	1.6	ENE	0.80	6.4	ESE	29.3	31.2	31.2	1016.3	0.00	0.0	0.000	0.229	25.8	68	19.5	26.9	12.41	.0723	701	1	100.0	30
21/03/18	14:00	30.3	30.6	29.4	52	19.3	1.6	SE	0.80	8.0	SSE	30.3	31.9	31.9	1015.9	0.00	0.0	0.000	0.249	26.0	67	19.4	27.1	12.17	.0723	702	1	100.0	30
21/03/18	14:30	29.8	30.3	29.7	53	19.2	0.0	NE	0.00	3.2	NE	29.8	31.3	31.3	1015.4	0.00	0.0	0.000	0.238	26.1	67	19.4	27.2	12.17	.0722	702	1	100.0	30
21/03/18	15:00	29.9	29.9	29.6	52	19.0	1.6	S	0.80	4.8	S	29.9	31.4	31.4	1015.1	0.00	0.0	0.000	0.242	26.2	66	19.4	27.3	11.97	.0721	703	1	100.0	30
21/03/18	15:30	31.2	31.2	29.8	48	18.9	1.6	SSE	0.80	8.0	SW	31.2	32.7	32.7	1014.5	0.00	0.0	0.000	0.269	26.4	66	19.5	27.6	11.96	.0720	702	1	100.0	30
21/03/18	16:00	31.3	31.4	31.0	50	19.6	1.6	SE	0.80	6.4	SE	31.3	33.2	33.2	1014.4	0.00	0.0	0.000	0.270	26.5	66	19.6	27.7	11.96	.0720	698	1	100.0	30
21/03/18	16:30	31.2	31.8	31.2	52	20.2	1.6	SE	0.80	6.4	SE	31.2	33.6	33.6	1014.3	0.00	0.0	0.000	0.269	26.6	68	20.2	28.0	12.36	.0719	702	1	100.0	30
21/03/18	17:00	29.9	31.2	29.9	58	20.7	0.0	NE	0.00	4.8	SE	29.9	32.3	32.3	1014.1	0.00	0.0	0.000	0.241	26.6	69	20.5	28.2	12.55	.0719	702	1	100.0	30
21/03/18	17:30	27.3	29.9	27.2	65	20.1	0.0	NNE	0.00	4.8	N	27.3	28.8	28.8	1014.2	0.00	0.0	0.000	0.186	26.6	70	20.6	28.2	12.85	.0719	702	1	100.0	30
21/03/18	18:00	25.5	27.2	25.5	71	19.9	0.0	ENE	0.00	3.2	E	25.5	26.7	26.7	1014.5	0.00	0.0	0.000	0.149	26.5	72	21.0	28.3	13.27	.0719	702	1	100.0	30
21/03/18	18:30	24.0	25.5	24.0	76	19.5	0.0	ENE	0.00	4.8	S	24.0	25.0	25.0	1014.7	0.00	0.0	0.000	0.118	26.4	72	20.9	28.2	13.28	.0719	703	1	100.0	30
21/03/18	19:00	23.4	24.0	23.4	79	19.5	0.0	ENE	0.00	4.8	S	23.4	24.4	24.4	1015.4	0.00	0.0	0.000	0.105	26.2	72	20.8	27.9	13.30	.0720	702	1	100.0	30
21/03/18	19:30	22.4	23.4	22.4	82	19.2	0.0	N	0.00	3.2	ENE	22.4	23.4	23.4	1015.9	0.00	0.0	0.000	0.086	26.2	71	20.5	27.7	13.09	.0721	703	1	100.0	30
21/03/18	20:00	21.9	22.4	21.9	84	19.1	0.0	NNE	0.00	1.6	NNE	21.9	22.8	22.8	1016.3	0.00	0.0	0.000	0.074	26.1	71	20.4	27.5	13.09	.0722	702	1	100.0	30
21/03/18	20:30	21.5	21.9	21.4	85	18.9	0.0	N	0.00	3.2	NNE	21.5	22.5	22.5	1016.5	0.00	0.0	0.000	0.066	26.0	71	20.3	27.4	13.10	.0722	702	1	100.0	30
21/03/18	21:00	21.2	21.5	21.2	86	18.7	0.0	N	0.00	3.2	N	21.2	22.2	22.2	1016.9	0.00	0.0	0.000	0.059	25.9	71	20.2	27.3	13.11	.0723	701	1	100.0	30
21/03/18	21:30	20.9	21.2	20.9	87	18.7	0.0	N	0.00	4.8	WSW	20.9	22.0	22.0	1017.2	0.00	0.0	0.000	0.054	25.8	71	20.2	27.2	13.11	.0723	703	1	100.0	30
21/03/18	22:00	20.7	20.9	20.7	87	18.4	0.0	NNW	0.00	3.2	N	20.7	21.7	21.7	1017.4	0.00	0.0	0.000	0.049	25.8	71	20.1	27.1	13.11	.0723	700	1	100.0	30
21/03/18	22:30	20.8	20.8	20.6	87	18.5	0.0	N	0.00	4.8	N	20.8	21.8	21.8	1017.0	0.00	0.0	0.000	0.051	25.7	71	20.0	26.9	13.12	.0724	700	1	100.0	30
21/03/18	23:00	20.3	20.8	20.3	88	18.2	0.0	N	0.00	3.2	SW	20.3	21.3	21.3	1017.3	0.00	0.0	0.000	0.041	25.6	71	20.0	26.8	13.13	.0724	701	1	100.0	30
21/03/18	23:30	20.2	20.3	20.2	89	18.3	0.0	NNW	0.00	6.4	NNE	20.2	21.2	21.2	1017.2	0.00	0.0	0.000	0.038	25.5	71	19.9	26.7	13.13	.0724	702	1	100.0	30
21/03/19	00:00	19.7	20.2	19.7	90	18.0	0.0	N	0.00	3.2	WSW	19.7	20.6	20.6	1017.1	0.00	0.0	0.000	0.028	25.4	71	19.7	26.5	13.14	.0725	703	1	100.0	30
21/03/19	0:30	19.6	19.7	19.6	91	18.0	0.0	WNW	0.00	1.6	N	19.6	20.5	20.5	1017.0	0.00	0.0	0.000	0.025	25.3	71	19.7	26.4	13.15	.0725	702	1	100.0	30
21/03/19	1:00	19.7	19.7	19.6	90	18.0	0.0	N	0.00	4.8	NNE	19.7	20.6	20.6	1017.1	0.00	0.0	0.000	0.028	25.3	71	19.6	26.3	13.15	.0725	702	1	100.0	30
21/03/19	1:30	19.8	20.1	19.6	89	17.9	1.6	NNE	0.80	6.4	NE	19.8	20.7	20.7	1016.9	0.00	0.0	0.000	0.030	25.2	71	19.6	26.3	13.15	.0725	701	1	100.0	30
21/03/19	2:00	19.9	20.0	19.7	89	18.0	1.6	NNE	0.80	4.8	W	19.9	20.8	20.8	1017.0	0.00	0.0	0.000	0.032	25.1	71	19.5	26.1	13.16	.0725	703	1	100.0	30
21/03/19	2:30	21.6	21.7	19.8	79	17.8	4.8	WSW	2.41	19.3	WSW	21.6	22.4	22.4	1017.4	0.00	0.0	0.000	0.068	25.1	71	19.5	26.1	13.16	.0726	702	1	100.0	30
21/03/19	3:00	21.2	21.7	21.2	81	17.8	3.2	WSW	1.61	11.3	WSW	21.2	21.9	21.9	1017.6	0.00	0.0	0.000	0.059	25.1	71	19.4	26.1	13.17	.0726	702	1	100.0	30
21/03/19	3:30	21.0	21.2	20.8	83	18.0	1.6	SW	0.80	4.8	SW	21.0	21.9	21.9	1017.5	0.00	0.0	0.000	0.056	25.0	71	19.4	25.9	13.17	.0726	702	1	100.0	30
21/03/19	4:00	20.7	21.1	20.7	84	17.9	1.6	WSW	0.80	6.4	S	20.7	21.6	21.6	1017.5	0.00	0.0	0.000	0.049	24.9	70	19.1	25.8	12.91	.0727	700	1	100.0	30
21/03/19	4:30	21.4	21.4	20.7	81	18.0	4.8	WSW	2.41	14.5	WSW	21.4	22.2	22.2	1017.8	0.00	0.0	0.000	0.064	24.9	70	19.0	25.8	12.91	.0727	701	1	100.0	30
21/03/19	5:00	21.4	21.4	21.3	82	18.2	6.4	WSW	3.22	17.7	WSW	21.4	22.2	22.2	1017.9	0.00	0.0	0.000	0.064	24.8	72	19.4	25.8	13.45	.0727	703	1	100.0	30
21/03/19	5:30	21.3	21.5	21.3	83	18.3	6.4	WSW	3.22	11.3	WSW	21.3	22.2	22.2	1018.0	0.00	0.0	0.000	0.063	24.8	71	19.2	25.8	13.18	.0727	702	1	100.0	30
21/03/19	6:00	21.3	21.3	20.9	84	18.5	3.2	WSW	1.61	11.3	W	21.3	22.2	22.2	1018.4	0.00	0.0	0.000	0.061	24.8	71	19.2	25.7	13.19	.0728	703	1	100.0	30
21/03/19	6:30	21.6	21.6	21.3	84	18.7	1.6	WSW	0.80	6.4	SW	21.6	22.5	22.5	1018.5	0.00	0.0	0.000	0.067	24.8	71	19.2	25.7	13.19	.0728	702	1	100.0	30
21/03/19	7:00	22.4	22.4	21.5	82	19.2	0.0	SSE	0.00	4.8	SSW	22.4	23.3	23.3	1018.7	0.00	0.0	0.000	0.084	24.8	71	19.2	25.8	13.18	.0728	702	1	100.0	30
21/03/19	7:30	23.1	23.3	22.3	78	19.0	3.2	WSW	1.61	8.0	WSW	23.1	23.9	23.9	1018.7	0.00	0.0	0.000	0.098	24.8	71	19.2	25.8	13.18	.0728	701	1	100.0	30
21/03/19	8:00	24.4	24.4	23.1	74	19.5	6.4	WSW	3.22	12.9	WSW	24.4	25.4	25.4	1018.7	0.00	0.0	0.000	0.126	24.9	71	19.3	25.9	13.17	.0727	702	1	100.0	30
21/03/19	8:30	25.4	25.4	24.3	71	19.7	3.2	SE	1.61	11.3	S	25.4	26.5	26.5	1018.3	0.00	0.0	0.000	0.147	25.1	70	19.2	25.9	12.91	.0727	702	1	100.0	30
21/03/19	9:00	25.6	25.7	25.2	68	19.3	3.2	SE	1.61	6.4	SSE	25.6	26.6	26.6	1018.3	0.00	0.0	0.000	0.152	25.2	70	19.3	26.1	12.90	.0726	701	1	100.0	30
21/03/19	9:30	26.7	26.8	25.6	66	19.8	3.2	SE	1.61	12.9	SE	26.7	28.1	28.1	1018.3	0.00	0.0	0.000	0.175	25.3	70	19.5	26.3	12.90	.0726	701	1	100.0	30
21/03/19	10:00	27.3	27.3	26.6	63	19.7	3.2	SSW	1.61	11.3	S	27.3	28.7	28.7	1018.3	0.00	0.0	0.000	0.187	25.4	70	19.6	26.5	12.89	.0725	701	1	100.0	30
21/03/19	10:30	28.9	28.9	27.3	60	20.4	3.2	SE	1.61	11.3	SSE	28.9	30.9	30.9	1017.8	0.00	0.0	0.000	0.221	25.7	70	19.8	26.8	12.89	.0724	702	1	100.0	30
21/03/19	11:00	29.6	29.7	28.9	59	20.7	3.2	SE	1.61	14.5	S	29.6	32.0	32.0	1017.4	0.00	0.0	0.000	0.235	25.9	70	20.0	27.2	12.88	.0723	701	1	100.0	30
21/03/19	11:30	29.7	29.8	29.2	59	20.9	4.8	SSE	2.41	12.9	S	29.7	32.2	32.2	1016.8	0.00	0.0	0.000	0.237	26.1	69	19.9	27.3	12.59	.0723	703	1	100.0	30
21/03/19	12:00	30.9	30.9	29.7	55	20.8	3.2	SE	1.61	11.3	SE	30.9	33.7	33.7	1016.2	0.00	0.0	0.000	0.263	26.3	69	20.1	27.7	12.58	.0721	696	1	100.0	30
21/03/19	12:30	32.0	32.0	30.9	46	18.9	3.2	SE	1.61	11.3	SE	32.0	33.6	33.6	1015.6	0.00	0.0	0.000	0.285	26.4	68	20.1	27.8	12.37	.0721	701	1	100.0	30
21/03/19	13:00	33.2	33.2	32.0	44	19.3	3.2	SE	1.61	11.3	SSE	33.2	35.2	35.2	1015.1	0.00	0.0	0.000	0.309	26.7	66	19.8	28.0	11.95	.0720	703	1	100.0	30
21/03/19	13:30	30.9	33.2	30.9	53	20.2	6.4	WSW	3.22	16.1	WSW	30.9	33.2	33.2	1015.1	0.00	0.0	0.000	0.262	26.9	65	19.8	28.2	11.74	.0719	701	1	100.0	30
21/03/19	14:00	31.1	31.3	30.7	54	20.7	4.8	SW	2.41	16.1	SW	31.1	33.8	33.8	1014.7	0.00	0.0	0.000	0.266	27.1	65	19.9	28.4	11.74	.0719	703	1	100.0	30
21/03/19	14:30	30.3	31.1	30.2	55	20.2	3.2	SW	1.61	12.9	SSW	30.3	32.4	32.4	1014.6	0.00	0.0	0.000	0.249	27.1	65	19.9	28.4	11.74	.0719	700	1	100.0	30
21/03/19	15:00	31.6	31.6	30.3	53	20.8	3.2	SE	1.61	12.9	WSW	31.6	34.4	34.4	1014.1	0.00	0.0	0.000	0.275	27.2	65	20.0	28.7	11.73	.0718	700	1	100.0	30
21/03/19	15:30	31.1	31.7	31.1	53	20.4	4.8	SSW	2.41	16.1	ESE	31.1	33.4	33.4	1014.1	0.00	0.0	0.000	0.265	27.3	65	20.2	28.9	11.73	.0717	699	1	100.0	30
21/03/19	16:00	29.9	31.1	29.8	55	19.9	8.0	SW	4.02	17.7	SSW	29.9	31.8	31.8	1014.2	0.00	0.0	0.000	0.241	27.3	64	19.9	28.8	11.53	.0718	699	1	100.0	30
21/03/19	16:30	29.4	29.9	29.3	55	19.4	6.4	SSW	3.22	19.3	SSE	29.4	30.9	30.9	1014.1	0.00	0.0	0.000	0.230	27.3	64	19.9	28.8	11.53	.0718	700	1	100.0	30
21/03/19	17:00	28.4	29.4	28.4	56	18.8	6.4	SW	3.22	16.1	SSE	28.4	29.6	29.6	1014.4	0.00	0.0	0.000	0.211	27.3	63	19.6	28.6	11.33	.0718	700	1	100.0	30
21/03/19	17:30	27.7	28.5	27.7	59	19.0	4.8	WSW	2.41	14.5	WSW	27.7	28.8	28.8	1014.5	0.00	0.0	0.000	0.196	27.2	63	19.6	28.5	11.33	.0718	703	1	100.0	30
21/03/19	18:00	26.9	27.7	26.9	63	19.3	1.6	SSW	0.80	12.9	WSW	26.9	28.1	28.1	1015.1	0.00	0.0	0.000	0.179	27.2	65	20.0	28.7	11.73	.0719	702	1	100.0	30
21/03/19	18:30	25.6	26.9	25.6	68	19.2	1.6	SW	0.80	4.8	WSW	25.6	26.5	26.5	1015.1	0.00	0.0	0.000	0.150	27.1	66	20.2	28.6	11.94	.0719	703	1	100.0	30
21/03/19	19:00	26.1	26.1	25.3	66	19.2	6.4	WSW	3.22	19.3	WSW	26.1	27.1	27.1	1015.4	0.00	0.0	0.000	0.161	27.0	67	20.3	28.6	12.14	.0719	702	1	100.0	30
21/03/19	19:30	25.4	26.1	25.4	71	19.8	6.4	WSW	3.22	14.5	WSW	25.4	26.6	26.6	1016.2	0.00	0.0	0.000	0.148	26.9	66	20.1	28.4	11.94	.0720	703	1	100.0	30
21/03/19	20:00	24.4	25.4	24.4	76	19.9	1.6	SW	0.80	6.4	SW	24.4	25.6	25.6	1016.7	0.00	0.0	0.000	0.127	26.8	67	20.2	28.3	12.14	.0720	702	1	100.0	30
21/03/19	20:30	24.6	24.6	24.3	78	20.5	4.8	WSW	2.41	14.5	WSW	24.6	25.8	25.8	1017.2	0.00	0.0	0.000	0.130	26.8	69	20.7	28.6	12.54	.0720	702	1	100.0	30
21/03/19	21:00	24.0	24.6	24.0	75	19.3	8.0	WSW	4.02	22.5	SW	24.0	24.9	24.9	1017.4	0.00	0.0	0.000	0.118	26.8	69	20.6	28.5	12.54	.0721	702	1	100.0	30
21/03/19	21:30	23.5	24.0	23.5	72	18.2	4.8	SW	2.41	12.9	WSW	23.5	24.2	24.2	1017.7	0.00	0.0	0.000	0.108	26.7	69	20.5	28.3	12.55	.0721	703	1	100.0	30
21/03/19	22:00	23.4	23.6	23.3	73	18.3	4.8	W	2.41	12.9	W	23.4	24.2	24.2	1017.7	0.00	0.0	0.000	0.106	26.6	68	20.2	28.0	12.36	.0722	701	1	100.0	30
21/03/19	22:30	22.3	23.5	22.3	80	18.7	1.6	W	0.80	6.4	SSW	22.3	23.2	23.2	1017.6	0.00	0.0	0.000	0.083	26.5	68	20.1	27.9	12.36	.0722	702	1	100.0	30
21/03/19	23:00	22.7	22.7	22.3	81	19.2	3.2	W	1.61	6.4	W	22.7	23.6	23.6	1017.5	0.00	0.0	0.000	0.090	26.4	68	20.1	27.8	12.37	.0722	702	1	100.0	30
21/03/19	23:30	22.6	22.7	22.3	82	19.4	1.6	WSW	0.80	6.4	WSW	22.6	23.6	23.6	1017.7	0.00	0.0	0.000	0.089	26.4	68	20.0	27.8	12.37	.0722	701	1	100.0	30
21/03/20	00:00	22.8	22.8	22.7	82	19.6	3.2	WSW	1.61	8.0	WSW	22.8	23.8	23.8	1017.7	0.00	0.0	0.000	0.094	26.3	68	19.9	27.6	12.38	.0723	702	1	100.0	30
21/03/20	0:30	22.3	22.8	22.3	84	19.5	1.6	SSW	0.80	6.4	W	22.3	23.3	23.3	1017.7	0.00	0.0	0.000	0.083	26.3	68	20.0	27.7	12.37	.0722	700	1	100.0	30
21/03/20	1:00	23.0	23.1	22.3	81	19.6	4.8	WSW	2.41	11.3	WSW	23.0	24.0	24.0	1017.7	0.00	0.0	0.000	0.097	26.2	69	20.1	27.6	12.58	.0723	700	1	100.0	30
21/03/20	1:30	23.1	23.1	22.9	81	19.7	3.2	WSW	1.61	12.9	WSW	23.1	24.2	24.2	1017.5	0.00	0.0	0.000	0.100	26.2	69	20.0	27.5	12.59	.0723	701	1	100.0	30
21/03/20	2:00	21.9	23.1	21.9	85	19.3	1.6	WSW	0.80	4.8	SW	21.9	22.9	22.9	1017.3	0.00	0.0	0.000	0.075	26.1	69	20.0	27.4	12.59	.0723	702	1	100.0	30
21/03/20	2:30	21.2	21.9	21.2	88	19.2	0.0	SW	0.00	6.4	SSE	21.2	22.3	22.3	1017.5	0.00	0.0	0.000	0.060	26.0	69	19.9	27.2	12.60	.0723	702	1	100.0	30
21/03/20	3:00	20.8	21.2	20.8	89	19.0	0.0	NNW	0.00	1.6	NNW	20.8	21.9	21.9	1017.6	0.00	0.0	0.000	0.052	25.9	69	19.8	27.2	12.60	.0724	703	1	100.0	30
21/03/20	3:30	20.4	20.8	20.3	90	18.7	0.0	NNW	0.00	3.2	NNW	20.4	21.5	21.5	1017.7	0.00	0.0	0.000	0.043	25.8	69	19.7	27.0	12.61	.0724	701	1	100.0	30
21/03/20	4:00	20.0	20.4	20.0	91	18.5	0.0	NNW	0.00	1.6	NNW	20.0	21.1	21.1	1017.6	0.00	0.0	0.000	0.035	25.7	70	19.8	26.9	12.88	.0724	702	1	100.0	30
21/03/20	4:30	19.8	20.0	19.8	92	18.5	0.0	NNW	0.00	4.8	N	19.8	20.8	20.8	1017.9	0.00	0.0	0.000	0.031	25.7	70	19.8	26.8	12.89	.0724	701	1	100.0	30
21/03/20	5:00	19.7	19.9	19.7	93	18.5	0.0	WNW	0.00	1.6	WNW	19.7	20.7	20.7	1018.1	0.00	0.0	0.000	0.028	25.6	70	19.7	26.7	12.89	.0725	702	1	100.0	30
21/03/20	5:30	19.7	19.9	19.7	92	18.4	0.0	WNW	0.00	4.8	WNW	19.7	20.7	20.7	1018.3	0.00	0.0	0.000	0.029	25.6	70	19.7	26.7	12.89	.0725	702	1	100.0	30
21/03/20	6:00	20.8	20.8	19.7	88	18.8	1.6	SW	0.80	11.3	SSE	20.8	21.9	21.9	1018.4	0.00	0.0	0.000	0.052	25.4	70	19.6	26.5	12.89	.0726	703	1	100.0	30
21/03/20	6:30	21.1	21.3	20.8	87	18.9	1.6	SW	0.80	6.4	S	21.1	22.2	22.2	1018.7	0.00	0.0	0.000	0.058	25.4	70	19.6	26.5	12.89	.0726	701	1	100.0	30
21/03/20	7:00	21.9	21.9	21.1	84	19.1	1.6	SSW	0.80	9.7	SSE	21.9	22.9	22.9	1018.8	0.00	0.0	0.000	0.075	25.4	70	19.6	26.5	12.89	.0726	701	1	100.0	30
21/03/20	7:30	23.1	23.1	21.9	80	19.4	3.2	SSW	1.61	11.3	SSE	23.1	24.1	24.1	1018.8	0.00	0.0	0.000	0.098	25.4	70	19.6	26.5	12.89	.0726	703	1	100.0	30
21/03/20	8:00	24.1	24.1	23.0	75	19.4	6.4	SW	3.22	17.7	WSW	24.1	25.1	25.1	1018.9	0.00	0.0	0.000	0.120	25.6	70	19.7	26.7	12.89	.0726	701	1	100.0	30
21/03/20	8:30	25.3	25.3	24.1	70	19.4	8.0	WSW	4.02	19.3	SW	25.3	26.3	26.3	1019.2	0.00	0.0	0.000	0.145	25.7	69	19.6	26.8	12.62	.0725	700	1	100.0	30
21/03/20	9:00	25.2	25.7	25.1	70	19.4	8.0	WSW	4.02	16.1	WSW	25.2	26.2	26.2	1019.2	0.00	0.0	0.000	0.144	25.9	68	19.5	27.0	12.41	.0725	699	1	100.0	30
21/03/20	9:30	26.2	26.2	25.2	65	19.1	9.7	WSW	4.83	22.5	SW	26.2	27.1	27.1	1019.1	0.00	0.0	0.000	0.163	26.0	67	19.4	27.1	12.17	.0725	703	1	100.0	30
21/03/20	10:00	26.8	26.8	26.2	62	18.9	8.0	SW	4.02	19.3	W	26.8	27.7	27.7	1018.8	0.00	0.0	0.000	0.176	26.2	66	19.3	27.2	11.97	.0724	702	1	100.0	30
21/03/20	10:30	27.2	27.2	26.7	59	18.5	9.7	WSW	4.83	20.9	SW	27.2	28.0	28.0	1018.4	0.00	0.0	0.000	0.184	26.3	66	19.5	27.5	11.96	.0723	702	1	100.0	30
21/03/20	11:00	27.6	27.6	26.9	58	18.6	9.7	WSW	4.83	19.3	WSW	27.6	28.6	28.6	1018.1	0.00	0.0	0.000	0.193	26.4	64	19.1	27.4	11.56	.0723	701	1	100.0	30
21/03/20	11:30	28.0	28.1	27.6	55	18.1	8.0	WSW	4.02	24.1	WSW	28.0	28.8	28.8	1017.6	0.00	0.0	0.000	0.201	26.6	64	19.2	27.7	11.55	.0722	702	1	100.0	30
21/03/20	12:00	27.8	28.3	27.7	54	17.7	6.4	WSW	3.22	19.3	WSW	27.8	28.5	28.5	1017.1	0.00	0.0	0.000	0.198	26.7	64	19.3	27.8	11.55	.0722	701	1	100.0	30
21/03/20	12:30	27.7	27.8	27.4	55	17.8	3.2	SSW	1.61	11.3	WSW	27.7	28.3	28.3	1016.5	0.00	0.0	0.000	0.194	26.7	63	19.0	27.7	11.35	.0722	701	1	100.0	30
21/03/20	13:00	28.6	29.2	27.7	53	18.0	4.8	SW	2.41	16.1	SE	28.6	29.4	29.4	1016.2	0.00	0.0	0.000	0.213	26.8	64	19.4	28.1	11.54	.0721	700	1	100.0	30
21/03/20	13:30	29.2	29.2	27.6	55	19.2	3.2	SW	1.61	11.3	W	29.2	30.6	30.6	1015.5	0.00	0.0	0.000	0.226	26.9	63	19.2	28.0	11.34	.0720	702	1	100.0	30
21/03/20	14:00	30.3	30.3	29.2	51	19.1	4.8	SE	2.41	12.9	SW	30.3	31.8	31.8	1015.0	0.00	0.0	0.000	0.250	27.0	64	19.6	28.3	11.54	.0719	701	1	100.0	30
21/03/20	14:30	31.1	31.2	30.3	48	18.8	3.2	SE	1.61	8.0	S	31.1	32.6	32.6	1014.4	0.00	0.0	0.000	0.266	27.2	64	19.8	28.6	11.53	.0718	701	1	100.0	30
21/03/20	15:00	30.4	31.3	30.3	49	18.5	4.8	ESE	2.41	16.1	WSW	30.4	31.7	31.7	1014.0	0.00	0.0	0.000	0.252	27.3	63	19.6	28.6	11.33	.0718	700	1	100.0	30
21/03/20	15:30	29.9	30.5	29.9	50	18.3	6.4	SSW	3.22	17.7	WSW	29.9	30.9	30.9	1014.1	0.00	0.0	0.000	0.241	27.3	63	19.7	28.7	11.33	.0718	700	1	100.0	30
21/03/20	16:00	29.1	29.9	29.1	51	17.9	6.4	SW	3.22	17.7	W	29.1	30.0	30.0	1014.3	0.00	0.0	0.000	0.225	27.4	63	19.7	28.8	11.32	.0718	702	1	100.0	30
21/03/20	16:30	28.7	29.1	28.7	53	18.2	6.4	WSW	3.22	17.7	WSW	28.7	29.7	29.7	1014.3	0.00	0.0	0.000	0.216	27.4	62	19.5	28.7	11.12	.0718	701	1	100.0	30
21/03/20	17:00	27.8	28.7	27.8	57	18.5	4.8	SSW	2.41	17.7	SSE	27.8	28.7	28.7	1014.3	0.00	0.0	0.000	0.197	27.4	65	20.2	29.0	11.72	.0717	701	1	100.0	30
21/03/20	17:30	26.4	27.8	26.4	63	18.8	1.6	SSW	0.80	8.0	SW	26.4	27.3	27.3	1014.4	0.00	0.0	0.000	0.169	27.2	63	19.6	28.5	11.33	.0718	701	1	100.0	30
21/03/20	18:00	25.1	26.4	25.1	68	18.8	1.6	SE	0.80	8.0	WSW	25.1	25.9	25.9	1014.6	0.00	0.0	0.000	0.141	27.1	63	19.5	28.3	11.33	.0719	702	1	100.0	30
21/03/20	18:30	24.4	25.2	24.4	71	18.8	1.6	WSW	0.80	8.0	SSW	24.4	25.3	25.3	1015.0	0.00	0.0	0.000	0.127	27.0	63	19.4	28.2	11.34	.0720	701	1	100.0	30
21/03/20	19:00	23.7	24.4	23.7	73	18.6	1.6	WSW	0.80	6.4	W	23.7	24.6	24.6	1015.2	0.00	0.0	0.000	0.112	26.9	65	19.8	28.3	11.74	.0719	702	1	100.0	30
21/03/20	19:30	24.2	24.2	23.5	69	18.1	3.2	WSW	1.61	12.9	W	24.2	24.9	24.9	1015.4	0.00	0.0	0.000	0.122	26.9	66	20.0	28.3	11.94	.0719	702	1	100.0	30
21/03/20	20:00	24.1	24.2	23.9	70	18.2	3.2	WSW	1.61	12.9	W	24.1	24.8	24.8	1015.7	0.00	0.0	0.000	0.119	26.8	65	19.7	28.2	11.74	.0720	702	1	100.0	30
21/03/20	20:30	23.5	24.0	23.5	73	18.4	3.2	WSW	1.61	11.3	WSW	23.5	24.3	24.3	1016.2	0.00	0.0	0.000	0.108	26.7	65	19.6	27.9	11.75	.0721	702	1	100.0	30
21/03/20	21:00	22.1	23.4	22.1	78	18.0	0.0	NE	0.00	6.4	E	22.1	22.8	22.8	1016.6	0.00	0.0	0.000	0.078	26.7	65	19.5	27.9	11.75	.0721	701	1	100.0	30
21/03/20	21:30	21.3	22.1	21.3	81	17.9	0.0	S	0.00	3.2	S	21.3	22.1	22.1	1016.8	0.00	0.0	0.000	0.061	26.6	65	19.4	27.7	11.75	.0722	701	1	100.0	30
21/03/20	22:00	20.8	21.3	20.8	83	17.8	0.0	W	0.00	3.2	WSW	20.8	21.7	21.7	1016.8	0.00	0.0	0.000	0.051	26.4	65	19.3	27.6	11.76	.0722	700	1	100.0	30
21/03/20	22:30	20.7	20.8	20.6	84	17.9	0.0	NNW	0.00	3.2	N	20.7	21.7	21.7	1016.8	0.00	0.0	0.000	0.050	26.4	66	19.5	27.6	11.96	.0722	702	1	100.0	30
21/03/20	23:00	20.4	20.8	20.4	85	17.8	0.0	N	0.00	3.2	N	20.4	21.4	21.4	1016.6	0.00	0.0	0.000	0.044	26.3	66	19.4	27.4	11.96	.0722	701	1	100.0	30
21/03/20	23:30	20.2	20.4	20.2	85	17.6	0.0	WNW	0.00	3.2	N	20.2	21.1	21.1	1016.6	0.00	0.0	0.000	0.039	26.2	66	19.4	27.3	11.97	.0723	702	1	100.0	30
21/03/21	00:00	19.9	20.3	19.9	87	17.7	0.0	NE	0.00	3.2	N	19.9	20.8	20.8	1016.4	0.00	0.0	0.000	0.034	26.1	66	19.3	27.2	11.97	.0723	703	1	100.0	30
21/03/21	0:30	19.6	19.9	19.6	88	17.6	0.0	NNE	0.00	3.2	NNE	19.6	20.4	20.4	1016.5	0.00	0.0	0.000	0.027	26.0	67	19.4	27.1	12.17	.0723	702	1	100.0	30
21/03/21	1:00	19.3	19.6	19.3	89	17.5	0.0	N	0.00	3.2	N	19.3	20.2	20.2	1016.3	0.00	0.0	0.000	0.021	25.9	67	19.3	27.0	12.18	.0723	701	1	100.0	30
21/03/21	1:30	19.2	19.4	19.2	89	17.4	0.0	---	0.00	0.0	---	19.2	20.0	20.0	1016.2	0.00	0.0	0.000	0.019	25.8	67	19.2	26.8	12.18	.0723	701	1	100.0	30
21/03/21	2:00	19.1	19.2	19.1	90	17.4	0.0	N	0.00	1.6	N	19.1	19.8	19.8	1016.1	0.00	0.0	0.000	0.015	25.7	67	19.1	26.7	12.18	.0724	703	1	100.0	30
21/03/21	2:30	18.7	19.1	18.7	91	17.2	0.0	N	0.00	3.2	N	18.7	19.4	19.4	1016.1	0.00	0.0	0.000	0.008	25.6	67	19.0	26.5	12.19	.0724	701	1	100.0	30
21/03/21	3:00	18.6	18.7	18.5	91	17.1	0.0	NW	0.00	1.6	NW	18.6	19.2	19.2	1015.9	0.00	0.0	0.000	0.005	25.6	68	19.2	26.5	12.43	.0724	703	1	100.0	30
21/03/21	3:30	18.2	18.6	18.2	92	16.9	0.0	NNW	0.00	1.6	NW	18.2	18.9	18.9	1015.9	0.00	0.0	0.002	0.000	25.4	68	19.1	26.4	12.44	.0724	701	1	100.0	30
21/03/21	4:00	18.1	18.2	18.1	93	16.9	0.0	---	0.00	0.0	---	18.1	18.7	18.7	1015.9	0.00	0.0	0.006	0.000	25.4	68	19.1	26.3	12.44	.0724	703	1	100.0	30
21/03/21	4:30	18.3	18.4	18.1	92	17.0	0.0	---	0.00	0.0	---	18.3	19.0	19.0	1016.0	0.00	0.0	0.000	0.000	25.3	68	18.9	26.2	12.45	.0725	702	1	100.0	30
21/03/21	5:00	18.1	18.4	18.1	93	17.0	0.0	---	0.00	0.0	---	18.1	18.8	18.8	1016.3	0.00	0.0	0.005	0.000	25.2	68	18.9	26.1	12.45	.0725	701	1	100.0	30
21/03/21	5:30	17.8	18.1	17.8	93	16.7	0.0	---	0.00	0.0	---	17.8	18.4	18.4	1016.3	0.00	0.0	0.010	0.000	25.1	68	18.8	25.9	12.46	.0726	702	1	100.0	30
21/03/21	6:00	17.8	17.8	17.8	94	16.8	0.0	---	0.00	0.0	---	17.8	18.4	18.4	1016.5	0.00	0.0	0.012	0.000	25.1	68	18.7	25.8	12.47	.0726	702	1	100.0	30
21/03/21	6:30	17.9	17.9	17.7	94	16.9	0.0	---	0.00	0.0	---	17.9	18.6	18.6	1016.4	0.00	0.0	0.009	0.000	25.0	68	18.7	25.8	12.47	.0726	702	1	100.0	30
21/03/21	7:00	19.4	19.4	17.9	91	17.9	0.0	---	0.00	0.0	---	19.4	20.3	20.3	1016.7	0.00	0.0	0.000	0.022	24.9	67	18.4	25.7	12.21	.0727	699	1	100.0	30
21/03/21	7:30	21.3	21.3	19.4	81	17.9	0.0	---	0.00	0.0	---	21.3	22.1	22.1	1016.8	0.00	0.0	0.000	0.061	24.9	67	18.4	25.7	12.21	.0727	703	1	100.0	30
21/03/21	8:00	23.2	23.2	21.3	77	18.9	0.0	---	0.00	0.0	---	23.2	24.1	24.1	1016.9	0.00	0.0	0.000	0.101	25.0	67	18.4	25.7	12.21	.0727	702	1	100.0	30
21/03/21	8:30	24.9	24.9	23.2	69	18.8	0.0	---	0.00	0.0	---	24.9	25.7	25.7	1016.7	0.00	0.0	0.000	0.137	25.1	67	18.6	25.9	12.21	.0726	702	1	100.0	30
21/03/21	9:00	26.6	26.6	24.9	66	19.7	0.0	E	0.00	4.8	ESE	26.6	27.8	27.8	1016.6	0.00	0.0	0.000	0.171	25.3	67	18.7	26.1	12.20	.0726	701	1	100.0	30
21/03/21	9:30	28.2	28.2	26.6	61	20.0	1.6	ENE	0.80	6.4	NNE	28.2	29.9	29.9	1016.4	0.00	0.0	0.000	0.206	25.4	67	18.9	26.3	12.19	.0725	703	1	100.0	30
21/03/21	10:00	29.2	29.3	28.2	57	19.8	1.6	E	0.80	9.7	E	29.2	31.0	31.0	1016.2	0.00	0.0	0.000	0.227	25.7	67	19.1	26.6	12.19	.0724	700	1	100.0	30
21/03/21	10:30	29.9	29.9	29.3	55	19.9	1.6	ENE	0.80	6.4	N	29.9	31.8	31.8	1015.8	0.00	0.0	0.000	0.241	25.8	67	19.2	26.8	12.18	.0723	702	1	100.0	30
21/03/21	11:00	30.5	30.5	29.9	54	20.1	3.2	E	1.61	9.7	E	30.5	32.7	32.7	1015.4	0.00	0.0	0.000	0.253	26.1	66	19.2	27.1	11.97	.0722	700	1	100.0	30
21/03/21	11:30	31.2	31.2	30.5	47	18.5	3.2	ENE	1.61	9.7	E	31.2	32.4	32.4	1014.8	0.00	0.0	0.000	0.267	26.2	65	19.1	27.2	11.77	.0722	703	1	100.0	30
21/03/21	12:00	31.8	31.8	31.2	46	18.7	3.2	SE	1.61	9.7	NNE	31.8	33.2	33.2	1014.3	0.00	0.0	0.000	0.280	26.4	63	18.8	27.3	11.36	.0721	700	1	100.0	30
21/03/21	12:30	32.6	32.6	31.8	39	16.8	3.2	ESE	1.61	12.9	E	32.6	33.1	33.1	1013.8	0.00	0.0	0.000	0.296	26.6	62	18.7	27.4	11.15	.0720	702	1	100.0	30
21/03/21	13:00	32.9	33.2	32.2	38	16.7	3.2	E	1.61	12.9	NNE	32.9	33.4	33.4	1013.2	0.00	0.0	0.000	0.303	26.7	60	18.3	27.4	10.75	.0720	702	1	100.0	30
21/03/21	13:30	33.4	33.5	32.9	37	16.8	3.2	E	1.61	9.7	SSW	33.4	34.1	34.1	1012.5	0.00	0.0	0.000	0.315	26.9	59	18.2	27.6	10.55	.0719	702	1	100.0	30
21/03/21	14:00	33.4	33.6	33.2	38	17.1	3.2	SE	1.61	9.7	SE	33.4	34.2	34.2	1012.2	0.00	0.0	0.000	0.314	27.1	58	18.1	27.8	10.35	.0719	702	1	100.0	30
21/03/21	14:30	32.2	33.4	32.2	41	17.2	3.2	SE	1.61	12.9	WSW	32.2	32.9	32.9	1011.9	0.00	0.0	0.000	0.288	27.2	58	18.2	27.9	10.35	.0718	702	1	100.0	30
21/03/21	15:00	30.9	32.2	30.8	53	20.2	1.6	SE	0.80	8.0	SSE	30.9	33.2	33.2	1011.7	0.00	0.0	0.000	0.262	27.2	58	18.2	28.0	10.35	.0718	703	1	100.0	30
21/03/21	15:30	29.8	30.8	29.7	56	20.1	1.6	ESE	0.80	11.3	SE	29.8	31.8	31.8	1011.6	0.00	0.0	0.000	0.238	27.2	60	18.8	28.2	10.75	.0717	701	1	100.0	30
21/03/21	16:00	29.5	29.8	29.4	61	21.2	3.2	S	1.61	11.3	SE	29.5	32.2	32.2	1011.9	0.00	0.0	0.000	0.233	27.3	61	19.1	28.4	10.95	.0717	703	1	100.0	30
21/03/21	16:30	28.3	29.4	28.3	63	20.6	1.6	S	0.80	9.7	SSW	28.3	30.3	30.3	1011.9	0.00	0.0	0.000	0.207	27.3	63	19.6	28.6	11.33	.0716	702	1	100.0	30
21/03/21	17:00	27.7	28.3	27.6	65	20.5	1.6	SSW	0.80	11.3	WSW	27.7	29.5	29.5	1012.2	0.00	0.0	0.000	0.194	27.2	64	19.8	28.6	11.53	.0717	701	1	100.0	30
21/03/21	17:30	27.4	27.7	27.3	57	18.2	1.6	WSW	0.80	12.9	WSW	27.4	28.2	28.2	1012.3	0.00	0.0	0.000	0.190	27.2	66	20.3	28.8	11.93	.0716	701	1	100.0	30
21/03/21	18:00	27.1	27.6	27.1	59	18.4	3.2	WSW	1.61	9.7	WSW	27.1	27.8	27.8	1012.4	0.00	0.0	0.000	0.182	27.2	66	20.3	28.8	11.93	.0716	701	1	100.0	30
21/03/21	18:30	26.4	27.1	26.4	68	20.0	1.6	W	0.80	9.7	W	26.4	27.8	27.8	1013.4	0.00	0.0	0.000	0.168	27.1	65	19.9	28.4	11.74	.0718	703	1	100.0	30
21/03/21	19:00	25.7	26.4	25.7	69	19.6	3.2	SE	1.61	17.7	SW	25.7	26.8	26.8	1013.8	0.00	0.0	0.000	0.153	27.0	66	20.1	28.5	11.94	.0718	702	1	100.0	30
21/03/21	19:30	24.9	25.7	24.9	63	17.4	12.9	WSW	6.44	27.4	WSW	24.6	25.3	25.1	1014.6	0.00	0.0	0.000	0.137	27.0	66	20.1	28.5	11.94	.0719	703	1	100.0	30
21/03/21	20:00	24.3	24.9	24.3	66	17.6	4.8	SW	2.41	14.5	WSW	24.3	24.9	24.9	1015.4	0.00	0.0	0.000	0.125	26.9	67	20.2	28.4	12.14	.0719	701	1	100.0	30
21/03/21	20:30	24.0	24.3	23.9	68	17.7	4.8	W	2.41	14.5	WSW	24.0	24.6	24.6	1015.8	0.00	0.0	0.000	0.118	26.8	67	20.2	28.3	12.14	.0720	702	1	100.0	30
21/03/21	21:00	24.2	24.2	24.0	68	17.9	6.4	WSW	3.22	14.5	WSW	24.2	24.8	24.8	1016.0	0.00	0.0	0.000	0.122	26.7	66	19.8	28.1	11.95	.0720	701	1	100.0	30
21/03/21	21:30	22.3	24.2	22.3	76	17.8	14.5	WSW	7.24	32.2	WSW	21.5	22.9	22.2	1016.3	0.00	0.0	0.000	0.082	26.7	65	19.5	27.9	11.75	.0721	703	1	100.0	30
21/03/21	22:00	21.6	22.3	21.6	79	17.8	11.3	WSW	5.63	29.0	WSW	21.6	22.3	22.3	1016.8	0.00	0.0	0.000	0.067	26.6	64	19.2	27.6	11.55	.0722	702	1	100.0	30
21/03/21	22:30	21.4	21.6	21.3	82	18.2	6.4	WSW	3.22	22.5	W	21.4	22.2	22.2	1017.1	0.00	0.0	0.000	0.064	26.4	64	19.1	27.4	11.56	.0723	703	1	100.0	30
21/03/21	23:00	21.6	21.6	21.3	82	18.4	9.7	WSW	4.83	22.5	WSW	21.6	22.4	22.4	1017.1	0.00	0.0	0.000	0.067	26.4	65	19.3	27.4	11.76	.0723	701	1	100.0	30
21/03/21	23:30	21.1	21.6	21.1	86	18.7	9.7	WSW	4.83	19.3	WSW	21.1	22.1	22.1	1017.3	0.00	0.0	0.000	0.058	26.3	65	19.2	27.4	11.76	.0723	702	1	100.0	30
21/03/22	00:00	20.9	21.1	20.8	84	18.1	8.0	SW	4.02	20.9	W	20.9	21.8	21.8	1017.3	0.00	0.0	0.000	0.054	26.2	65	19.1	27.2	11.77	.0723	701	1	100.0	30
21/03/22	0:30	20.9	21.2	20.9	81	17.5	9.7	WSW	4.83	24.1	W	20.9	21.7	21.7	1017.3	0.00	0.0	0.000	0.053	26.2	66	19.4	27.3	11.97	.0723	701	1	100.0	30
21/03/22	1:00	20.3	20.9	20.3	82	17.2	12.9	WSW	6.44	29.0	W	19.9	21.1	20.7	1017.6	0.00	0.0	0.000	0.042	26.1	65	19.0	27.1	11.77	.0724	702	1	100.0	30
21/03/22	1:30	20.7	20.7	20.3	80	17.1	4.8	SSW	2.41	12.9	SSE	20.7	21.4	21.4	1017.8	0.00	0.0	0.000	0.049	26.1	65	19.0	27.0	11.77	.0724	702	1	100.0	30
21/03/22	2:00	19.8	20.7	19.8	85	17.2	3.2	WSW	1.61	14.5	SSW	19.8	20.6	20.6	1017.9	0.00	0.0	0.000	0.031	25.9	65	18.9	26.8	11.78	.0725	703	1	100.0	30
21/03/22	2:30	19.9	19.9	19.7	84	17.1	4.8	WSW	2.41	16.1	WSW	19.9	20.6	20.6	1018.0	0.00	0.0	0.000	0.032	25.8	65	18.8	26.7	11.78	.0725	701	1	100.0	30
21/03/22	3:00	19.4	19.9	19.4	87	17.2	3.2	W	1.61	11.3	WSW	19.4	20.2	20.2	1017.8	0.25	0.0	0.000	0.023	25.7	65	18.6	26.5	11.78	.0725	703	1	100.0	30
21/03/22	3:30	19.2	19.4	19.1	90	17.5	3.2	WSW	1.61	6.4	W	19.2	19.9	19.9	1017.7	0.00	0.0	0.000	0.017	25.7	65	18.6	26.4	11.79	.0726	702	1	100.0	30
21/03/22	4:00	19.2	19.2	19.1	92	17.8	1.6	WSW	0.80	4.8	WSW	19.2	20.1	20.1	1017.8	0.00	0.0	0.000	0.017	25.6	65	18.5	26.3	11.79	.0726	702	1	100.0	30
21/03/22	4:30	19.3	19.3	19.1	93	18.1	0.0	WSW	0.00	3.2	WSW	19.3	20.2	20.2	1018.3	0.76	10.4	0.000	0.020	25.5	66	18.7	26.3	11.99	.0726	702	1	100.0	30
21/03/22	5:00	19.1	19.3	19.0	91	17.6	1.6	W	0.80	6.4	W	19.1	19.8	19.8	1018.4	0.76	5.8	0.000	0.015	25.4	66	18.6	26.2	11.99	.0726	702	1	100.0	30
21/03/22	5:30	19.0	19.1	18.9	94	18.0	0.0	W	0.00	3.2	W	19.0	19.9	19.9	1018.5	0.00	0.0	0.000	0.014	25.4	67	18.8	26.2	12.20	.0727	701	1	100.0	30
21/03/22	6:00	18.9	19.0	18.9	95	18.1	0.0	W	0.00	3.2	W	18.9	19.8	19.8	1018.9	0.00	0.0	0.000	0.013	25.3	67	18.8	26.2	12.20	.0727	703	1	100.0	30
21/03/22	6:30	19.1	19.1	18.9	94	18.1	1.6	WSW	0.80	6.4	WSW	19.1	20.0	20.0	1019.3	0.00	0.0	0.000	0.016	25.3	67	18.7	26.1	12.20	.0728	702	1	100.0	30
21/03/22	7:00	19.0	19.1	19.0	91	17.5	0.0	WSW	0.00	4.8	WSW	19.0	19.8	19.8	1019.6	0.00	0.0	0.000	0.014	25.2	68	18.9	26.1	12.45	.0728	700	1	100.0	30
21/03/22	7:30	19.4	19.4	19.0	93	18.3	1.6	W	0.80	4.8	WNW	19.4	20.4	20.4	1020.0	0.00	0.0	0.000	0.023	25.2	68	18.9	26.1	12.45	.0728	702	1	100.0	30
21/03/22	8:00	20.2	20.2	19.4	88	18.2	0.0	S	0.00	6.4	SSE	20.2	21.2	21.2	1020.0	0.00	0.0	0.000	0.039	25.2	68	18.9	26.1	12.45	.0728	702	1	100.0	30
21/03/22	8:30	21.1	21.1	20.2	84	18.3	3.2	SSE	1.61	12.9	W	21.1	22.0	22.0	1020.0	0.00	0.0	0.000	0.058	25.3	68	18.9	26.2	12.45	.0728	701	1	100.0	30
21/03/22	9:00	21.8	21.8	21.1	78	17.8	4.8	SSW	2.41	12.9	WSW	21.8	22.5	22.5	1020.1	0.00	0.0	0.000	0.072	25.3	67	18.7	26.1	12.20	.0728	701	1	100.0	30
21/03/22	9:30	22.3	22.3	21.8	75	17.7	6.4	SSW	3.22	16.1	S	22.3	22.9	22.9	1020.2	0.00	0.0	0.000	0.083	25.3	66	18.5	26.1	12.00	.0728	703	1	100.0	30
21/03/22	10:00	21.8	22.4	21.8	77	17.6	8.0	SSW	4.02	17.7	SW	21.8	22.5	22.5	1020.3	0.00	0.0	0.000	0.073	25.3	64	18.0	25.9	11.60	.0729	702	1	100.0	30
21/03/22	10:30	21.4	21.8	21.4	78	17.4	8.0	SW	4.02	20.9	WSW	21.4	22.1	22.1	1020.6	0.00	0.0	0.000	0.065	25.2	64	17.9	25.8	11.60	.0729	703	1	100.0	30
21/03/22	11:00	21.6	21.6	21.4	78	17.6	8.0	SW	4.02	19.3	SW	21.6	22.2	22.2	1020.4	0.00	0.0	0.000	0.067	25.2	64	17.9	25.8	11.60	.0729	702	1	100.0	30
21/03/22	11:30	21.4	21.6	21.4	81	18.0	4.8	SSW	2.41	17.7	SE	21.4	22.2	22.2	1020.3	0.00	0.0	0.000	0.064	25.3	65	18.2	25.9	11.80	.0729	702	1	100.0	30
21/03/22	12:00	21.3	21.4	21.3	81	17.9	4.8	SSW	2.41	17.7	W	21.3	22.2	22.2	1020.2	0.00	0.0	0.000	0.063	25.3	66	18.5	26.0	12.00	.0728	702	1	100.0	30
21/03/22	12:30	21.3	21.4	21.2	82	18.1	3.2	SE	1.61	12.9	W	21.3	22.1	22.1	1019.9	0.00	0.0	0.000	0.061	25.3	66	18.5	26.0	12.00	.0728	702	1	100.0	30
21/03/22	13:00	21.2	21.3	21.1	81	17.8	6.4	SSW	3.22	14.5	SSW	21.2	22.0	22.0	1019.7	0.00	0.0	0.000	0.060	25.3	66	18.5	26.0	12.00	.0728	703	1	100.0	30
21/03/22	13:30	21.6	21.6	21.2	79	17.8	4.8	SSW	2.41	14.5	SSE	21.6	22.3	22.3	1019.5	0.00	0.0	0.000	0.067	25.3	65	18.3	26.0	11.80	.0728	702	1	100.0	30
21/03/22	14:00	21.9	21.9	21.6	77	17.7	6.4	SSW	3.22	16.1	WSW	21.9	22.6	22.6	1019.4	0.00	0.0	0.000	0.074	25.3	64	18.0	25.9	11.60	.0728	703	1	100.0	30
21/03/22	14:30	21.7	22.1	21.7	78	17.7	6.4	SSW	3.22	16.1	SW	21.7	22.4	22.4	1019.1	0.00	0.0	0.000	0.071	25.3	63	17.8	25.9	11.40	.0728	702	1	100.0	30
21/03/22	15:00	21.6	21.7	21.5	79	17.8	6.4	SSW	3.22	19.3	S	21.6	22.3	22.3	1018.9	0.00	0.0	0.000	0.067	25.3	63	17.7	25.8	11.40	.0728	703	1	100.0	30
21/03/22	15:30	21.3	21.6	21.2	80	17.7	6.4	SSW	3.22	14.5	S	21.3	22.1	22.1	1019.0	0.00	0.0	0.000	0.063	25.3	64	18.0	25.9	11.60	.0728	702	1	100.0	30
21/03/22	16:00	21.6	21.6	21.3	79	17.8	4.8	SSW	2.41	12.9	S	21.6	22.4	22.4	1019.1	0.00	0.0	0.000	0.068	25.3	64	18.0	25.9	11.60	.0728	702	1	100.0	30
21/03/22	16:30	21.7	21.8	21.6	77	17.5	6.4	SSW	3.22	22.5	WNW	21.7	22.3	22.3	1019.4	0.00	0.0	0.000	0.069	25.2	63	17.6	25.7	11.40	.0729	702	1	100.0	30
21/03/22	17:00	21.5	21.7	21.4	78	17.5	6.4	SW	3.22	17.7	WSW	21.5	22.2	22.2	1019.7	0.00	0.0	0.000	0.066	25.1	63	17.6	25.6	11.41	.0729	702	1	100.0	30
21/03/22	17:30	21.4	21.5	21.3	79	17.6	4.8	SW	2.41	12.9	WSW	21.4	22.1	22.1	1019.7	0.00	0.0	0.000	0.064	25.1	63	17.6	25.6	11.41	.0729	702	1	100.0	30
21/03/22	18:00	21.0	21.4	21.0	80	17.4	3.2	SSW	1.61	8.0	SSW	21.0	21.7	21.7	1019.9	0.00	0.0	0.000	0.056	25.1	66	18.3	25.7	12.01	.0729	702	1	100.0	30
21/03/22	18:30	21.0	21.1	20.9	81	17.6	3.2	SSW	1.61	9.7	S	21.0	21.8	21.8	1020.3	0.00	0.0	0.000	0.056	25.1	68	18.7	25.8	12.47	.0729	702	1	100.0	30
21/03/22	19:00	21.1	21.1	20.9	81	17.7	3.2	SSW	1.61	11.3	SSW	21.1	21.8	21.8	1021.1	0.00	0.0	0.000	0.057	25.0	68	18.7	25.8	12.47	.0730	702	1	100.0	30
21/03/22	19:30	20.9	21.1	20.9	83	17.9	1.6	SSW	0.80	6.4	S	20.9	21.8	21.8	1021.7	0.00	0.0	0.000	0.054	24.9	67	18.4	25.7	12.21	.0730	702	1	100.0	30
21/03/22	20:00	20.8	20.9	20.7	84	18.0	1.6	WSW	0.80	4.8	W	20.8	21.7	21.7	1021.8	0.00	0.0	0.000	0.051	24.9	69	18.8	25.7	12.68	.0730	702	1	100.0	30
21/03/22	20:30	20.7	20.8	20.6	85	18.1	0.0	W	0.00	1.6	W	20.7	21.7	21.7	1022.3	0.00	0.0	0.000	0.049	24.8	69	18.8	25.6	12.68	.0731	703	1	100.0	30
21/03/22	21:00	20.8	20.8	20.6	85	18.2	0.0	W	0.00	3.2	W	20.8	21.8	21.8	1022.6	0.00	0.0	0.000	0.051	24.8	69	18.8	25.6	12.68	.0731	702	1	100.0	30
21/03/22	21:30	20.6	20.8	20.6	86	18.2	0.0	WSW	0.00	3.2	WSW	20.6	21.7	21.7	1022.6	0.00	0.0	0.000	0.047	24.8	70	18.9	25.6	12.92	.0731	703	1	100.0	30
21/03/22	22:00	20.8	20.8	20.6	83	17.8	0.0	WSW	0.00	3.2	W	20.8	21.7	21.7	1022.9	0.00	0.0	0.000	0.051	24.7	70	18.9	25.6	12.92	.0731	701	1	100.0	30
21/03/22	22:30	20.8	20.9	20.8	83	17.8	0.0	SSW	0.00	4.8	S	20.8	21.7	21.7	1022.8	0.00	0.0	0.000	0.051	24.7	70	18.9	25.6	12.92	.0731	702	1	100.0	30
21/03/22	23:00	20.8	20.9	20.8	82	17.6	1.6	SSW	0.80	6.4	S	20.8	21.7	21.7	1022.6	0.00	0.0	0.000	0.052	24.7	70	18.8	25.5	12.92	.0731	701	1	100.0	30
21/03/22	23:30	20.9	21.0	20.8	81	17.6	3.2	SSW	1.61	12.9	WSW	20.9	21.7	21.7	1022.6	0.00	0.0	0.000	0.054	24.6	70	18.8	25.4	12.92	.0731	702	1	100.0	30
21/03/23	00:00	20.9	21.0	20.9	82	17.8	6.4	WSW	3.22	17.7	WSW	20.9	21.8	21.8	1022.5	0.00	0.0	0.000	0.054	24.6	69	18.5	25.4	12.70	.0732	701	1	100.0	30
21/03/23	0:30	20.8	20.9	20.7	82	17.6	4.8	SSW	2.41	14.5	SW	20.8	21.6	21.6	1022.6	0.00	0.0	0.000	0.051	24.6	69	18.5	25.3	12.70	.0732	701	1	100.0	30
21/03/23	1:00	20.5	20.8	20.5	83	17.5	6.4	WSW	3.22	17.7	WSW	20.5	21.4	21.4	1022.8	0.00	0.0	0.000	0.045	24.5	69	18.4	25.2	12.71	.0732	701	1	100.0	30
21/03/23	1:30	20.1	20.5	20.1	86	17.6	4.8	WSW	2.41	14.5	W	20.1	20.9	20.9	1022.9	0.00	0.0	0.000	0.036	24.4	69	18.4	25.2	12.71	.0732	701	1	100.0	30
21/03/23	2:00	19.6	20.1	19.6	87	17.3	1.6	SE	0.80	11.3	SSE	19.6	20.3	20.3	1022.6	0.00	0.0	0.000	0.025	24.4	69	18.3	25.1	12.71	.0732	702	1	100.0	30
21/03/23	2:30	19.5	19.6	19.4	86	17.1	6.4	SSW	3.22	16.1	SSE	19.5	20.2	20.2	1022.7	0.00	0.0	0.000	0.024	24.3	68	18.0	25.0	12.52	.0733	700	1	100.0	30
21/03/23	3:00	19.3	19.5	19.3	86	16.9	4.8	SSW	2.41	14.5	SW	19.3	19.9	19.9	1022.9	0.00	0.0	0.000	0.020	24.3	68	18.0	24.9	12.52	.0733	702	1	100.0	30
21/03/23	3:30	19.0	19.3	18.9	89	17.1	4.8	SW	2.41	17.7	WSW	19.0	19.7	19.7	1022.7	0.00	0.0	0.000	0.014	24.2	68	17.9	24.9	12.53	.0733	700	1	100.0	30
21/03/23	4:00	19.0	19.0	18.9	88	17.0	6.4	WSW	3.22	20.9	WSW	19.0	19.7	19.7	1022.9	0.00	0.0	0.000	0.014	24.2	68	17.9	24.8	12.53	.0734	701	1	100.0	30
21/03/23	4:30	19.1	19.1	18.9	89	17.2	3.2	SW	1.61	11.3	WSW	19.1	19.8	19.8	1022.8	0.00	0.0	0.000	0.015	24.1	68	17.8	24.7	12.53	.0734	702	1	100.0	30
21/03/23	5:00	19.0	19.1	18.9	90	17.3	0.0	W	0.00	4.8	WNW	19.0	19.8	19.8	1023.1	0.00	0.0	0.000	0.014	24.1	68	17.8	24.7	12.54	.0734	703	1	100.0	30
21/03/23	5:30	18.8	19.0	18.7	92	17.5	0.0	NW	0.00	3.2	NNW	18.8	19.6	19.6	1023.1	0.00	0.0	0.000	0.009	24.1	69	18.0	24.7	12.74	.0734	701	1	100.0	30
21/03/23	6:00	18.7	18.8	18.7	92	17.4	1.6	NW	0.80	4.8	NNW	18.7	19.5	19.5	1023.3	0.00	0.0	0.000	0.008	24.0	70	18.2	24.7	12.95	.0734	703	1	100.0	30
21/03/23	6:30	19.0	19.0	18.7	91	17.5	0.0	NW	0.00	3.2	NW	19.0	19.8	19.8	1023.4	0.00	0.0	0.000	0.014	23.9	71	18.4	24.7	13.25	.0734	702	1	100.0	30
21/03/23	7:00	19.6	19.6	19.0	87	17.3	0.0	WNW	0.00	3.2	WNW	19.6	20.3	20.3	1023.7	0.00	0.0	0.000	0.025	23.9	71	18.4	24.7	13.25	.0734	702	1	100.0	30
21/03/23	7:30	20.1	20.1	19.6	84	17.3	1.6	SSW	0.80	8.0	SSW	20.1	20.8	20.8	1024.0	0.00	0.0	0.000	0.036	24.0	71	18.4	24.8	13.24	.0734	702	1	100.0	30
21/03/23	8:00	21.0	21.0	20.1	79	17.2	1.6	SSW	0.80	8.0	SE	21.0	21.7	21.7	1024.4	0.00	0.0	0.000	0.056	24.1	70	18.2	24.8	12.94	.0735	702	1	100.0	30
21/03/23	8:30	22.0	22.2	21.0	75	17.4	3.2	SSW	1.61	11.3	S	22.0	22.6	22.6	1024.8	0.00	0.0	0.000	0.076	24.3	70	18.5	25.1	12.94	.0734	703	1	100.0	30
21/03/23	9:00	20.4	22.1	20.4	80	16.9	6.4	SSW	3.22	19.3	S	20.4	21.2	21.2	1025.3	0.00	0.0	0.000	0.044	24.3	70	18.5	25.1	12.94	.0735	699	1	100.0	30
21/03/23	9:30	20.5	20.7	20.4	80	16.9	6.4	SSW	3.22	20.9	SSW	20.5	21.3	21.3	1025.2	0.00	0.0	0.000	0.045	24.3	67	17.8	24.9	12.24	.0735	702	1	100.0	30
21/03/23	10:00	20.3	20.6	20.2	81	16.9	8.0	WSW	4.02	19.3	WSW	20.3	21.0	21.0	1025.2	0.00	0.0	0.000	0.041	24.3	67	17.8	24.9	12.24	.0735	702	1	100.0	30
21/03/23	10:30	20.1	20.3	20.0	82	16.9	9.7	WSW	4.83	20.9	WNW	20.1	20.8	20.8	1025.5	0.00	0.0	0.000	0.036	24.3	67	17.8	24.9	12.24	.0735	702	1	100.0	30
21/03/23	11:00	20.6	20.6	20.0	80	17.0	8.0	WSW	4.02	20.9	WSW	20.6	21.3	21.3	1025.2	0.00	0.0	0.000	0.046	24.3	66	17.5	24.8	12.04	.0735	701	1	100.0	30
21/03/23	11:30	21.1	21.2	20.4	78	17.1	9.7	WSW	4.83	19.3	WSW	21.1	21.7	21.7	1024.9	0.00	0.0	0.000	0.058	24.3	66	17.6	24.9	12.03	.0735	703	1	100.0	30
21/03/23	12:00	21.4	21.4	21.1	77	17.2	6.4	WSW	3.22	17.7	WSW	21.4	22.0	22.0	1024.6	0.00	0.0	0.000	0.064	24.4	65	17.4	24.9	11.83	.0735	702	1	100.0	30
21/03/23	12:30	21.4	21.5	21.3	77	17.2	6.4	WSW	3.22	17.7	WSW	21.4	22.1	22.1	1024.4	0.00	0.0	0.000	0.065	24.4	66	17.7	25.0	12.03	.0734	701	1	100.0	30
21/03/23	13:00	22.3	22.3	21.4	73	17.3	8.0	WSW	4.02	19.3	WSW	22.3	22.8	22.8	1023.9	0.00	0.0	0.000	0.083	24.5	65	17.5	25.0	11.83	.0734	703	1	100.0	30
21/03/23	13:30	23.7	23.7	22.3	70	17.9	4.8	WSW	2.41	14.5	WSW	23.7	24.3	24.3	1023.2	0.00	0.0	0.000	0.111	24.7	66	17.9	25.3	12.02	.0733	702	1	100.0	30
21/03/23	14:00	25.2	25.6	23.7	65	18.1	4.8	SE	2.41	14.5	ESE	25.2	25.8	25.8	1022.7	0.00	0.0	0.000	0.142	24.8	66	18.0	25.4	12.02	.0732	701	1	100.0	30
21/03/23	14:30	25.0	25.3	24.9	65	18.0	6.4	SW	3.22	22.5	SW	25.0	25.6	25.6	1022.3	0.00	0.0	0.000	0.139	25.0	65	18.0	25.6	11.81	.0731	699	1	100.0	30
21/03/23	15:00	24.8	25.1	24.6	65	17.8	6.4	SSW	3.22	16.1	S	24.8	25.3	25.3	1022.2	0.00	0.0	0.000	0.134	25.1	65	18.1	25.7	11.81	.0731	703	1	100.0	30
21/03/23	15:30	24.2	25.0	24.1	66	17.5	6.4	SE	3.22	17.7	SE	24.2	24.8	24.8	1022.2	0.00	0.0	0.000	0.123	25.2	65	18.1	25.8	11.80	.0730	700	1	100.0	30
21/03/23	16:00	24.3	24.4	24.1	67	17.8	6.4	SSW	3.22	17.7	W	24.3	24.9	24.9	1021.9	0.00	0.0	0.000	0.124	25.2	64	17.9	25.7	11.60	.0731	699	1	100.0	30
21/03/23	16:30	24.1	24.4	24.1	67	17.6	4.8	SSW	2.41	14.5	SW	24.1	24.7	24.7	1022.1	0.00	0.0	0.000	0.120	25.1	64	17.8	25.7	11.61	.0731	700	1	100.0	30
21/03/23	17:00	22.5	24.1	22.5	71	17.0	8.0	WSW	4.02	17.7	SW	22.5	22.9	22.9	1022.4	0.00	0.0	0.000	0.087	25.1	62	17.3	25.5	11.21	.0732	702	1	100.0	30
21/03/23	17:30	21.8	22.5	21.8	73	16.7	8.0	WSW	4.02	16.1	WSW	21.8	22.2	22.2	1022.4	0.00	0.0	0.000	0.072	24.9	62	17.1	25.3	11.21	.0732	702	1	100.0	30
21/03/23	18:00	21.5	21.8	21.5	74	16.7	8.0	WSW	4.02	16.1	WSW	21.5	21.9	21.9	1022.9	0.00	0.0	0.000	0.066	24.8	63	17.3	25.3	11.42	.0733	701	1	100.0	30
21/03/23	18:30	21.0	21.5	20.9	76	16.6	3.2	SSW	1.61	14.5	WSW	21.0	21.5	21.5	1023.1	0.00	0.0	0.000	0.056	24.8	64	17.5	25.3	11.62	.0733	702	1	100.0	30
21/03/23	19:00	20.4	21.0	20.4	79	16.6	4.8	SSW	2.41	14.5	WSW	20.4	21.1	21.1	1023.3	0.00	0.0	0.000	0.043	24.7	66	17.9	25.3	12.02	.0733	702	1	100.0	30
21/03/23	19:30	20.1	20.4	20.1	81	16.7	3.2	WSW	1.61	8.0	WSW	20.1	20.7	20.7	1023.6	0.00	0.0	0.000	0.036	24.6	67	18.1	25.3	12.22	.0733	702	1	100.0	30
21/03/23	20:00	19.4	20.1	19.4	84	16.7	0.0	SSW	0.00	4.8	SSW	19.4	20.1	20.1	1023.7	0.00	0.0	0.000	0.023	24.5	67	18.0	25.1	12.23	.0733	701	1	100.0	30
21/03/23	20:30	19.4	19.4	19.3	83	16.4	1.6	SW	0.80	4.8	SSW	19.4	20.0	20.0	1024.0	0.00	0.0	0.000	0.022	24.4	68	18.2	25.1	12.51	.0734	702	1	100.0	30
21/03/23	21:00	19.5	19.5	19.2	82	16.3	3.2	WSW	1.61	8.0	WSW	19.5	20.1	20.1	1024.1	0.00	0.0	0.000	0.024	24.3	68	18.0	25.0	12.52	.0734	702	1	100.0	30
21/03/23	21:30	19.9	19.9	19.5	81	16.5	4.8	WSW	2.41	16.1	WSW	19.9	20.5	20.5	1024.1	0.00	0.0	0.000	0.032	24.3	68	18.0	25.0	12.52	.0734	703	1	100.0	30
21/03/23	22:00	20.2	20.2	19.9	78	16.2	8.0	WSW	4.02	19.3	WSW	20.2	20.7	20.7	1024.1	0.00	0.0	0.000	0.038	24.2	67	17.7	24.8	12.24	.0735	701	1	100.0	30
21/03/23	22:30	20.1	20.2	20.0	77	15.9	6.4	SW	3.22	20.9	WSW	20.1	20.6	20.6	1024.0	0.00	0.0	0.000	0.036	24.2	67	17.7	24.8	12.24	.0735	703	1	100.0	30
21/03/23	23:00	19.8	20.1	19.8	78	15.8	6.4	S	3.22	19.3	SSE	19.8	20.3	20.3	1023.9	0.00	0.0	0.000	0.030	24.1	67	17.6	24.7	12.24	.0735	701	1	100.0	30
21/03/23	23:30	19.4	19.8	19.4	79	15.7	3.2	SE	1.61	16.1	S	19.4	19.9	19.9	1024.0	0.00	0.0	0.000	0.023	24.1	67	17.5	24.6	12.24	.0735	702	1	100.0	30
21/03/24	00:00	19.4	19.4	19.3	79	15.7	3.2	SSW	1.61	12.9	WSW	19.4	19.9	19.9	1023.7	0.00	0.0	0.000	0.022	24.0	67	17.5	24.6	12.25	.0735	703	1	100.0	30
21/03/24	0:30	19.6	19.6	19.4	78	15.6	3.2	SSW	1.61	11.3	S	19.6	20.0	20.0	1023.9	0.00	0.0	0.000	0.025	23.9	67	17.4	24.5	12.25	.0735	700	1	100.0	30
21/03/24	1:00	19.6	19.6	19.4	77	15.4	3.2	WSW	1.61	11.3	WSW	19.6	19.9	19.9	1023.7	0.00	0.0	0.000	0.025	23.9	67	17.4	24.5	12.25	.0735	702	1	100.0	30
21/03/24	1:30	19.6	19.7	19.6	77	15.5	4.8	WSW	2.41	11.3	WSW	19.6	20.0	20.0	1023.4	0.00	0.0	0.000	0.027	23.8	66	17.1	24.3	12.05	.0736	703	1	100.0	30
21/03/24	2:00	19.4	19.7	19.3	78	15.5	3.2	SSW	1.61	11.3	WSW	19.4	19.8	19.8	1023.4	0.00	0.0	0.000	0.022	23.8	66	17.1	24.3	12.05	.0736	701	1	100.0	30
21/03/24	2:30	19.6	19.6	19.3	77	15.5	3.2	SSW	1.61	12.9	WSW	19.6	20.0	20.0	1023.4	0.00	0.0	0.000	0.027	23.8	66	17.0	24.3	12.05	.0736	701	1	100.0	30
21/03/24	3:00	19.3	19.7	19.3	80	15.7	9.7	WSW	4.83	24.1	WSW	19.3	19.8	19.8	1023.5	0.00	0.0	0.000	0.020	23.7	66	16.9	24.2	12.06	.0736	703	1	100.0	30
21/03/24	3:30	19.1	19.3	19.1	81	15.8	4.8	WSW	2.41	16.1	WSW	19.1	19.6	19.6	1022.9	0.00	0.0	0.000	0.016	23.7	66	16.9	24.2	12.06	.0736	701	1	100.0	30
21/03/24	4:00	18.3	19.1	18.3	84	15.6	8.0	WSW	4.02	19.3	WSW	18.3	18.7	18.7	1023.0	0.00	0.0	0.000	0.000	23.6	66	16.9	24.1	12.06	.0736	701	1	100.0	30
21/03/24	4:30	18.2	18.3	18.1	85	15.6	8.0	WSW	4.02	20.9	WSW	18.2	18.5	18.5	1023.4	0.00	0.0	0.003	0.000	23.6	66	16.8	24.1	12.06	.0737	701	1	100.0	30
21/03/24	5:00	18.2	18.2	18.1	85	15.7	3.2	WSW	1.61	16.1	SW	18.2	18.6	18.6	1023.5	0.00	0.0	0.002	0.000	23.5	66	16.8	24.0	12.06	.0737	702	1	100.0	30
21/03/24	5:30	18.2	18.2	18.2	88	16.1	0.0	S	0.00	3.2	SE	18.2	18.7	18.7	1023.6	0.00	0.0	0.003	0.000	23.5	67	17.0	24.0	12.26	.0737	701	1	100.0	30
21/03/24	6:00	17.9	18.2	17.9	88	15.9	0.0	---	0.00	0.0	---	17.9	18.4	18.4	1023.5	0.00	0.0	0.008	0.000	23.4	68	17.2	24.0	12.55	.0737	703	1	100.0	30
21/03/24	6:30	17.9	18.0	17.9	89	16.1	0.0	SW	0.00	1.6	SW	17.9	18.4	18.4	1023.7	0.00	0.0	0.008	0.000	23.4	68	17.2	24.0	12.55	.0737	702	1	100.0	30
21/03/24	7:00	17.9	18.0	17.8	88	15.9	0.0	SW	0.00	3.2	SW	17.9	18.4	18.4	1023.9	0.00	0.0	0.008	0.000	23.4	69	17.4	24.0	12.77	.0737	701	1	100.0	30
21/03/24	7:30	18.1	18.2	17.9	88	16.1	0.0	SSW	0.00	3.2	SSW	18.1	18.6	18.6	1024.3	0.00	0.0	0.005	0.000	23.3	68	17.1	23.9	12.55	.0737	703	1	100.0	30
21/03/24	8:00	18.7	18.7	18.1	86	16.3	0.0	WNW	0.00	3.2	NW	18.7	19.2	19.2	1024.4	0.00	0.0	0.000	0.007	23.3	68	17.1	23.9	12.55	.0738	702	1	100.0	30
21/03/24	8:30	19.3	19.3	18.7	84	16.5	0.0	W	0.00	6.4	SSE	19.3	19.9	19.9	1024.5	0.00	0.0	0.000	0.020	23.3	68	17.1	23.9	12.55	.0738	703	1	100.0	30
21/03/24	9:00	19.6	19.7	19.3	81	16.2	3.2	SSE	1.61	9.7	S	19.6	20.2	20.2	1024.7	0.00	0.0	0.000	0.025	23.4	67	16.9	23.9	12.27	.0738	700	1	100.0	30
21/03/24	9:30	20.5	20.5	19.6	79	16.7	1.6	SE	0.80	8.0	SSE	20.5	21.2	21.2	1024.4	0.00	0.0	0.000	0.045	23.4	67	17.0	23.9	12.27	.0737	703	1	100.0	30
21/03/24	10:00	21.2	21.2	20.5	72	16.0	4.8	SE	2.41	14.5	SSW	21.2	21.5	21.5	1023.8	0.00	0.0	0.000	0.060	23.6	66	16.8	24.1	12.06	.0737	702	1	100.0	30
21/03/24	10:30	22.9	22.9	21.2	64	15.8	3.2	SSW	1.61	14.5	WSW	22.9	23.3	23.3	1023.2	0.00	0.0	0.000	0.096	23.7	65	16.7	24.1	11.85	.0736	703	1	100.0	30
21/03/24	11:00	23.0	23.1	22.8	67	16.5	3.2	SE	1.61	11.3	W	23.0	23.4	23.4	1022.8	0.00	0.0	0.000	0.097	23.8	65	16.9	24.3	11.85	.0735	702	1	100.0	30
21/03/24	11:30	22.9	23.0	22.7	65	16.0	4.8	SSW	2.41	12.9	SW	22.9	23.2	23.2	1022.3	0.00	0.0	0.000	0.095	23.9	64	16.7	24.3	11.65	.0735	703	1	100.0	30
21/03/24	12:00	22.9	23.1	22.8	64	15.8	4.8	WSW	2.41	12.9	WSW	22.9	23.3	23.3	1021.8	0.00	0.0	0.000	0.096	24.0	62	16.3	24.3	11.25	.0735	702	1	100.0	30
21/03/24	12:30	24.3	24.3	22.9	61	16.3	4.8	SE	2.41	14.5	S	24.3	24.7	24.7	1021.3	0.00	0.0	0.000	0.125	24.2	61	16.2	24.4	11.04	.0734	702	1	100.0	30
21/03/24	13:00	24.1	24.6	24.1	58	15.3	4.8	SE	2.41	12.9	SSE	24.1	24.3	24.3	1020.7	0.00	0.0	0.000	0.120	24.2	61	16.2	24.5	11.04	.0733	702	1	100.0	30
21/03/24	13:30	25.2	25.6	24.1	56	15.8	4.8	SE	2.41	24.1	ESE	25.2	25.4	25.4	1020.1	0.00	0.0	0.000	0.144	24.4	60	16.2	24.7	10.91	.0732	701	1	100.0	30
21/03/24	14:00	24.5	25.2	24.5	57	15.4	4.8	WSW	2.41	16.1	W	24.5	24.7	24.7	1019.6	0.00	0.0	0.000	0.128	24.5	60	16.2	24.8	10.91	.0732	702	1	100.0	30
21/03/24	14:30	25.4	25.4	24.6	57	16.3	4.8	SE	2.41	17.7	SE	25.4	25.7	25.7	1019.4	0.00	0.0	0.000	0.148	24.6	59	16.0	24.8	10.70	.0732	702	1	100.0	30
21/03/24	15:00	24.2	25.4	24.2	60	15.9	4.8	SSE	2.41	16.1	SSE	24.2	24.4	24.4	1019.2	0.00	0.0	0.000	0.122	24.7	60	16.4	24.9	10.89	.0731	703	1	100.0	30
21/03/24	15:30	23.6	24.3	23.5	60	15.4	6.4	SSW	3.22	16.1	SSW	23.6	23.8	23.8	1019.0	0.00	0.0	0.000	0.110	24.7	60	16.4	24.9	10.89	.0731	701	1	100.0	30
21/03/24	16:00	23.3	23.7	23.3	62	15.6	4.8	SSE	2.41	12.9	SSE	23.3	23.6	23.6	1019.3	0.00	0.0	0.000	0.103	24.7	60	16.4	24.9	10.89	.0731	702	1	100.0	30
21/03/24	16:30	22.9	23.3	22.8	65	16.0	3.2	SE	1.61	11.3	SE	22.9	23.2	23.2	1019.1	0.00	0.0	0.000	0.095	24.6	59	16.1	24.8	10.70	.0731	702	1	100.0	30
21/03/24	17:00	22.7	23.1	22.7	67	16.2	3.2	SE	1.61	9.7	E	22.7	23.0	23.0	1019.1	0.00	0.0	0.000	0.090	24.6	59	16.0	24.8	10.70	.0732	703	1	100.0	30
21/03/24	17:30	22.4	22.7	22.3	67	16.0	1.6	S	0.80	6.4	ESE	22.4	22.7	22.7	1019.2	0.00	0.0	0.000	0.084	24.5	60	16.2	24.8	10.91	.0732	702	1	100.0	30
21/03/24	18:00	21.7	22.4	21.7	71	16.2	1.6	S	0.80	6.4	WSW	21.7	21.9	21.9	1019.3	0.00	0.0	0.000	0.069	24.4	60	16.2	24.7	10.91	.0732	701	1	100.0	30
21/03/24	18:30	20.8	21.7	20.7	74	16.0	1.6	SSW	0.80	8.0	S	20.8	21.2	21.2	1019.5	0.00	0.0	0.000	0.051	24.4	64	17.2	24.9	11.63	.0731	701	1	100.0	30
21/03/24	19:00	21.0	21.1	20.7	73	16.0	6.4	SW	3.22	16.1	WSW	21.0	21.3	21.3	1019.5	0.00	0.0	0.000	0.056	24.3	63	16.8	24.7	11.43	.0732	701	1	100.0	30
21/03/24	19:30	20.2	21.0	20.2	76	15.8	3.2	SSW	1.61	8.0	S	20.2	20.6	20.6	1019.8	0.00	0.0	0.000	0.038	24.2	63	16.7	24.6	11.44	.0732	703	1	100.0	30
21/03/24	20:00	19.8	20.2	19.8	78	15.9	3.2	SSW	1.61	8.0	WSW	19.8	20.3	20.3	1020.2	0.00	0.0	0.000	0.031	24.2	63	16.7	24.6	11.44	.0733	702	1	100.0	30
21/03/24	20:30	19.7	19.8	19.7	77	15.6	1.6	WSW	0.80	4.8	SW	19.7	20.2	20.2	1020.4	0.00	0.0	0.000	0.029	24.1	64	16.9	24.6	11.64	.0733	702	1	100.0	30
21/03/24	21:00	19.7	19.8	19.6	78	15.8	1.6	SW	0.80	4.8	WSW	19.7	20.2	20.2	1020.4	0.00	0.0	0.000	0.029	24.1	64	16.8	24.5	11.64	.0733	702	1	100.0	30
21/03/24	21:30	20.3	20.3	19.7	78	16.3	3.2	WSW	1.61	8.0	SSE	20.3	20.9	20.9	1020.1	0.00	0.0	0.000	0.041	23.9	64	16.7	24.3	11.65	.0733	702	1	100.0	30
21/03/24	22:00	20.6	20.6	20.3	77	16.4	4.8	SSW	2.41	16.1	SSW	20.6	21.2	21.2	1020.0	0.00	0.0	0.000	0.047	23.9	64	16.7	24.3	11.65	.0733	702	1	100.0	30
21/03/24	22:30	20.4	20.6	20.4	77	16.3	4.8	SSW	2.41	11.3	E	20.4	21.1	21.1	1019.9	0.00	0.0	0.000	0.044	23.9	64	16.7	24.3	11.65	.0733	702	1	100.0	30
21/03/24	23:00	20.4	20.5	20.4	76	16.1	4.8	SSW	2.41	12.9	ESE	20.4	21.0	21.0	1019.6	0.00	0.0	0.000	0.044	23.9	65	16.9	24.3	11.85	.0733	702	1	100.0	30
21/03/24	23:30	20.4	20.4	20.4	75	15.8	6.4	SSW	3.22	16.1	S	20.4	20.8	20.8	1019.5	0.00	0.0	0.000	0.043	23.9	65	16.9	24.3	11.85	.0733	700	1	100.0	30
21/03/25	00:00	20.3	20.4	20.3	74	15.5	4.8	SSW	2.41	12.9	SSW	20.3	20.7	20.7	1019.5	0.00	0.0	0.000	0.042	23.8	65	16.9	24.3	11.85	.0733	702	1	100.0	30
21/03/25	0:30	20.0	20.3	19.9	77	15.8	4.8	SSW	2.41	14.5	S	20.0	20.5	20.5	1019.2	0.00	0.0	0.000	0.035	23.8	65	16.9	24.3	11.85	.0733	701	1	100.0	30
21/03/25	1:00	19.7	19.9	19.7	79	16.0	4.8	SSW	2.41	17.7	WSW	19.7	20.3	20.3	1019.1	0.00	0.0	0.000	0.029	23.7	65	16.7	24.2	11.85	.0733	701	1	100.0	30
21/03/25	1:30	19.1	19.7	19.1	82	16.0	6.4	SSW	3.22	17.7	WSW	19.1	19.6	19.6	1018.9	0.00	0.0	0.000	0.016	23.7	65	16.7	24.2	11.85	.0733	703	1	100.0	30
21/03/25	2:00	19.1	19.2	19.0	82	15.9	6.4	SSW	3.22	14.5	WSW	19.1	19.6	19.6	1018.9	0.00	0.0	0.000	0.015	23.7	65	16.7	24.1	11.85	.0733	702	1	100.0	30
21/03/25	2:30	18.9	19.1	18.9	82	15.8	4.8	SSW	2.41	12.9	S	18.9	19.4	19.4	1018.6	0.00	0.0	0.000	0.013	23.6	65	16.6	24.1	11.85	.0733	701	1	100.0	30
21/03/25	3:00	18.8	18.9	18.8	82	15.6	4.8	SSW	2.41	14.5	SSE	18.8	19.2	19.2	1018.5	0.00	0.0	0.000	0.009	23.6	65	16.6	24.0	11.85	.0733	701	1	100.0	30
21/03/25	3:30	18.6	18.8	18.6	82	15.4	6.4	SSW	3.22	16.1	S	18.6	18.9	18.9	1018.3	0.00	0.0	0.000	0.005	23.5	65	16.5	23.9	11.85	.0733	702	1	100.0	30
21/03/25	4:00	18.6	18.8	18.6	82	15.5	6.4	SSW	3.22	17.7	S	18.6	19.0	19.0	1018.2	0.00	0.0	0.000	0.006	23.4	65	16.5	23.9	11.85	.0733	702	1	100.0	30
21/03/25	4:30	18.3	18.6	18.3	82	15.2	6.4	SSW	3.22	16.1	WSW	18.3	18.7	18.7	1018.4	0.00	0.0	0.000	0.000	23.4	65	16.4	23.8	11.85	.0734	701	1	100.0	30
21/03/25	5:00	18.1	18.3	18.1	83	15.2	8.0	WSW	4.02	19.3	WSW	18.1	18.4	18.4	1018.5	0.00	0.0	0.005	0.000	23.3	66	16.6	23.8	12.07	.0734	702	1	100.0	30
21/03/25	5:30	17.7	18.2	17.6	86	15.3	6.4	WSW	3.22	17.7	WSW	17.7	18.0	18.0	1018.7	0.00	0.0	0.014	0.000	23.3	66	16.6	23.7	12.07	.0734	702	1	100.0	30
21/03/25	6:00	17.7	17.7	17.6	86	15.3	3.2	SSW	1.61	6.4	SSW	17.7	18.1	18.1	1018.8	0.00	0.0	0.013	0.000	23.2	66	16.5	23.7	12.07	.0734	702	1	100.0	30
21/03/25	6:30	17.5	17.8	17.5	87	15.3	3.2	SSW	1.61	12.9	WSW	17.5	17.8	17.8	1019.5	0.00	0.0	0.017	0.000	23.2	66	16.5	23.6	12.08	.0735	701	1	100.0	30
21/03/25	7:00	17.0	17.5	17.0	90	15.3	3.2	WSW	1.61	6.4	SW	17.0	17.4	17.4	1019.8	0.76	13.0	0.028	0.000	23.2	66	16.5	23.6	12.08	.0735	702	1	100.0	30
21/03/25	7:30	17.1	17.1	16.9	89	15.2	3.2	WSW	1.61	9.7	W	17.1	17.4	17.4	1020.1	0.00	0.0	0.027	0.000	23.1	66	16.4	23.5	12.08	.0736	699	1	100.0	30
21/03/25	8:00	17.4	17.5	17.1	86	15.1	1.6	SSW	0.80	11.3	S	17.4	17.7	17.7	1019.6	0.00	0.0	0.019	0.000	23.1	66	16.4	23.5	12.08	.0735	700	1	100.0	30
21/03/25	8:30	17.9	17.9	17.4	83	15.0	3.2	SW	1.61	9.7	W	17.9	18.2	18.2	1019.7	0.00	0.0	0.009	0.000	23.1	66	16.4	23.5	12.08	.0735	701	1	100.0	30
21/03/25	9:00	18.4	18.4	17.9	80	14.9	3.2	SSW	1.61	12.9	SSE	18.4	18.7	18.7	1019.5	0.00	0.0	0.000	0.001	23.1	66	16.4	23.5	12.08	.0735	701	1	100.0	30
21/03/25	9:30	19.8	19.8	18.4	74	15.1	4.8	SSW	2.41	12.9	W	19.8	20.2	20.2	1019.5	0.00	0.0	0.000	0.031	23.2	66	16.5	23.6	12.08	.0735	703	1	100.0	30
21/03/25	10:00	20.4	20.4	19.7	75	15.8	6.4	SSW	3.22	12.9	SE	20.4	20.8	20.8	1019.2	0.00	0.0	0.000	0.043	23.3	66	16.6	23.7	12.07	.0734	701	1	100.0	30
21/03/25	10:30	21.7	21.7	20.4	70	16.0	8.0	SW	4.02	17.7	WSW	21.7	21.9	21.9	1018.8	0.00	0.0	0.000	0.069	23.4	65	16.5	23.9	11.85	.0734	703	1	100.0	30
21/03/25	11:00	22.8	22.8	21.7	67	16.3	8.0	SW	4.02	19.3	WSW	22.8	23.2	23.2	1018.3	0.00	0.0	0.000	0.093	23.6	65	16.6	24.1	11.85	.0733	702	1	100.0	30
21/03/25	11:30	23.6	23.6	22.8	66	16.8	8.0	SW	4.02	17.7	SW	23.6	24.1	24.1	1017.5	0.00	0.0	0.000	0.109	23.8	65	16.8	24.2	11.85	.0732	703	1	100.0	30
21/03/25	12:00	24.6	24.6	23.6	59	16.0	6.4	SSW	3.22	20.9	S	24.6	24.8	24.8	1016.8	0.00	0.0	0.000	0.130	24.0	65	17.0	24.4	11.85	.0730	702	1	100.0	30
21/03/25	12:30	24.2	24.8	24.1	62	16.4	6.4	SSW	3.22	17.7	SSW	24.2	24.5	24.5	1016.3	0.00	0.0	0.000	0.122	24.2	65	17.2	24.7	11.84	.0729	702	1	100.0	30
21/03/25	13:00	23.9	24.4	23.7	63	16.4	8.0	SSW	4.02	19.3	SW	23.9	24.2	24.2	1015.7	0.00	0.0	0.000	0.116	24.3	65	17.3	24.8	11.84	.0729	703	1	100.0	30
21/03/25	13:30	23.9	23.9	23.6	63	16.5	6.4	SSW	3.22	14.5	SE	23.9	24.3	24.3	1015.5	0.00	0.0	0.000	0.117	24.3	65	17.3	24.8	11.83	.0728	701	1	100.0	30
21/03/25	14:00	24.7	24.7	23.9	64	17.4	6.4	WSW	3.22	16.1	W	24.7	25.2	25.2	1015.0	0.00	0.0	0.000	0.132	24.4	65	17.4	24.9	11.83	.0728	703	1	100.0	30
21/03/25	14:30	25.4	25.4	24.6	59	16.8	4.8	SSW	2.41	17.7	S	25.4	25.7	25.7	1014.5	0.00	0.0	0.000	0.147	24.6	65	17.5	25.1	11.83	.0727	702	1	100.0	30
21/03/25	15:00	25.3	25.7	25.3	60	17.0	4.8	WSW	2.41	16.1	W	25.3	25.7	25.7	1014.4	0.00	0.0	0.000	0.146	24.6	65	17.5	25.1	11.83	.0727	703	1	100.0	30
21/03/25	15:30	24.3	25.3	24.3	64	17.1	4.8	WSW	2.41	16.1	WSW	24.3	24.8	24.8	1014.4	0.00	0.0	0.000	0.125	24.6	65	17.6	25.2	11.82	.0727	701	1	100.0	30
21/03/25	16:00	23.6	24.3	23.6	67	17.1	4.8	WSW	2.41	14.5	WSW	23.6	24.1	24.1	1014.6	0.00	0.0	0.000	0.109	24.6	65	17.5	25.1	11.83	.0727	703	1	100.0	30
21/03/25	16:30	23.1	23.6	23.1	68	16.8	3.2	SSW	1.61	8.0	SSE	23.1	23.6	23.6	1014.7	0.00	0.0	0.000	0.098	24.5	65	17.5	25.0	11.83	.0727	701	1	100.0	30
21/03/25	17:00	22.6	23.1	22.6	70	16.8	4.8	SW	2.41	14.5	W	22.6	23.0	23.0	1014.8	0.00	0.0	0.000	0.088	24.5	65	17.5	25.0	11.83	.0727	703	1	100.0	30
21/03/25	17:30	22.3	22.6	22.3	71	16.8	3.2	SSW	1.61	11.3	W	22.3	22.7	22.7	1015.1	0.00	0.0	0.000	0.082	24.4	65	17.4	24.9	11.83	.0728	702	1	100.0	30
21/03/25	18:00	22.0	22.3	21.9	73	16.9	3.2	S	1.61	11.3	SSE	22.0	22.4	22.4	1015.3	0.00	0.0	0.000	0.076	24.4	65	17.4	24.9	11.83	.0728	702	1	100.0	30
21/03/25	18:30	21.8	22.0	21.8	73	16.8	3.2	WSW	1.61	12.9	W	21.8	22.3	22.3	1015.4	0.00	0.0	0.000	0.073	24.3	65	17.3	24.8	11.83	.0728	702	1	100.0	30
21/03/25	19:00	21.4	21.8	21.4	75	16.8	1.6	SSE	0.80	8.0	S	21.4	21.9	21.9	1015.5	0.00	0.0	0.000	0.064	24.3	65	17.3	24.8	11.84	.0729	701	1	100.0	30
21/03/25	19:30	21.2	21.4	21.2	75	16.6	1.6	SSW	0.80	9.7	WNW	21.2	21.6	21.6	1015.9	0.00	0.0	0.000	0.059	24.2	65	17.2	24.7	11.84	.0729	700	1	100.0	30
21/03/25	20:00	21.1	21.2	20.9	76	16.7	3.2	SSW	1.61	11.3	WSW	21.1	21.6	21.6	1016.2	0.00	0.0	0.000	0.058	24.2	66	17.5	24.8	12.04	.0729	702	1	100.0	30
21/03/25	20:30	20.9	21.2	20.9	76	16.5	3.2	SW	1.61	9.7	SW	20.9	21.4	21.4	1016.4	0.00	0.0	0.000	0.053	24.1	66	17.4	24.6	12.04	.0730	702	1	100.0	30
21/03/25	21:00	20.3	20.9	20.2	79	16.5	1.6	WSW	0.80	9.7	WNW	20.3	20.9	20.9	1016.6	0.00	0.0	0.000	0.041	24.1	66	17.3	24.6	12.04	.0730	700	1	100.0	30
21/03/25	21:30	20.6	20.8	20.3	79	16.8	1.6	W	0.80	4.8	WSW	20.6	21.3	21.3	1016.6	0.00	0.0	0.000	0.047	24.0	66	17.3	24.5	12.05	.0730	701	1	100.0	30
21/03/25	22:00	19.9	20.6	19.9	81	16.6	0.0	SW	0.00	3.2	SW	19.9	20.6	20.6	1016.5	0.00	0.0	0.000	0.034	23.9	66	17.2	24.4	12.05	.0730	702	1	100.0	30
21/03/25	22:30	19.4	19.9	19.4	82	16.2	0.0	WSW	0.00	3.2	WSW	19.4	20.0	20.0	1016.6	0.00	0.0	0.000	0.022	23.9	66	17.1	24.4	12.05	.0730	702	1	100.0	30
21/03/25	23:00	19.2	19.4	19.1	83	16.2	0.0	WSW	0.00	3.2	WSW	19.2	19.7	19.7	1016.5	0.00	0.0	0.000	0.017	23.8	66	17.1	24.3	12.05	.0731	700	1	100.0	30
21/03/25	23:30	18.7	19.2	18.7	84	16.0	0.0	W	0.00	4.8	W	18.7	19.2	19.2	1016.4	0.00	0.0	0.000	0.008	23.7	66	17.0	24.2	12.06	.0731	701	1	100.0	30
21/03/26	00:00	18.6	18.7	18.6	84	15.9	0.0	SW	0.00	4.8	SW	18.6	19.1	19.1	1016.5	0.00	0.0	0.000	0.006	23.7	66	16.9	24.2	12.06	.0731	703	1	100.0	30
21/03/26	0:30	19.1	19.1	18.6	82	16.0	1.6	SSW	0.80	9.7	WSW	19.1	19.6	19.6	1016.0	0.00	0.0	0.000	0.016	23.6	66	16.8	24.1	12.06	.0731	701	1	100.0	30
21/03/26	1:00	19.6	19.6	18.7	80	16.0	1.6	SSW	0.80	9.7	W	19.6	20.1	20.1	1015.6	0.00	0.0	0.000	0.025	23.5	66	16.8	24.0	12.06	.0731	701	1	100.0	30
21/03/26	1:30	19.1	19.6	18.9	82	15.9	1.6	W	0.80	11.3	WSW	19.1	19.6	19.6	1015.4	0.00	0.0	0.000	0.015	23.4	66	16.7	23.9	12.07	.0731	703	1	100.0	30
21/03/26	2:00	19.4	19.4	18.8	81	16.0	1.6	W	0.80	12.9	WNW	19.4	19.9	19.9	1015.2	0.00	0.0	0.000	0.022	23.4	67	16.9	23.9	12.27	.0731	702	1	100.0	30
21/03/26	2:30	18.9	19.6	18.8	82	15.7	3.2	W	1.61	8.0	WNW	18.9	19.3	19.3	1015.1	0.00	0.0	0.000	0.012	23.3	66	16.6	23.8	12.07	.0731	702	1	100.0	30
21/03/26	3:00	18.6	18.9	18.6	83	15.7	1.6	W	0.80	6.4	W	18.6	19.0	19.0	1014.9	0.00	0.0	0.000	0.006	23.3	67	16.8	23.8	12.27	.0731	701	1	100.0	30
21/03/26	3:30	18.9	19.4	18.5	82	15.8	3.2	WSW	1.61	11.3	WNW	18.9	19.4	19.4	1014.8	0.00	0.0	0.000	0.013	23.2	66	16.5	23.7	12.07	.0731	702	1	100.0	30
21/03/26	4:00	17.9	18.9	17.9	86	15.5	1.6	WSW	0.80	4.8	WSW	17.9	18.2	18.2	1014.8	0.00	0.0	0.009	0.000	23.2	66	16.5	23.6	12.08	.0731	702	1	100.0	30
21/03/26	4:30	16.8	17.8	16.8	90	15.1	0.0	N	0.00	4.8	N	16.8	17.1	17.1	1014.8	0.00	0.0	0.032	0.000	23.1	68	16.8	23.6	12.55	.0731	702	1	100.0	30
21/03/26	5:00	16.4	16.8	16.3	92	15.1	0.0	NNE	0.00	3.2	NNE	16.4	16.8	16.8	1014.9	0.00	0.0	0.039	0.000	23.1	70	17.3	23.6	13.01	.0731	702	1	100.0	30
21/03/26	5:30	16.0	16.4	16.0	92	14.7	0.0	NNE	0.00	1.6	NNE	16.0	16.3	16.3	1015.3	0.00	0.0	0.049	0.000	22.9	70	17.2	23.5	13.02	.0732	702	1	100.0	30
21/03/26	6:00	15.9	16.0	15.8	94	14.9	0.0	NNE	0.00	1.6	NNE	15.9	16.2	16.2	1015.6	0.00	0.0	0.051	0.000	22.8	70	17.0	23.3	13.03	.0733	703	1	100.0	30
21/03/26	6:30	15.9	15.9	15.8	94	15.0	0.0	N	0.00	3.2	N	15.9	16.3	16.3	1015.7	0.00	0.0	0.050	0.000	22.7	69	16.7	23.2	12.79	.0733	702	1	100.0	30
21/03/26	7:00	17.4	17.4	15.9	90	15.8	0.0	NNE	0.00	3.2	NNE	17.4	17.9	17.9	1015.9	0.00	0.0	0.019	0.000	22.7	68	16.5	23.1	12.55	.0733	702	1	100.0	30
21/03/26	7:30	19.8	19.8	17.4	83	16.9	0.0	NE	0.00	3.2	NE	19.8	20.5	20.5	1016.0	0.00	0.0	0.000	0.031	22.7	68	16.5	23.1	12.55	.0734	702	1	100.0	30
21/03/26	8:00	21.4	21.4	19.8	76	17.0	1.6	E	0.80	3.2	NE	21.4	21.9	21.9	1016.1	0.00	0.0	0.000	0.064	22.8	68	16.6	23.2	12.55	.0733	701	1	100.0	30
21/03/26	8:30	22.8	22.8	21.4	73	17.7	1.6	SE	0.80	6.4	SE	22.8	23.5	23.5	1016.1	0.00	0.0	0.000	0.094	22.9	68	16.7	23.4	12.55	.0733	703	1	100.0	30
21/03/26	9:00	25.0	25.0	22.8	67	18.4	1.6	SW	0.80	6.4	W	25.0	25.7	25.7	1016.0	0.00	0.0	0.000	0.139	23.2	68	16.9	23.7	12.55	.0732	700	1	100.0	30
21/03/26	9:30	26.3	26.3	25.0	62	18.5	3.2	ENE	1.61	11.3	E	26.3	27.1	27.1	1015.5	0.00	0.0	0.000	0.167	23.3	68	17.1	23.9	12.55	.0731	703	1	100.0	30
21/03/26	10:00	25.8	26.4	25.5	62	17.9	3.2	ENE	1.61	9.7	E	25.8	26.4	26.4	1015.3	0.00	0.0	0.000	0.155	23.4	68	17.2	24.0	12.55	.0730	702	1	100.0	30
21/03/26	10:30	28.0	28.1	25.8	56	18.4	3.2	NE	1.61	14.5	NNE	28.0	28.9	28.9	1014.7	0.00	0.0	0.000	0.201	23.6	68	17.4	24.2	12.55	.0729	703	1	100.0	30
21/03/26	11:00	27.6	28.3	27.6	55	17.7	3.2	SE	1.61	12.9	NNE	27.6	28.2	28.2	1014.2	0.00	0.0	0.000	0.192	23.8	67	17.3	24.3	12.25	.0729	700	1	100.0	30
21/03/26	11:30	26.8	27.6	26.8	55	17.0	3.2	E	1.61	11.3	NNE	26.8	27.2	27.2	1013.6	0.00	0.0	0.000	0.176	23.9	67	17.4	24.4	12.25	.0728	700	1	100.0	30
21/03/26	12:00	26.6	27.2	26.5	56	17.1	3.2	ENE	1.61	12.9	E	26.6	27.0	27.0	1013.3	0.00	0.0	0.000	0.171	23.9	65	17.0	24.4	11.85	.0728	700	1	100.0	30
21/03/26	12:30	29.3	29.4	26.5	49	17.5	3.2	ENE	1.61	12.9	ENE	29.3	30.1	30.1	1012.7	0.00	0.0	0.000	0.229	24.1	65	17.1	24.6	11.84	.0727	703	1	100.0	30
21/03/26	13:00	28.7	29.8	28.7	49	17.0	3.2	ENE	1.61	9.7	ENE	28.7	29.2	29.2	1012.4	0.00	0.0	0.000	0.216	24.3	64	17.0	24.7	11.64	.0726	702	1	100.0	30
21/03/26	13:30	30.2	30.2	28.6	45	17.0	3.2	E	1.61	14.5	NE	30.2	30.7	30.7	1011.7	0.00	0.0	0.000	0.248	24.4	63	16.9	24.8	11.43	.0726	701	1	100.0	30
21/03/26	14:00	30.9	30.9	30.3	38	14.9	3.2	E	1.61	14.5	SE	30.9	30.6	30.6	1011.1	0.00	0.0	0.000	0.262	24.6	62	16.8	24.9	11.23	.0725	703	1	100.0	30
21/03/26	14:30	31.7	31.7	30.8	33	13.4	4.8	E	2.41	16.1	NNE	31.7	30.9	30.9	1011.0	0.00	0.0	0.000	0.278	24.7	59	16.2	24.9	10.69	.0725	701	1	100.0	30
21/03/26	15:00	32.1	32.1	31.6	29	11.8	3.2	ENE	1.61	11.3	NW	32.1	30.9	30.9	1010.9	0.00	0.0	0.000	0.287	24.8	57	15.7	25.0	10.28	.0725	703	1	100.0	30
21/03/26	15:30	31.9	32.4	31.9	28	11.2	3.2	NE	1.61	14.5	NNE	31.9	30.7	30.7	1010.8	0.00	0.0	0.000	0.284	24.9	55	15.3	25.1	9.97	.0725	700	1	100.0	30
21/03/26	16:00	32.4	32.5	31.8	29	12.1	1.6	ESE	0.80	9.7	ESE	32.4	31.3	31.3	1010.6	0.00	0.0	0.000	0.294	25.1	55	15.4	25.2	9.97	.0725	703	1	100.0	30
21/03/26	16:30	31.7	32.4	31.7	35	14.3	1.6	E	0.80	6.4	SSE	31.7	31.2	31.2	1010.7	0.00	0.0	0.000	0.278	25.2	53	14.9	25.2	9.65	.0725	700	1	100.0	30
21/03/26	17:00	29.8	31.7	29.8	36	13.2	0.0	ENE	0.00	6.4	NE	29.8	29.1	29.1	1010.8	0.00	0.0	0.000	0.240	25.2	54	15.3	25.3	9.80	.0725	702	1	100.0	30
21/03/26	17:30	26.8	29.8	26.8	42	12.8	0.0	ESE	0.00	3.2	ESE	26.8	26.2	26.2	1011.1	0.00	0.0	0.000	0.176	25.2	55	15.5	25.3	9.96	.0725	701	1	100.0	30
21/03/26	18:00	24.5	26.8	24.5	49	13.1	0.0	WSW	0.00	4.8	SSE	24.5	24.4	24.4	1011.4	0.00	0.0	0.000	0.128	25.1	56	15.7	25.2	10.17	.0725	701	1	100.0	30
21/03/26	18:30	22.9	24.4	22.9	59	14.5	0.0	WNW	0.00	3.2	W	22.9	23.1	23.1	1011.6	0.00	0.0	0.000	0.096	24.9	56	15.6	25.1	10.17	.0726	702	1	100.0	30
21/03/26	19:00	21.4	22.9	21.4	64	14.3	0.0	NW	0.00	3.2	NW	21.4	21.3	21.3	1012.0	0.00	0.0	0.000	0.065	24.8	57	15.7	25.0	10.28	.0726	702	1	100.0	30
21/03/26	19:30	20.6	21.5	20.6	66	14.0	0.0	NW	0.00	3.2	NNW	20.6	20.7	20.7	1012.5	0.00	0.0	0.000	0.047	24.8	58	16.0	25.0	10.49	.0726	702	1	100.0	30
21/03/26	20:00	19.9	20.6	19.9	68	13.9	0.0	NW	0.00	1.6	NW	19.9	20.0	20.0	1013.1	0.00	0.0	0.000	0.034	24.7	59	16.1	24.9	10.69	.0727	702	1	100.0	30
21/03/26	20:30	19.2	19.9	19.2	70	13.6	0.0	NW	0.00	1.6	NW	19.2	19.2	19.2	1013.4	0.00	0.0	0.000	0.017	24.6	59	16.0	24.8	10.70	.0727	702	1	100.0	30
21/03/26	21:00	18.6	19.2	18.6	73	13.6	0.0	NW	0.00	3.2	NW	18.6	18.6	18.6	1013.8	0.00	0.0	0.000	0.005	24.5	60	16.2	24.8	10.91	.0728	702	1	100.0	30
21/03/26	21:30	17.8	18.6	17.8	76	13.5	0.0	NW	0.00	3.2	NNW	17.8	17.8	17.8	1014.0	0.00	0.0	0.012	0.000	24.4	60	16.1	24.7	10.91	.0728	703	1	100.0	30
21/03/26	22:00	17.3	17.8	17.3	78	13.4	0.0	NW	0.00	1.6	NW	17.3	17.3	17.3	1014.1	0.00	0.0	0.022	0.000	24.3	60	16.0	24.6	10.92	.0729	701	1	100.0	30
21/03/26	22:30	17.1	17.3	17.1	79	13.4	0.0	NW	0.00	3.2	NW	17.1	17.1	17.1	1014.4	0.00	0.0	0.027	0.000	24.2	61	16.2	24.4	11.04	.0729	703	1	100.0	30
21/03/26	23:00	16.7	17.1	16.7	81	13.4	0.0	NW	0.00	3.2	NW	16.7	16.7	16.7	1014.6	0.00	0.0	0.035	0.000	24.1	61	16.1	24.3	11.04	.0729	701	1	100.0	30
21/03/26	23:30	16.2	16.7	16.2	83	13.3	0.0	NE	0.00	1.6	NE	16.2	16.2	16.2	1014.7	0.00	0.0	0.044	0.000	23.9	61	16.0	24.2	11.05	.0730	701	1	100.0	30
21/03/27	00:00	15.8	16.2	15.8	84	13.1	0.0	NE	0.00	3.2	NE	15.8	15.8	15.8	1015.0	0.00	0.0	0.052	0.000	23.8	62	16.1	24.2	11.25	.0730	703	1	100.0	30
21/03/27	0:30	15.4	15.8	15.4	85	12.9	0.0	N	0.00	3.2	N	15.4	15.4	15.4	1014.9	0.00	0.0	0.060	0.000	23.7	62	16.0	24.1	11.26	.0731	702	1	100.0	30
21/03/27	1:00	15.2	15.4	15.2	85	12.7	0.0	N	0.00	3.2	N	15.2	15.1	15.1	1014.9	0.00	0.0	0.066	0.000	23.6	62	15.9	23.9	11.26	.0731	701	1	100.0	30
21/03/27	1:30	15.2	15.5	15.2	85	12.7	0.0	N	0.00	3.2	N	15.2	15.1	15.1	1014.9	0.00	0.0	0.066	0.000	23.5	62	15.8	23.8	11.26	.0731	701	1	100.0	30
21/03/27	2:00	14.7	15.2	14.6	87	12.5	0.0	NNW	0.00	3.2	NNW	14.7	14.7	14.7	1014.9	0.00	0.0	0.076	0.000	23.4	63	15.9	23.7	11.47	.0731	703	1	100.0	30
21/03/27	2:30	14.2	14.7	14.2	88	12.2	0.0	NNW	0.00	1.6	NNW	14.2	14.2	14.2	1014.7	0.00	0.0	0.087	0.000	23.3	63	15.8	23.6	11.47	.0732	701	1	100.0	30
21/03/27	3:00	14.0	14.2	14.0	89	12.2	0.0	NNW	0.00	3.2	NNW	14.0	14.1	14.1	1014.6	0.00	0.0	0.090	0.000	23.2	63	15.7	23.5	11.48	.0732	703	1	100.0	30
21/03/27	3:30	14.1	14.1	13.9	88	12.1	0.0	NNW	0.00	3.2	NNW	14.1	14.1	14.1	1014.5	0.00	0.0	0.089	0.000	23.1	63	15.6	23.3	11.48	.0732	702	1	100.0	30
21/03/27	4:00	13.4	14.1	13.4	90	11.8	0.0	W	0.00	3.2	N	13.4	13.5	13.5	1014.6	0.00	0.0	0.102	0.000	22.9	63	15.5	23.2	11.48	.0733	703	1	100.0	30
21/03/27	4:30	13.2	13.5	13.2	91	11.7	0.0	WNW	0.00	3.2	W	13.2	13.2	13.2	1014.8	0.00	0.0	0.108	0.000	22.8	63	15.4	23.1	11.49	.0733	701	1	100.0	30
21/03/27	5:00	13.1	13.2	13.0	91	11.6	0.0	E	0.00	1.6	E	13.1	13.1	13.1	1015.2	0.00	0.0	0.110	0.000	22.7	63	15.3	22.9	11.49	.0734	703	1	100.0	30
21/03/27	5:30	12.8	13.1	12.8	92	11.5	0.0	---	0.00	0.0	---	12.8	12.9	12.9	1015.3	0.00	0.0	0.116	0.000	22.6	63	15.2	22.8	11.50	.0734	701	1	100.0	30
21/03/27	6:00	12.7	12.8	12.7	92	11.5	0.0	ENE	0.00	1.6	ENE	12.7	12.8	12.8	1015.6	0.00	0.0	0.117	0.000	22.5	63	15.1	22.7	11.50	.0735	703	1	100.0	30
21/03/27	6:30	12.6	12.7	12.5	93	11.5	0.0	---	0.00	0.0	---	12.6	12.7	12.7	1016.0	0.00	0.0	0.120	0.000	22.4	63	15.0	22.5	11.50	.0735	702	1	100.0	30
21/03/27	7:00	14.8	14.8	12.5	87	12.7	0.0	ENE	0.00	1.6	ENE	14.8	14.8	14.8	1016.1	0.00	0.0	0.073	0.000	22.3	63	14.9	22.4	11.51	.0736	701	1	100.0	30
21/03/27	7:30	17.0	17.0	14.9	79	13.3	0.0	ENE	0.00	1.6	ENE	17.0	17.1	17.1	1016.6	0.00	0.0	0.028	0.000	22.3	62	14.6	22.3	11.31	.0737	703	1	100.0	30
21/03/27	8:00	19.8	19.8	17.0	73	14.8	0.0	ESE	0.00	1.6	ESE	19.8	20.1	20.1	1016.8	0.00	0.0	0.000	0.030	22.3	62	14.7	22.4	11.31	.0736	702	1	100.0	30
21/03/27	8:30	22.0	22.0	19.8	58	13.4	1.6	S	0.80	4.8	SSE	22.0	21.8	21.8	1016.7	0.00	0.0	0.000	0.076	22.5	62	14.9	22.6	11.30	.0736	701	1	100.0	30
21/03/27	9:00	24.6	24.6	22.1	50	13.5	3.2	SW	1.61	12.9	SW	24.6	24.6	24.6	1016.6	0.00	0.0	0.000	0.131	22.7	62	15.0	22.8	11.29	.0735	702	1	100.0	30
21/03/27	9:30	26.7	26.7	24.6	44	13.4	3.2	NNE	1.61	16.1	WSW	26.7	26.3	26.3	1016.3	0.00	0.0	0.000	0.174	22.9	61	15.0	23.1	11.12	.0735	702	1	100.0	30
21/03/27	10:00	27.4	27.6	26.7	40	12.6	3.2	SE	1.61	16.1	WSW	27.4	26.8	26.8	1016.1	0.00	0.0	0.000	0.190	23.1	60	14.9	23.2	10.98	.0734	701	1	100.0	30
21/03/27	10:30	28.9	28.9	27.4	38	13.2	3.2	E	1.61	14.5	SSE	28.9	28.3	28.3	1015.9	0.00	0.0	0.000	0.221	23.3	63	15.8	23.6	11.47	.0733	703	1	100.0	30
21/03/27	11:00	30.2	30.2	28.9	34	12.6	4.8	NNE	2.41	17.7	NNW	30.2	29.3	29.3	1015.4	0.00	0.0	0.000	0.248	23.4	57	14.4	23.6	10.38	.0733	702	1	100.0	30
21/03/27	11:30	30.9	30.9	30.3	32	12.3	4.8	ENE	2.41	17.7	N	30.9	30.0	30.0	1015.1	0.00	0.0	0.000	0.263	23.7	53	13.5	23.7	9.67	.0733	703	1	100.0	30
21/03/27	12:00	31.5	31.7	30.9	32	12.8	4.8	NE	2.41	16.1	NE	31.5	30.6	30.6	1014.4	0.00	0.0	0.000	0.274	23.9	53	13.7	23.9	9.65	.0732	701	1	100.0	30
21/03/27	12:30	31.9	32.1	31.5	30	12.2	3.2	E	1.61	17.7	NNE	31.9	30.9	30.9	1013.8	0.00	0.0	0.000	0.284	24.1	54	14.2	24.2	9.84	.0730	702	1	100.0	30
21/03/27	13:00	33.3	33.3	31.9	29	12.8	3.2	ENE	1.61	20.9	ESE	33.3	32.3	32.3	1013.4	0.00	0.0	0.000	0.311	24.3	54	14.4	24.4	9.83	.0729	703	1	100.0	30
21/03/27	13:30	33.1	33.5	32.7	29	12.7	4.8	E	2.41	14.5	SE	33.1	32.2	32.2	1013.1	0.00	0.0	0.000	0.308	24.6	51	13.7	24.6	9.35	.0729	701	1	100.0	30
21/03/27	14:00	33.6	33.6	33.1	26	11.5	4.8	NE	2.41	19.3	SSW	33.6	32.4	32.4	1012.7	0.00	0.0	0.000	0.318	24.7	48	13.0	24.6	8.92	.0729	702	1	100.0	30
21/03/27	14:30	33.8	33.9	33.6	24	10.4	3.2	ESE	1.61	14.5	NNW	33.8	32.4	32.4	1012.2	0.00	0.0	0.000	0.323	24.9	48	13.2	24.8	8.91	.0728	702	1	100.0	30
21/03/27	15:00	34.3	34.3	33.7	22	9.6	3.2	ENE	1.61	11.3	WNW	34.3	32.7	32.7	1012.1	0.00	0.0	0.000	0.333	25.1	49	13.6	25.0	9.01	.0727	702	1	100.0	30
21/03/27	15:30	34.1	34.3	34.0	24	10.7	3.2	E	1.61	24.1	ESE	34.1	32.7	32.7	1011.7	0.00	0.0	0.000	0.329	25.3	47	13.2	25.1	8.70	.0727	702	1	100.0	30
21/03/27	16:00	33.1	34.1	32.8	25	10.4	4.8	ENE	2.41	19.3	NE	33.1	31.6	31.6	1011.7	0.00	0.0	0.000	0.307	25.3	47	13.2	25.1	8.70	.0726	701	1	100.0	30
21/03/27	16:30	32.4	33.3	32.4	27	11.0	3.2	E	1.61	19.3	SSE	32.4	31.2	31.2	1011.7	0.00	0.0	0.000	0.294	25.4	45	12.6	25.0	8.40	.0727	701	1	100.0	30
21/03/27	17:00	30.7	32.4	30.7	29	10.6	3.2	NE	1.61	11.3	WNW	30.7	29.4	29.4	1011.9	0.00	0.0	0.000	0.258	25.4	45	12.6	25.0	8.40	.0727	703	1	100.0	30
21/03/27	17:30	28.8	30.7	28.8	35	11.8	0.0	S	0.00	3.2	ENE	28.8	27.9	27.9	1012.2	0.00	0.0	0.000	0.218	25.3	47	13.2	25.1	8.70	.0727	700	1	100.0	30
21/03/27	18:00	26.9	28.8	26.9	41	12.6	0.0	S	0.00	3.2	S	26.9	26.3	26.3	1012.6	0.00	0.0	0.000	0.179	25.3	50	14.2	25.3	9.20	.0726	701	1	100.0	30
21/03/27	18:30	25.4	26.9	25.4	47	13.3	0.0	WNW	0.00	4.8	WNW	25.4	25.2	25.2	1013.1	0.00	0.0	0.000	0.148	25.3	54	15.3	25.4	9.80	.0726	702	1	100.0	30
21/03/27	19:00	25.7	25.8	25.2	43	12.2	1.6	NE	0.80	19.3	W	25.7	25.2	25.2	1013.9	0.00	0.0	0.000	0.154	25.2	54	15.3	25.3	9.80	.0727	702	1	100.0	30
21/03/27	19:30	26.9	27.1	25.8	45	14.0	3.2	SW	1.61	11.3	SE	26.9	26.6	26.6	1014.6	0.00	0.0	0.000	0.179	25.3	57	16.1	25.5	10.25	.0726	702	1	100.0	30
21/03/27	20:00	26.3	26.9	26.3	52	15.7	1.6	NW	0.80	12.9	SSE	26.3	26.5	26.5	1015.3	0.00	0.0	0.000	0.167	25.3	60	17.0	25.7	10.85	.0726	701	1	100.0	30
21/03/27	20:30	25.4	26.3	25.4	57	16.3	3.2	SSW	1.61	12.9	S	25.4	25.7	25.7	1015.6	0.00	0.0	0.000	0.148	25.3	63	17.7	25.8	11.40	.0726	703	1	100.0	30
21/03/27	21:00	25.1	25.4	24.9	60	16.8	4.8	SSW	2.41	16.1	S	25.1	25.4	25.4	1016.1	0.00	0.0	0.000	0.141	25.2	63	17.7	25.7	11.40	.0726	701	1	100.0	30
21/03/27	21:30	24.7	25.1	24.7	61	16.7	6.4	SSW	3.22	16.1	S	24.7	25.1	25.1	1016.7	0.00	0.0	0.000	0.133	25.2	62	17.4	25.6	11.20	.0727	701	1	100.0	30
21/03/27	22:00	24.1	24.7	24.1	64	16.9	8.0	SSW	4.02	19.3	S	24.1	24.6	24.6	1016.9	0.00	0.0	0.000	0.120	25.1	62	17.3	25.6	11.21	.0727	701	1	100.0	30
21/03/27	22:30	23.5	24.1	23.5	68	17.3	8.0	SSW	4.02	19.3	SSW	23.5	24.1	24.1	1017.1	0.00	0.0	0.000	0.108	25.1	62	17.3	25.5	11.21	.0728	703	1	100.0	30
21/03/27	23:00	23.3	23.5	23.3	69	17.3	8.0	SSW	4.02	19.3	S	23.3	23.9	23.9	1017.4	0.00	0.0	0.000	0.104	25.1	62	17.3	25.5	11.21	.0728	702	1	100.0	30
21/03/27	23:30	22.6	23.3	22.6	73	17.5	8.0	SSW	4.02	20.9	SSE	22.6	23.2	23.2	1017.7	0.00	0.0	0.000	0.089	25.1	62	17.3	25.5	11.21	.0728	701	1	100.0	30
21/03/28	00:00	22.1	22.6	22.0	75	17.4	8.0	SSW	4.02	17.7	S	22.1	22.6	22.6	1017.7	0.00	0.0	0.000	0.078	24.9	63	17.4	25.4	11.41	.0728	701	1	100.0	30
21/03/28	0:30	21.8	22.1	21.8	75	17.2	8.0	SSW	4.02	20.9	WSW	21.8	22.4	22.4	1017.5	0.00	0.0	0.000	0.073	24.9	63	17.4	25.4	11.41	.0728	702	1	100.0	30
21/03/28	1:00	21.2	21.8	21.2	78	17.2	9.7	SSW	4.83	20.9	S	21.2	21.8	21.8	1017.8	0.00	0.0	0.000	0.060	24.8	63	17.3	25.3	11.42	.0729	700	1	100.0	30
21/03/28	1:30	21.1	21.2	21.1	80	17.5	8.0	WSW	4.02	19.3	SSE	21.1	21.8	21.8	1017.7	0.00	0.0	0.000	0.058	24.8	63	17.3	25.3	11.42	.0729	700	1	100.0	30
21/03/28	2:00	20.7	21.1	20.7	81	17.3	8.0	WSW	4.02	20.9	WSW	20.7	21.5	21.5	1017.5	0.00	0.0	0.000	0.049	24.8	63	17.3	25.2	11.42	.0729	701	1	100.0	30
21/03/28	2:30	20.5	20.7	20.4	81	17.1	9.7	WSW	4.83	19.3	WNW	20.5	21.3	21.3	1017.7	0.00	0.0	0.000	0.045	24.7	64	17.5	25.2	11.62	.0729	702	1	100.0	30
21/03/28	3:00	20.3	20.5	20.3	81	17.0	3.2	SSW	1.61	16.1	WSW	20.3	21.1	21.1	1017.9	0.00	0.0	0.000	0.042	24.7	64	17.4	25.2	11.62	.0729	700	1	100.0	30
21/03/28	3:30	20.0	20.3	20.0	82	16.8	3.2	SE	1.61	11.3	SE	20.0	20.7	20.7	1017.8	0.00	0.0	0.000	0.035	24.7	64	17.4	25.2	11.62	.0729	701	1	100.0	30
21/03/28	4:00	19.8	20.0	19.8	83	16.9	1.6	SSW	0.80	9.7	SW	19.8	20.5	20.5	1017.9	0.00	0.0	0.000	0.031	24.6	64	17.3	25.1	11.62	.0729	703	1	100.0	30
21/03/28	4:30	19.9	19.9	19.8	82	16.8	1.6	SSW	0.80	8.0	S	19.9	20.6	20.6	1017.8	0.00	0.0	0.000	0.034	24.6	64	17.3	25.1	11.63	.0730	701	1	100.0	30
21/03/28	5:00	19.6	19.9	19.6	83	16.6	3.2	SW	1.61	11.3	S	19.6	20.3	20.3	1018.3	0.00	0.0	0.000	0.027	24.5	64	17.2	24.9	11.63	.0730	700	1	100.0	30
21/03/28	5:30	19.4	19.6	19.4	84	16.7	1.6	SW	0.80	9.7	W	19.4	20.1	20.1	1018.5	0.00	0.0	0.000	0.023	24.4	65	17.4	24.9	11.83	.0730	701	1	100.0	30
21/03/28	6:00	19.4	19.4	19.3	84	16.7	1.6	SSW	0.80	6.4	SW	19.4	20.1	20.1	1018.8	0.00	0.0	0.000	0.023	24.4	65	17.4	24.9	11.83	.0731	703	1	100.0	30
21/03/28	6:30	19.8	19.8	19.4	80	16.3	4.8	SSW	2.41	12.9	SW	19.8	20.4	20.4	1019.3	0.00	0.0	0.000	0.031	24.3	65	17.3	24.8	11.83	.0731	701	1	100.0	30
21/03/28	7:00	19.9	19.9	19.8	77	15.7	4.8	SSW	2.41	14.5	S	19.9	20.3	20.3	1019.5	0.00	0.0	0.000	0.032	24.3	65	17.3	24.8	11.83	.0731	702	1	100.0	30
21/03/28	7:30	20.2	20.2	19.9	75	15.6	4.8	SSW	2.41	14.5	SSW	20.2	20.6	20.6	1020.1	0.00	0.0	0.000	0.038	24.3	65	17.3	24.8	11.83	.0732	703	1	100.0	30
21/03/28	8:00	20.7	20.7	20.2	73	15.7	4.8	SW	2.41	14.5	WSW	20.7	21.1	21.1	1020.5	0.00	0.0	0.000	0.049	24.3	64	17.1	24.8	11.63	.0732	702	1	100.0	30
21/03/28	8:30	20.9	21.0	20.7	71	15.5	4.8	SSW	2.41	11.3	SSE	20.9	21.2	21.2	1020.8	0.00	0.0	0.000	0.054	24.3	61	16.3	24.7	11.03	.0733	703	1	100.0	30
21/03/28	9:00	22.1	22.1	20.9	68	15.9	4.8	SSW	2.41	14.5	SSW	22.1	22.3	22.3	1020.8	0.00	0.0	0.000	0.078	24.4	61	16.4	24.7	11.03	.0733	702	1	100.0	30
21/03/28	9:30	22.6	22.8	22.1	65	15.7	4.8	SSW	2.41	19.3	S	22.6	22.9	22.9	1020.8	0.00	0.0	0.000	0.089	24.5	62	16.7	24.9	11.23	.0732	702	1	100.0	30
21/03/28	10:00	23.7	24.1	22.6	62	16.0	6.4	SSW	3.22	17.7	SSE	23.7	24.1	24.1	1020.6	0.00	0.0	0.000	0.112	24.7	61	16.6	25.0	11.02	.0732	701	1	100.0	30
21/03/28	10:30	25.1	25.2	23.7	59	16.5	4.8	SE	2.41	17.7	SE	25.1	25.4	25.4	1020.8	0.00	0.0	0.000	0.141	24.8	61	16.8	25.2	11.02	.0731	702	1	100.0	30
21/03/28	11:00	24.5	25.2	24.4	59	16.0	6.4	SE	3.22	19.3	SSE	24.5	24.7	24.7	1020.6	0.00	0.0	0.000	0.128	24.9	60	16.6	25.2	10.87	.0731	698	1	100.0	30
21/03/28	11:30	24.8	24.9	24.4	57	15.7	4.8	SSW	2.41	14.5	SW	24.8	25.0	25.0	1020.4	0.00	0.0	0.000	0.135	25.1	59	16.5	25.3	10.67	.0731	702	1	100.0	30
21/03/28	12:00	25.6	25.7	24.9	52	15.0	6.4	S	3.22	19.3	SW	25.6	25.6	25.6	1020.2	0.00	0.0	0.000	0.150	25.2	59	16.6	25.5	10.65	.0730	699	1	100.0	30
21/03/28	12:30	26.2	26.2	25.4	49	14.7	6.4	SSW	3.22	19.3	SSW	26.2	26.2	26.2	1019.9	0.00	0.0	0.000	0.164	25.3	59	16.7	25.6	10.65	.0730	702	1	100.0	30
21/03/28	13:00	26.3	26.3	25.2	50	15.0	9.7	WSW	4.83	24.1	SW	26.3	26.3	26.3	1019.8	0.00	0.0	0.000	0.166	25.3	58	16.5	25.6	10.45	.0730	703	1	100.0	30
21/03/28	13:30	26.5	26.6	25.7	45	13.6	9.7	SW	4.83	20.9	S	26.5	26.2	26.2	1019.9	0.00	0.0	0.000	0.170	25.4	58	16.6	25.7	10.44	.0729	700	1	100.0	30
21/03/28	14:00	25.5	26.5	25.5	50	14.3	9.7	SW	4.83	29.0	WNW	25.5	25.5	25.5	1019.6	0.00	0.0	0.000	0.149	25.4	58	16.6	25.7	10.44	.0729	703	1	100.0	30
21/03/28	14:30	25.5	25.6	25.1	47	13.4	9.7	SW	4.83	24.1	S	25.5	25.3	25.3	1019.6	0.00	0.0	0.000	0.149	25.4	57	16.3	25.6	10.24	.0730	702	1	100.0	30
21/03/28	15:00	25.1	25.7	24.8	48	13.3	9.7	SW	4.83	25.7	WSW	25.1	24.9	24.9	1019.4	0.00	0.0	0.000	0.140	25.4	57	16.3	25.7	10.24	.0729	703	1	100.0	30
21/03/28	15:30	25.2	25.3	24.7	49	13.7	11.3	SSW	5.63	30.6	SSE	25.2	25.1	25.1	1019.7	0.00	0.0	0.000	0.142	25.4	56	16.0	25.6	10.14	.0730	702	1	100.0	30
21/03/28	16:00	23.6	25.2	23.6	54	13.7	11.3	SW	5.63	32.2	SE	23.6	23.6	23.6	1020.4	0.00	0.0	0.000	0.109	25.4	56	16.0	25.7	10.14	.0730	701	1	100.0	30
21/03/28	16:30	22.9	23.6	22.9	55	13.4	8.0	SSW	4.02	25.7	SW	22.9	22.9	22.9	1020.5	0.00	0.0	0.000	0.096	25.3	56	15.9	25.5	10.15	.0731	702	1	100.0	30
21/03/28	17:00	22.4	22.9	22.4	55	12.9	6.4	SW	3.22	17.7	W	22.4	22.2	22.2	1020.9	0.00	0.0	0.000	0.084	25.2	56	15.8	25.4	10.15	.0731	702	1	100.0	30
21/03/28	17:30	22.1	22.4	22.1	56	12.9	4.8	SSW	2.41	12.9	WSW	22.1	21.8	21.8	1021.2	0.00	0.0	0.000	0.078	25.1	56	15.7	25.3	10.16	.0732	702	1	100.0	30
21/03/28	18:00	21.8	22.1	21.8	56	12.7	3.2	SSW	1.61	17.7	SE	21.8	21.4	21.4	1021.5	0.00	0.0	0.000	0.073	25.1	56	15.7	25.2	10.17	.0732	702	1	100.0	30
21/03/28	18:30	21.6	21.9	21.6	57	12.7	4.8	SSW	2.41	16.1	S	21.6	21.2	21.2	1021.7	0.00	0.0	0.000	0.067	25.0	58	16.2	25.2	10.47	.0732	702	1	100.0	30
21/03/28	19:00	21.1	21.6	21.1	60	13.0	3.2	SSW	1.61	11.3	SSW	21.1	20.7	20.7	1022.2	0.00	0.0	0.000	0.057	24.9	58	16.1	25.2	10.47	.0733	702	1	100.0	30
21/03/28	19:30	20.5	21.1	20.5	64	13.5	3.2	SW	1.61	11.3	WSW	20.5	20.4	20.4	1022.7	0.00	0.0	0.000	0.045	24.8	59	16.3	25.1	10.68	.0733	701	1	100.0	30
21/03/28	20:00	20.6	20.6	20.4	65	13.7	3.2	SW	1.61	12.9	S	20.6	20.6	20.6	1023.3	0.00	0.0	0.000	0.046	24.8	58	16.0	25.0	10.49	.0734	700	1	100.0	30
21/03/28	20:30	20.2	20.6	20.2	65	13.4	3.2	SSW	1.61	14.5	WSW	20.2	20.1	20.1	1023.6	0.00	0.0	0.000	0.038	24.7	58	15.8	24.9	10.49	.0735	702	1	100.0	30
21/03/28	21:00	20.3	20.3	20.2	65	13.5	3.2	SSW	1.61	14.5	S	20.3	20.2	20.2	1023.8	0.00	0.0	0.000	0.041	24.6	59	16.0	24.8	10.70	.0735	702	1	100.0	30
21/03/28	21:30	20.2	20.3	20.2	66	13.6	3.2	SSW	1.61	16.1	WSW	20.2	20.2	20.2	1024.2	0.00	0.0	0.000	0.038	24.4	59	15.9	24.6	10.71	.0736	702	1	100.0	30
21/03/28	22:00	19.9	20.2	19.8	67	13.6	1.6	SW	0.80	8.0	SW	19.9	19.9	19.9	1024.3	0.00	0.0	0.000	0.034	24.3	59	15.8	24.6	10.72	.0736	702	1	100.0	30
21/03/28	22:30	20.1	20.1	19.9	65	13.3	4.8	SSW	2.41	16.1	SE	20.1	20.0	20.0	1024.4	0.00	0.0	0.000	0.036	24.3	59	15.8	24.5	10.72	.0736	703	1	100.0	30
21/03/28	23:00	19.7	20.1	19.7	68	13.6	4.8	SSW	2.41	19.3	SSE	19.7	19.8	19.8	1024.6	0.00	0.0	0.000	0.029	24.2	59	15.6	24.4	10.73	.0737	702	1	100.0	30
21/03/28	23:30	19.7	19.8	19.7	70	14.1	4.8	SSW	2.41	16.1	SE	19.7	19.8	19.8	1024.5	0.00	0.0	0.000	0.029	24.1	59	15.6	24.3	10.73	.0737	701	1	100.0	30
21/03/29	00:00	19.6	19.7	19.5	72	14.4	4.8	SW	2.41	14.5	S	19.6	19.7	19.7	1024.6	0.00	0.0	0.000	0.025	24.1	59	15.5	24.3	10.74	.0737	701	1	100.0	30
21/03/29	0:30	19.3	19.5	19.2	74	14.5	6.4	WSW	3.22	16.1	WSW	19.3	19.5	19.5	1024.6	0.00	0.0	0.000	0.020	24.0	59	15.5	24.2	10.74	.0737	701	1	100.0	30
21/03/29	1:00	18.9	19.3	18.9	77	14.8	4.8	WSW	2.41	12.9	WSW	18.9	19.2	19.2	1024.4	0.00	0.0	0.000	0.013	23.9	59	15.4	24.2	10.75	.0737	700	1	100.0	30
21/03/29	1:30	18.6	18.9	18.6	80	15.1	1.6	S	0.80	8.0	WSW	18.6	19.0	19.0	1024.3	0.00	0.0	0.000	0.006	23.9	60	15.7	24.2	10.95	.0737	702	1	100.0	30
21/03/29	2:00	18.3	18.6	18.3	83	15.3	3.2	SSW	1.61	11.3	WSW	18.3	18.6	18.6	1024.0	0.00	0.0	0.001	0.000	23.8	60	15.6	24.1	10.95	.0737	701	1	100.0	30
21/03/29	2:30	18.2	18.3	18.1	83	15.2	4.8	SSW	2.41	17.7	SSE	18.2	18.5	18.5	1023.9	0.00	0.0	0.003	0.000	23.8	61	15.8	24.1	11.06	.0737	702	1	100.0	30
21/03/29	3:00	17.3	18.2	17.3	85	14.8	9.7	WSW	4.83	24.1	WSW	17.3	17.6	17.6	1024.1	0.00	0.0	0.021	0.000	23.7	61	15.8	24.0	11.06	.0738	703	1	100.0	30
21/03/29	3:30	17.4	17.4	17.2	81	14.1	11.3	WSW	5.63	22.5	WSW	17.4	17.6	17.6	1023.8	0.00	0.0	0.019	0.000	23.6	61	15.6	23.9	11.07	.0738	701	1	100.0	30
21/03/29	4:00	17.3	17.5	17.3	81	14.0	6.4	SSW	3.22	20.9	WSW	17.3	17.5	17.5	1023.9	0.00	0.0	0.021	0.000	23.5	61	15.5	23.8	11.08	.0738	703	1	100.0	30
21/03/29	4:30	17.3	17.3	17.2	80	13.8	4.8	SSW	2.41	14.5	SSW	17.3	17.4	17.4	1024.6	0.00	0.0	0.021	0.000	23.4	61	15.5	23.7	11.08	.0739	702	1	100.0	30
21/03/29	5:00	17.4	17.4	17.3	78	13.6	4.8	SSW	2.41	11.3	SW	17.4	17.5	17.5	1025.0	0.00	0.0	0.019	0.000	23.4	64	16.2	23.8	11.65	.0739	700	1	100.0	30
21/03/29	5:30	17.5	17.6	17.4	76	13.2	3.2	SSW	1.61	12.9	W	17.5	17.4	17.4	1025.2	0.00	0.0	0.017	0.000	23.3	65	16.4	23.8	11.85	.0739	702	1	100.0	30
21/03/29	6:00	17.4	17.6	17.4	77	13.4	3.2	SSW	1.61	12.9	W	17.4	17.4	17.4	1025.5	0.00	0.0	0.019	0.000	23.3	64	16.1	23.7	11.65	.0739	703	1	100.0	30
21/03/29	6:30	17.3	17.4	17.2	76	13.0	1.6	SSW	0.80	11.3	WSW	17.3	17.2	17.2	1025.8	0.00	0.0	0.022	0.000	23.2	64	16.0	23.6	11.65	.0740	702	1	100.0	30
21/03/29	7:00	18.0	18.0	17.1	74	13.3	6.4	WSW	3.22	16.1	WSW	18.0	17.9	17.9	1026.2	0.00	0.0	0.007	0.000	23.1	62	15.4	23.4	11.28	.0741	702	1	100.0	30
21/03/29	7:30	19.2	19.2	18.1	71	13.8	4.8	SW	2.41	14.5	WSW	19.2	19.2	19.2	1026.6	0.00	0.0	0.000	0.017	23.1	62	15.4	23.3	11.28	.0741	701	1	100.0	30
21/03/29	8:00	19.7	19.7	19.2	69	13.9	4.8	SE	2.41	11.3	SSW	19.7	19.8	19.8	1026.7	0.00	0.0	0.000	0.029	23.2	62	15.5	23.4	11.28	.0741	699	1	100.0	30
21/03/29	8:30	19.7	19.9	19.6	70	14.1	4.8	SE	2.41	16.1	ESE	19.7	19.8	19.8	1027.0	0.00	0.0	0.000	0.029	23.3	62	15.6	23.7	11.27	.0741	702	1	100.0	30
21/03/29	9:00	19.6	19.9	19.6	70	13.9	4.8	SSE	2.41	12.9	SSW	19.6	19.6	19.6	1027.1	0.00	0.0	0.000	0.025	23.4	61	15.5	23.7	11.08	.0741	701	1	100.0	30
21/03/29	9:30	20.5	20.5	19.6	68	14.4	4.8	SE	2.41	12.9	ESE	20.5	20.7	20.7	1027.2	0.00	0.0	0.000	0.045	23.5	61	15.5	23.8	11.08	.0741	703	1	100.0	30
21/03/29	10:00	21.2	21.2	20.5	64	14.1	3.2	SE	1.61	11.3	SE	21.2	21.0	21.0	1026.5	0.00	0.0	0.000	0.059	23.6	61	15.6	23.9	11.07	.0740	702	1	100.0	30
21/03/29	10:30	21.7	21.8	21.2	62	14.1	4.8	SE	2.41	11.3	SE	21.7	21.6	21.6	1025.8	0.00	0.0	0.000	0.069	23.7	61	15.8	24.0	11.06	.0739	703	1	100.0	30
21/03/29	11:00	23.1	23.1	21.7	59	14.6	4.8	SE	2.41	14.5	SW	23.1	23.2	23.2	1025.5	0.00	0.0	0.000	0.098	23.9	60	15.7	24.1	10.95	.0738	702	1	100.0	30
21/03/29	11:30	24.1	24.1	23.1	55	14.5	6.4	SSW	3.22	16.1	ESE	24.1	24.2	24.2	1024.9	0.00	0.0	0.000	0.119	24.1	60	15.9	24.3	10.93	.0737	703	1	100.0	30
21/03/29	12:00	24.6	24.6	24.1	54	14.7	4.8	SSW	2.41	14.5	SSE	24.6	24.7	24.7	1024.4	0.00	0.0	0.000	0.131	24.3	59	15.8	24.5	10.72	.0736	701	1	100.0	30
21/03/29	12:30	25.1	25.1	24.6	54	15.1	6.4	SW	3.22	17.7	SE	25.1	25.2	25.2	1023.8	0.00	0.0	0.000	0.140	24.4	59	15.9	24.7	10.71	.0735	702	1	100.0	30
21/03/29	13:00	25.3	25.3	24.8	53	15.0	8.0	SSW	4.02	24.1	SSE	25.3	25.3	25.3	1023.4	0.00	0.0	0.000	0.145	24.6	58	15.8	24.8	10.50	.0735	703	1	100.0	30
21/03/29	13:30	25.8	25.9	25.2	50	14.6	6.4	SSW	3.22	17.7	S	25.8	25.8	25.8	1023.0	0.00	0.0	0.000	0.156	24.7	58	15.9	24.9	10.49	.0734	702	1	100.0	30
21/03/29	14:00	25.7	25.8	25.2	52	15.1	8.0	SSW	4.02	22.5	SSE	25.7	25.8	25.8	1022.4	0.00	0.0	0.000	0.154	24.9	57	15.8	25.1	10.28	.0733	703	1	100.0	30
21/03/29	14:30	25.7	25.9	25.4	53	15.4	6.4	SSW	3.22	19.3	SSE	25.7	25.8	25.8	1022.1	0.00	0.0	0.000	0.154	24.9	58	16.1	25.2	10.47	.0733	701	1	100.0	30
21/03/29	15:00	25.2	25.8	25.1	53	15.0	8.0	SSW	4.02	19.3	SSW	25.2	25.3	25.3	1022.0	0.00	0.0	0.000	0.144	25.0	58	16.2	25.2	10.47	.0732	702	1	100.0	30
21/03/29	15:30	25.6	25.7	25.2	52	15.0	6.4	SSW	3.22	17.7	S	25.6	25.7	25.7	1021.5	0.00	0.0	0.000	0.152	25.1	58	16.2	25.3	10.47	.0732	702	1	100.0	30
21/03/29	16:00	25.3	25.6	25.2	54	15.4	6.4	SSW	3.22	16.1	SSW	25.3	25.4	25.4	1021.4	0.00	0.0	0.000	0.146	25.1	58	16.2	25.3	10.47	.0732	702	1	100.0	30
21/03/29	16:30	24.4	25.3	24.4	57	15.3	4.8	SSW	2.41	17.7	SSE	24.4	24.6	24.6	1021.6	0.00	0.0	0.000	0.126	25.1	58	16.2	25.3	10.47	.0732	701	1	100.0	30
21/03/29	17:00	23.4	24.4	23.4	58	14.7	6.4	SW	3.22	16.1	WSW	23.4	23.6	23.6	1021.8	0.00	0.0	0.000	0.106	25.0	58	16.2	25.2	10.47	.0732	703	1	100.0	30
21/03/29	17:30	22.9	23.4	22.9	60	14.8	4.8	WSW	2.41	11.3	S	22.9	23.1	23.1	1021.7	0.00	0.0	0.000	0.096	24.8	58	16.0	25.1	10.48	.0733	701	1	100.0	30
21/03/29	18:00	22.3	22.9	22.3	62	14.6	3.2	SSW	1.61	11.3	WSW	22.3	22.3	22.3	1021.7	0.00	0.0	0.000	0.082	24.7	58	15.9	24.9	10.49	.0733	701	1	100.0	30
21/03/29	18:30	21.4	22.3	21.4	65	14.5	1.6	SSW	0.80	8.0	SSW	21.4	21.3	21.3	1021.8	0.00	0.0	0.000	0.064	24.6	61	16.6	24.9	11.02	.0733	700	1	100.0	30
21/03/29	19:00	20.9	21.4	20.9	66	14.3	1.6	W	0.80	6.4	SSW	20.9	20.9	20.9	1022.2	0.00	0.0	0.000	0.053	24.6	63	17.0	25.0	11.43	.0733	702	1	100.0	30
21/03/29	19:30	20.7	20.9	20.5	67	14.3	3.2	WSW	1.61	9.7	W	20.7	20.8	20.8	1022.5	0.00	0.0	0.000	0.049	24.4	64	17.2	24.9	11.63	.0733	703	1	100.0	30
21/03/29	20:00	19.7	20.8	19.7	72	14.5	1.6	WSW	0.80	9.7	W	19.7	19.8	19.8	1023.0	0.00	0.0	0.000	0.028	24.4	62	16.6	24.8	11.23	.0734	702	1	100.0	30
21/03/29	20:30	18.8	19.7	18.8	75	14.3	0.0	WNW	0.00	4.8	WSW	18.8	18.9	18.9	1023.5	0.00	0.0	0.000	0.009	24.3	64	17.0	24.7	11.64	.0735	702	1	100.0	30
21/03/29	21:00	18.0	18.8	18.0	78	14.1	0.0	NNE	0.00	3.2	W	18.0	18.2	18.2	1023.7	0.00	0.0	0.007	0.000	24.2	64	16.9	24.6	11.64	.0735	702	1	100.0	30
21/03/29	21:30	17.6	18.0	17.6	80	14.1	0.0	NNW	0.00	3.2	NNW	17.6	17.8	17.8	1023.7	0.00	0.0	0.015	0.000	24.0	63	16.5	24.4	11.45	.0736	703	1	100.0	30
21/03/29	22:00	17.0	17.6	17.0	83	14.1	0.0	N	0.00	1.6	N	17.0	17.2	17.2	1023.6	0.00	0.0	0.028	0.000	23.9	63	16.4	24.2	11.45	.0736	702	1	100.0	30
21/03/29	22:30	16.9	17.1	16.8	83	14.0	0.0	N	0.00	3.2	N	16.9	17.1	17.1	1023.4	0.00	0.0	0.029	0.000	23.8	63	16.3	24.1	11.45	.0736	703	1	100.0	30
21/03/29	23:00	16.6	16.9	16.6	84	13.9	0.0	N	0.00	3.2	N	16.6	16.7	16.7	1023.2	0.00	0.0	0.036	0.000	23.7	63	16.2	24.0	11.46	.0737	702	1	100.0	30
21/03/29	23:30	16.3	16.6	16.3	85	13.8	0.0	N	0.00	1.6	N	16.3	16.4	16.4	1023.9	0.00	0.0	0.042	0.000	23.6	64	16.4	24.0	11.65	.0737	702	1	100.0	30
21/03/30	00:00	16.2	16.3	16.1	86	13.8	0.0	N	0.00	3.2	N	16.2	16.3	16.3	1024.1	0.00	0.0	0.045	0.000	23.5	64	16.3	23.9	11.65	.0738	702	1	100.0	30
21/03/30	0:30	16.1	16.3	16.0	86	13.7	0.0	N	0.00	3.2	N	16.1	16.2	16.2	1024.4	0.00	0.0	0.047	0.000	23.4	64	16.2	23.8	11.65	.0738	702	1	100.0	30
21/03/30	1:00	15.9	16.0	15.9	87	13.8	0.0	NNW	0.00	3.2	NNW	15.9	16.1	16.1	1024.0	0.00	0.0	0.050	0.000	23.3	64	16.1	23.7	11.65	.0738	701	1	100.0	30
21/03/30	1:30	15.7	16.1	15.7	87	13.6	0.0	SSW	0.00	3.2	WNW	15.7	15.8	15.8	1023.6	0.00	0.0	0.054	0.000	23.2	64	16.0	23.6	11.65	.0738	700	1	100.0	30
21/03/30	2:00	15.9	15.9	15.6	87	13.7	0.0	SSW	0.00	3.2	SSW	15.9	16.0	16.0	1023.2	0.00	0.0	0.051	0.000	23.1	64	15.9	23.4	11.65	.0738	703	1	100.0	30
21/03/30	2:30	15.8	16.1	15.8	87	13.6	0.0	WNW	0.00	9.7	WNW	15.8	15.9	15.9	1022.4	0.00	0.0	0.053	0.000	23.1	64	15.9	23.4	11.65	.0738	701	1	100.0	30
21/03/30	3:00	17.8	17.8	15.7	79	14.1	4.8	WSW	2.41	12.9	WSW	17.8	18.0	18.0	1022.2	0.00	0.0	0.010	0.000	22.9	64	15.8	23.3	11.65	.0738	703	1	100.0	30
21/03/30	3:30	17.3	18.0	17.2	81	14.0	1.6	SW	0.80	9.7	WSW	17.3	17.4	17.4	1022.0	0.00	0.0	0.022	0.000	22.9	64	15.7	23.2	11.65	.0738	701	1	100.0	30
21/03/30	4:00	17.7	17.8	17.3	80	14.2	4.8	WSW	2.41	16.1	WSW	17.7	17.9	17.9	1022.3	0.00	0.0	0.013	0.000	22.8	63	15.4	23.1	11.49	.0739	703	1	100.0	30
21/03/30	4:30	16.7	17.7	16.7	83	13.8	1.6	SE	0.80	14.5	WSW	16.7	16.8	16.8	1022.8	0.00	0.0	0.035	0.000	22.8	63	15.4	23.0	11.49	.0739	701	1	100.0	30
21/03/30	5:00	16.3	16.7	16.3	85	13.8	0.0	W	0.00	4.8	W	16.3	16.4	16.4	1023.0	0.00	0.0	0.042	0.000	22.7	64	15.6	23.0	11.65	.0739	703	1	100.0	30
21/03/30	5:30	16.8	16.8	16.2	84	14.1	1.6	WSW	0.80	8.0	SW	16.8	16.9	16.9	1022.9	0.00	0.0	0.031	0.000	22.7	64	15.5	22.9	11.65	.0739	702	1	100.0	30
21/03/30	6:00	15.9	17.1	15.9	86	13.6	0.0	SW	0.00	8.0	WSW	15.9	16.0	16.0	1023.4	0.00	0.0	0.050	0.000	22.6	66	15.9	22.8	12.10	.0740	702	1	100.0	30
21/03/30	6:30	15.6	15.9	15.5	88	13.6	0.0	SSE	0.00	3.2	SSE	15.6	15.7	15.7	1023.7	0.00	0.0	0.058	0.000	22.5	65	15.6	22.7	11.85	.0740	700	1	100.0	30
21/03/30	7:00	16.2	16.2	15.6	87	14.0	0.0	SSE	0.00	1.6	SSE	16.2	16.3	16.3	1024.1	0.00	0.0	0.045	0.000	22.4	65	15.5	22.6	11.85	.0741	702	1	100.0	30
21/03/30	7:30	18.5	18.5	16.2	80	15.0	0.0	SSE	0.00	1.6	SSE	18.5	18.8	18.8	1024.2	0.00	0.0	0.000	0.003	22.4	64	15.2	22.6	11.65	.0741	702	1	100.0	30
21/03/30	8:00	20.4	20.4	18.5	72	15.2	1.6	SSE	0.80	4.8	SW	20.4	20.7	20.7	1024.4	0.00	0.0	0.000	0.043	22.4	65	15.5	22.7	11.85	.0741	702	1	100.0	30
21/03/30	8:30	21.6	21.7	20.4	68	15.4	1.6	S	0.80	11.3	W	21.6	21.7	21.7	1024.3	0.00	0.0	0.000	0.068	22.7	65	15.7	22.9	11.85	.0740	703	1	100.0	30
21/03/30	9:00	24.0	24.0	21.6	62	16.3	1.6	ESE	0.80	6.4	NE	24.0	24.3	24.3	1024.0	0.00	0.0	0.000	0.118	22.9	64	15.7	23.2	11.65	.0740	701	1	100.0	30
21/03/30	9:30	24.3	24.4	24.0	57	15.2	3.2	ESE	1.61	9.7	SE	24.3	24.4	24.4	1023.7	0.00	0.0	0.000	0.124	23.0	64	15.8	23.3	11.65	.0739	702	1	100.0	30
21/03/30	10:00	25.2	25.2	24.3	57	16.0	3.2	ESE	1.61	11.3	E	25.2	25.4	25.4	1023.4	0.00	0.0	0.000	0.142	23.2	63	15.8	23.6	11.47	.0738	702	1	100.0	30
21/03/30	10:30	26.8	26.8	25.2	53	16.4	3.2	ENE	1.61	12.9	ESE	26.8	27.1	27.1	1022.7	0.00	0.0	0.000	0.176	23.4	63	15.9	23.7	11.47	.0737	703	1	100.0	30
21/03/30	11:00	27.8	27.8	26.8	49	16.1	3.2	ENE	1.61	11.3	E	27.8	28.0	28.0	1022.5	0.00	0.0	0.000	0.197	23.6	62	15.9	23.9	11.26	.0736	702	1	100.0	30
21/03/30	11:30	27.6	27.8	27.4	53	17.1	3.2	SE	1.61	12.9	SE	27.6	28.1	28.1	1022.1	0.00	0.0	0.000	0.192	23.8	61	15.9	24.1	11.05	.0736	703	1	100.0	30
21/03/30	12:00	27.2	27.7	27.2	54	17.1	3.2	SE	1.61	11.3	ESE	27.2	27.7	27.7	1021.4	0.00	0.0	0.000	0.185	24.1	61	16.1	24.3	11.04	.0734	702	1	100.0	30
21/03/30	12:30	27.1	27.3	26.9	56	17.5	3.2	SE	1.61	12.9	WSW	27.1	27.6	27.6	1021.1	0.00	0.0	0.000	0.182	24.2	62	16.5	24.6	11.24	.0733	702	1	100.0	30
21/03/30	13:00	25.6	27.1	25.6	59	17.0	4.8	SSW	2.41	16.1	WSW	25.6	25.9	25.9	1020.7	0.00	0.0	0.000	0.152	24.3	62	16.5	24.6	11.24	.0733	701	1	100.0	30
21/03/30	13:30	25.9	25.9	25.3	59	17.3	9.7	WSW	4.83	22.5	WSW	25.9	26.4	26.4	1020.6	0.00	0.0	0.000	0.159	24.3	62	16.5	24.6	11.24	.0733	702	1	100.0	30
21/03/30	14:00	25.4	26.0	25.1	58	16.6	9.7	WSW	4.83	20.9	WSW	25.4	25.7	25.7	1020.5	0.00	0.0	0.000	0.148	24.3	62	16.5	24.6	11.24	.0733	701	1	100.0	30
21/03/30	14:30	26.1	26.1	25.2	57	16.9	9.7	SW	4.83	19.3	W	26.1	26.4	26.4	1020.2	0.00	0.0	0.000	0.161	24.3	62	16.6	24.7	11.23	.0732	702	1	100.0	30
21/03/30	15:00	26.6	26.6	26.1	56	17.1	8.0	WSW	4.02	22.5	WSW	26.6	27.1	27.1	1020.2	0.00	0.0	0.000	0.172	24.5	62	16.7	24.9	11.23	.0732	699	1	100.0	30
21/03/30	15:30	25.4	26.8	25.4	58	16.6	6.4	SW	3.22	17.7	SSE	25.4	25.7	25.7	1020.1	0.00	0.0	0.000	0.148	24.6	62	16.8	24.9	11.23	.0732	702	1	100.0	30
21/03/30	16:00	25.4	25.6	25.3	58	16.6	8.0	SSW	4.02	19.3	SW	25.4	25.7	25.7	1020.2	0.00	0.0	0.000	0.148	24.7	62	16.9	25.1	11.22	.0731	702	1	100.0	30
21/03/30	16:30	25.2	25.6	25.2	59	16.6	8.0	WSW	4.02	19.3	W	25.2	25.5	25.5	1020.2	0.00	0.0	0.000	0.144	24.7	61	16.6	25.0	11.02	.0732	702	1	100.0	30
21/03/30	17:00	24.1	25.2	24.1	61	16.1	8.0	WSW	4.02	19.3	W	24.1	24.4	24.4	1020.6	0.00	0.0	0.000	0.120	24.6	62	16.8	25.0	11.22	.0732	702	1	100.0	30
21/03/30	17:30	23.4	24.1	23.4	63	15.9	6.4	SW	3.22	22.5	WSW	23.4	23.7	23.7	1020.8	0.00	0.0	0.000	0.105	24.5	62	16.7	24.9	11.23	.0732	699	1	100.0	30
21/03/30	18:00	22.7	23.4	22.7	66	16.0	8.0	WSW	4.02	17.7	WSW	22.7	23.0	23.0	1021.0	0.00	0.0	0.000	0.090	24.4	63	16.9	24.8	11.43	.0733	700	1	100.0	30
21/03/30	18:30	22.3	22.7	22.3	67	15.9	9.7	WSW	4.83	20.9	WSW	22.3	22.6	22.6	1021.3	0.00	0.0	0.000	0.083	24.3	66	17.6	24.9	12.03	.0732	702	1	100.0	30
21/03/30	19:00	22.1	22.3	22.1	68	15.9	9.7	WSW	4.83	20.9	WSW	22.1	22.3	22.3	1021.5	0.00	0.0	0.000	0.078	24.2	65	17.2	24.7	11.84	.0733	702	1	100.0	30
21/03/30	19:30	21.6	22.1	21.6	70	15.8	8.0	WSW	4.02	22.5	WSW	21.6	21.8	21.8	1021.7	0.00	0.0	0.000	0.067	24.2	64	16.9	24.6	11.64	.0734	703	1	100.0	30
21/03/30	20:00	21.2	21.6	21.2	71	15.8	3.2	SSW	1.61	12.9	S	21.2	21.4	21.4	1022.2	0.00	0.0	0.000	0.060	24.1	66	17.4	24.6	12.04	.0734	702	1	100.0	30
21/03/30	20:30	20.7	21.2	20.7	73	15.7	3.2	SSW	1.61	9.7	S	20.7	21.1	21.1	1022.4	0.00	0.0	0.000	0.050	24.0	65	17.0	24.4	11.85	.0734	701	1	100.0	30
21/03/30	21:00	20.6	20.9	20.6	73	15.6	4.8	WSW	2.41	16.1	WSW	20.6	21.0	21.0	1022.7	0.00	0.0	0.000	0.047	23.9	64	16.7	24.3	11.65	.0735	701	1	100.0	30
21/03/30	21:30	20.4	20.7	20.4	75	15.8	4.8	WSW	2.41	16.1	WSW	20.4	20.8	20.8	1022.9	0.00	0.0	0.000	0.043	23.8	64	16.6	24.2	11.65	.0736	703	1	100.0	30
21/03/30	22:00	20.2	20.4	20.2	75	15.6	4.8	SW	2.41	12.9	W	20.2	20.6	20.6	1022.7	0.00	0.0	0.000	0.038	23.8	64	16.6	24.2	11.65	.0735	701	1	100.0	30
21/03/30	22:30	19.8	20.2	19.7	76	15.5	3.2	SSW	1.61	9.7	SSE	19.8	20.2	20.2	1022.7	0.00	0.0	0.000	0.031	23.7	64	16.5	24.1	11.65	.0736	702	1	100.0	30
21/03/30	23:00	20.0	20.0	19.8	75	15.4	3.2	WSW	1.61	9.7	W	20.0	20.4	20.4	1022.6	0.00	0.0	0.000	0.035	23.7	64	16.5	24.1	11.65	.0736	702	1	100.0	30
21/03/30	23:30	20.2	20.2	19.9	74	15.4	3.2	SSW	1.61	11.3	WSW	20.2	20.6	20.6	1022.6	0.00	0.0	0.000	0.038	23.7	65	16.7	24.1	11.85	.0736	701	1	100.0	30
21/03/31	00:00	20.1	20.2	20.1	74	15.3	1.6	SSW	0.80	6.4	SSW	20.1	20.5	20.5	1022.6	0.00	0.0	0.000	0.037	23.6	64	16.4	24.0	11.65	.0736	703	1	100.0	30
21/03/31	0:30	19.9	20.1	19.9	73	15.0	3.2	SSW	1.61	9.7	S	19.9	20.2	20.2	1022.3	0.00	0.0	0.000	0.034	23.6	64	16.3	23.9	11.65	.0736	700	1	100.0	30
21/03/31	1:00	19.7	20.0	19.7	74	15.0	1.6	SSW	0.80	8.0	SW	19.7	20.0	20.0	1022.3	0.00	0.0	0.000	0.029	23.5	65	16.5	23.9	11.85	.0736	702	1	100.0	30
21/03/31	1:30	18.9	19.7	18.8	79	15.2	0.0	WSW	0.00	4.8	W	18.9	19.3	19.3	1022.1	0.00	0.0	0.000	0.012	23.4	65	16.5	23.9	11.85	.0736	702	1	100.0	30
21/03/31	2:00	19.2	19.2	18.6	76	14.8	1.6	WSW	0.80	6.4	WSW	19.2	19.4	19.4	1022.2	0.00	0.0	0.000	0.017	23.4	65	16.4	23.8	11.85	.0736	702	1	100.0	30
21/03/31	2:30	19.2	19.6	19.2	75	14.7	3.2	WSW	1.61	9.7	W	19.2	19.4	19.4	1021.9	0.00	0.0	0.000	0.019	23.3	65	16.4	23.8	11.85	.0736	701	1	100.0	30
21/03/31	3:00	18.6	19.3	18.6	78	14.6	1.6	SSW	0.80	8.0	S	18.6	18.8	18.8	1021.7	0.00	0.0	0.000	0.005	23.3	65	16.3	23.7	11.85	.0736	702	1	100.0	30
21/03/31	3:30	18.7	18.8	18.5	78	14.8	1.6	SSW	0.80	4.8	SW	18.7	19.0	19.0	1021.7	0.00	0.0	0.000	0.008	23.2	65	16.3	23.7	11.85	.0737	702	1	100.0	30
21/03/31	4:00	18.8	18.9	18.7	79	15.1	0.0	S	0.00	6.4	S	18.8	19.2	19.2	1021.4	0.00	0.0	0.000	0.010	23.2	65	16.2	23.6	11.85	.0737	703	1	100.0	30
21/03/31	4:30	19.2	19.3	18.8	75	14.6	3.2	WSW	1.61	9.7	W	19.2	19.4	19.4	1021.4	0.00	0.0	0.000	0.017	23.1	66	16.4	23.6	12.08	.0737	701	1	100.0	30
21/03/31	5:00	18.0	19.2	18.0	80	14.5	0.0	WSW	0.00	4.8	W	18.0	18.2	18.2	1021.5	0.00	0.0	0.007	0.000	23.1	67	16.6	23.5	12.28	.0737	703	1	100.0	30
21/03/31	5:30	17.1	18.0	17.1	84	14.3	0.0	W	0.00	3.2	WSW	17.1	17.2	17.2	1021.8	0.00	0.0	0.027	0.000	22.9	67	16.5	23.4	12.28	.0737	701	1	100.0	30
21/03/31	6:00	16.5	17.1	16.5	86	14.1	0.0	W	0.00	3.2	W	16.5	16.6	16.6	1022.1	0.00	0.0	0.038	0.000	22.9	69	16.9	23.4	12.79	.0737	703	1	100.0	30
21/03/31	6:30	16.4	16.6	16.4	88	14.5	0.0	W	0.00	1.6	W	16.4	16.7	16.7	1022.5	0.00	0.0	0.039	0.000	22.8	68	16.6	23.2	12.55	.0738	702	1	100.0	30
21/03/31	7:00	17.7	17.7	16.4	84	14.9	0.0	W	0.00	1.6	W	17.7	17.9	17.9	1022.6	0.00	0.0	0.014	0.000	22.8	68	16.6	23.2	12.55	.0738	702	1	100.0	30
21/03/31	7:30	19.2	19.2	17.7	78	15.3	0.0	WNW	0.00	3.2	WNW	19.2	19.6	19.6	1022.9	0.00	0.0	0.000	0.019	22.8	68	16.6	23.3	12.55	.0738	703	1	100.0	30
21/03/31	8:00	21.2	21.2	19.2	71	15.8	0.0	SSW	0.00	4.8	SW	21.2	21.4	21.4	1022.9	0.00	0.0	0.000	0.060	22.8	68	16.6	23.3	12.55	.0738	701	1	100.0	30
21/03/31	8:30	22.8	22.8	21.2	66	16.1	1.6	SSE	0.80	4.8	SSE	22.8	23.2	23.2	1022.6	0.00	0.0	0.000	0.094	23.0	67	16.5	23.4	12.28	.0738	701	1	100.0	30
21/03/31	9:00	24.3	24.3	22.8	62	16.6	1.6	ESE	0.80	6.4	E	24.3	24.7	24.7	1022.2	0.00	0.0	0.000	0.125	23.2	67	16.8	23.7	12.27	.0736	700	1	100.0	30
21/03/31	9:30	25.3	25.3	24.4	60	17.0	3.2	E	1.61	8.0	NE	25.3	25.7	25.7	1021.8	0.00	0.0	0.000	0.146	23.4	66	16.7	23.9	12.07	.0736	703	1	100.0	30
21/03/31	10:00	26.6	26.6	25.4	57	17.3	3.2	ENE	1.61	8.0	NNE	26.6	27.1	27.1	1021.7	0.00	0.0	0.000	0.171	23.6	66	16.8	24.1	12.06	.0735	702	1	100.0	30
21/03/31	10:30	27.3	27.3	26.4	54	17.2	3.2	E	1.61	14.5	E	27.3	27.8	27.8	1021.5	0.00	0.0	0.000	0.186	23.7	65	16.7	24.2	11.85	.0735	703	1	100.0	30
21/03/31	11:00	27.5	27.5	26.9	52	16.8	3.2	SE	1.61	14.5	E	27.5	27.9	27.9	1020.9	0.00	0.0	0.000	0.191	23.9	64	16.7	24.3	11.65	.0734	702	1	100.0	30
21/03/31	11:30	27.8	28.7	27.3	52	17.1	4.8	ESE	2.41	16.1	SW	27.8	28.3	28.3	1020.3	0.00	0.0	0.000	0.198	24.2	65	17.2	24.7	11.84	.0732	702	1	100.0	30
21/03/31	12:00	28.9	28.9	27.8	48	16.8	3.2	ENE	1.61	14.5	SE	28.9	29.4	29.4	1019.8	0.00	0.0	0.000	0.221	24.3	63	16.8	24.7	11.44	.0732	701	1	100.0	30
21/03/31	12:30	29.3	29.3	28.9	49	17.5	3.2	ESE	1.61	8.0	ENE	29.3	29.9	29.9	1019.4	0.00	0.0	0.000	0.228	24.4	62	16.6	24.8	11.23	.0732	701	1	100.0	30
21/03/31	13:00	29.7	29.7	29.1	46	16.8	3.2	E	1.61	12.9	SE	29.7	30.1	30.1	1019.1	0.00	0.0	0.000	0.236	24.5	61	16.5	24.8	11.03	.0731	703	1	100.0	30
21/03/31	13:30	30.8	30.8	29.7	42	16.4	3.2	ESE	1.61	9.7	ESE	30.8	31.1	31.1	1018.6	0.00	0.0	0.000	0.259	24.7	61	16.6	25.0	11.02	.0730	702	1	100.0	30
21/03/31	14:00	31.1	31.2	30.8	41	16.3	3.2	ENE	1.61	11.3	NE	31.1	31.3	31.3	1018.2	0.00	0.0	0.000	0.265	24.8	60	16.5	25.1	10.88	.0730	702	1	100.0	30
21/03/31	14:30	30.4	31.1	30.3	42	16.1	1.6	NE	0.80	6.4	NNE	30.4	30.6	30.6	1017.7	0.00	0.0	0.000	0.252	24.9	60	16.6	25.2	10.87	.0729	701	1	100.0	30
21/03/31	15:00	31.2	31.2	30.4	39	15.6	1.6	E	0.80	6.4	NW	31.2	31.2	31.2	1017.4	0.00	0.0	0.000	0.269	25.1	59	16.5	25.3	10.67	.0729	701	1	100.0	30
21/03/31	15:30	32.4	32.4	31.2	37	15.9	1.6	E	0.80	4.8	ESE	32.4	32.6	32.6	1017.1	0.00	0.0	0.000	0.294	25.2	58	16.4	25.4	10.45	.0728	702	1	100.0	30
21/03/31	16:00	31.4	32.6	31.4	39	15.8	0.0	E	0.00	3.2	ESE	31.4	31.5	31.5	1017.1	0.00	0.0	0.000	0.273	25.2	57	16.1	25.4	10.25	.0728	703	1	100.0	30
21/03/31	16:30	28.9	31.4	28.9	54	18.7	1.6	SE	0.80	11.3	SW	28.9	30.1	30.1	1017.2	0.00	0.0	0.000	0.221	25.3	59	16.7	25.6	10.65	.0728	701	1	100.0	30
21/03/31	17:00	27.7	28.9	27.7	61	19.5	1.6	SW	0.80	9.7	S	27.7	29.1	29.1	1017.3	0.00	0.0	0.000	0.196	25.4	65	18.3	26.1	11.80	.0726	703	1	100.0	30
21/03/31	17:30	26.6	27.7	26.6	63	19.0	1.6	WSW	0.80	6.4	SSW	26.6	27.6	27.6	1017.6	0.00	0.0	0.000	0.172	25.3	66	18.5	26.1	12.00	.0726	702	1	100.0	30
21/03/31	18:00	25.4	26.7	25.4	66	18.6	1.6	WSW	0.80	4.8	WSW	25.4	26.2	26.2	1017.9	0.00	0.0	0.000	0.148	25.3	66	18.5	26.0	12.00	.0727	700	1	100.0	30
21/03/31	18:30	25.3	25.5	25.1	67	18.8	1.6	WSW	0.80	8.0	SW	25.3	26.2	26.2	1018.0	0.00	0.0	0.000	0.146	25.2	69	19.1	26.1	12.65	.0726	702	1	100.0	30
21/03/31	19:00	23.7	25.3	23.7	72	18.4	0.0	NW	0.00	3.2	WNW	23.7	24.5	24.5	1018.2	0.00	0.0	0.000	0.112	25.2	68	18.8	26.0	12.46	.0727	702	1	100.0	30
21/03/31	19:30	22.7	23.7	22.7	75	18.0	0.0	NNE	0.00	4.8	NNE	22.7	23.4	23.4	1018.5	0.00	0.0	0.000	0.090	25.1	69	19.0	26.0	12.66	.0727	703	1	100.0	30
21/03/31	20:00	21.8	22.7	21.8	77	17.6	0.0	SSW	0.00	3.2	N	21.8	22.5	22.5	1018.9	0.00	0.0	0.000	0.073	25.0	69	18.9	25.8	12.67	.0728	702	1	100.0	30
21/03/31	20:30	21.3	21.8	21.3	79	17.5	0.0	ENE	0.00	3.2	ENE	21.3	22.1	22.1	1019.1	0.00	0.0	0.000	0.063	24.9	69	18.9	25.8	12.67	.0728	703	1	100.0	30
21/03/31	21:00	20.9	21.3	20.9	79	17.2	0.0	NE	0.00	3.2	ENE	20.9	21.6	21.6	1019.3	0.00	0.0	0.000	0.054	24.8	69	18.8	25.6	12.68	.0729	701	1	100.0	30
21/03/31	21:30	20.4	20.9	20.4	81	17.0	0.0	NE	0.00	3.2	NE	20.4	21.2	21.2	1019.4	0.00	0.0	0.000	0.043	24.8	69	18.7	25.6	12.69	.0729	703	1	100.0	30
21/03/31	22:00	19.9	20.4	19.8	83	16.9	0.0	NW	0.00	4.8	NW	19.9	20.6	20.6	1019.4	0.00	0.0	0.000	0.032	24.7	69	18.6	25.4	12.69	.0729	702	1	100.0	30
21/03/31	22:30	19.4	19.8	19.4	83	16.5	0.0	W	0.00	4.8	SSW	19.4	20.1	20.1	1019.3	0.00	0.0	0.000	0.023	24.7	68	18.4	25.4	12.49	.0729	703	1	100.0	30
21/03/31	23:00	19.0	19.4	19.0	85	16.4	0.0	W	0.00	3.2	W	19.0	19.6	19.6	1019.2	0.00	0.0	0.000	0.014	24.5	68	18.2	25.2	12.51	.0730	701	1	100.0	30
21/03/31	23:30	18.5	19.1	18.5	86	16.1	0.0	W	0.00	1.6	W	18.5	18.9	18.9	1019.2	0.00	0.0	0.000	0.003	24.4	68	18.2	25.1	12.51	.0730	702	1	100.0	30
21/04/01	00:00	18.2	18.6	18.2	87	16.0	0.0	W	0.00	1.6	W	18.2	18.6	18.6	1019.2	0.00	0.0	0.003	0.000	24.3	68	18.0	25.0	12.52	.0730	703	1	100.0	30
21/04/01	0:30	17.9	18.2	17.9	88	15.9	0.0	W	0.00	3.2	W	17.9	18.3	18.3	1019.2	0.00	0.0	0.009	0.000	24.3	68	18.0	24.9	12.52	.0731	700	1	100.0	30
21/04/01	1:00	17.7	17.9	17.7	87	15.5	0.0	N	0.00	3.2	N	17.7	18.1	18.1	1019.2	0.00	0.0	0.013	0.000	24.2	68	17.9	24.8	12.53	.0731	700	1	100.0	30
21/04/01	1:30	17.3	17.7	17.3	89	15.4	0.0	---	0.00	0.0	---	17.3	17.7	17.7	1019.4	0.00	0.0	0.022	0.000	24.1	68	17.8	24.7	12.53	.0731	702	1	100.0	30
21/04/01	2:00	16.8	17.3	16.8	90	15.2	0.0	N	0.00	1.6	N	16.8	17.2	17.2	1019.4	0.00	0.0	0.031	0.000	24.0	68	17.7	24.6	12.54	.0732	703	1	100.0	30
21/04/01	2:30	16.9	16.9	16.8	90	15.2	0.0	N	0.00	3.2	N	16.9	17.2	17.2	1019.3	0.00	0.0	0.030	0.000	23.9	68	17.6	24.5	12.55	.0732	702	1	100.0	30
21/04/01	3:00	16.4	16.8	16.4	91	15.0	0.0	N	0.00	3.2	N	16.4	16.8	16.8	1019.3	0.00	0.0	0.039	0.000	23.8	68	17.6	24.4	12.55	.0732	702	1	100.0	30
21/04/01	3:30	16.1	16.4	16.1	91	14.6	0.0	N	0.00	1.6	N	16.1	16.4	16.4	1019.2	0.00	0.0	0.046	0.000	23.7	68	17.5	24.3	12.55	.0732	701	1	100.0	30
21/04/01	4:00	15.7	16.2	15.7	92	14.4	0.0	N	0.00	1.6	N	15.7	15.9	15.9	1019.3	0.00	0.0	0.054	0.000	23.6	67	17.1	24.2	12.26	.0733	703	1	100.0	30
21/04/01	4:30	15.7	15.8	15.7	92	14.4	0.0	N	0.00	1.6	N	15.7	15.9	15.9	1019.6	0.00	0.0	0.054	0.000	23.6	67	17.1	24.1	12.26	.0733	699	1	100.0	30
21/04/01	5:00	15.5	15.7	15.5	93	14.4	0.0	N	0.00	1.6	N	15.5	15.8	15.8	1020.0	0.00	0.0	0.059	0.000	23.4	67	17.0	23.9	12.27	.0734	702	1	100.0	30
21/04/01	5:30	15.2	15.5	15.2	94	14.3	0.0	N	0.00	1.6	N	15.2	15.5	15.5	1020.5	0.00	0.0	0.065	0.000	23.3	67	16.9	23.8	12.27	.0735	702	1	100.0	30
21/04/01	6:00	15.2	15.3	15.1	94	14.2	0.0	---	0.00	0.0	---	15.2	15.4	15.4	1020.8	0.00	0.0	0.066	0.000	23.2	66	16.5	23.7	12.07	.0736	700	1	100.0	30
21/04/01	6:30	15.3	15.3	15.1	94	14.4	0.0	---	0.00	0.0	---	15.3	15.6	15.6	1021.2	0.00	0.0	0.063	0.000	23.1	66	16.4	23.6	12.08	.0736	702	1	100.0	30
21/04/01	7:00	16.7	16.7	15.3	90	15.1	0.0	---	0.00	0.0	---	16.7	17.1	17.1	1021.5	0.00	0.0	0.034	0.000	23.1	66	16.4	23.6	12.08	.0737	701	1	100.0	30
21/04/01	7:30	18.8	18.8	16.7	85	16.2	0.0	ENE	0.00	3.2	ENE	18.8	19.3	19.3	1021.8	0.00	0.0	0.000	0.009	23.1	66	16.4	23.6	12.08	.0737	702	1	100.0	30
21/04/01	8:00	20.7	20.7	18.8	79	16.9	1.6	SE	0.80	4.8	SSE	20.7	21.4	21.4	1021.9	0.00	0.0	0.000	0.049	23.2	66	16.5	23.7	12.07	.0736	702	1	100.0	30
21/04/01	8:30	23.1	23.1	20.7	69	17.1	0.0	SE	0.00	3.2	E	23.1	23.6	23.6	1021.9	0.00	0.0	0.000	0.098	23.3	66	16.6	23.7	12.07	.0736	701	1	100.0	30
21/04/01	9:00	24.5	24.5	23.1	64	17.2	1.6	SE	0.80	8.0	SSE	24.5	24.9	24.9	1021.7	0.00	0.0	0.000	0.128	23.4	66	16.7	23.9	12.07	.0736	701	1	100.0	30
21/04/01	9:30	26.9	26.9	24.5	56	17.4	1.6	SE	0.80	6.4	SSE	26.9	27.5	27.5	1021.5	0.00	0.0	0.000	0.179	23.6	66	16.9	24.1	12.06	.0735	702	1	100.0	30
21/04/01	10:00	28.7	28.8	27.0	51	17.6	3.2	SE	1.61	11.3	WSW	28.7	29.4	29.4	1021.3	0.00	0.0	0.000	0.216	23.8	64	16.6	24.2	11.65	.0734	702	1	100.0	30
21/04/01	10:30	29.4	29.4	28.8	49	17.6	3.2	SE	1.61	11.3	ESE	29.4	30.1	30.1	1021.2	0.00	0.0	0.000	0.230	24.1	62	16.3	24.4	11.24	.0734	702	1	100.0	30
21/04/01	11:00	30.8	30.8	29.4	42	16.4	3.2	E	1.61	9.7	E	30.8	31.1	31.1	1021.1	0.00	0.0	0.000	0.260	24.3	61	16.3	24.6	11.04	.0733	702	1	100.0	30
21/04/01	11:30	31.7	31.8	30.8	38	15.7	3.2	E	1.61	6.4	NE	31.7	31.7	31.7	1020.6	0.00	0.0	0.000	0.279	24.5	60	16.2	24.8	10.91	.0733	703	1	100.0	30
21/04/01	12:00	32.5	32.5	31.5	41	17.5	3.2	E	1.61	6.4	SW	32.5	33.4	33.4	1020.1	0.00	0.0	0.000	0.295	24.8	59	16.2	25.0	10.69	.0732	702	1	100.0	30
21/04/01	12:30	33.1	33.1	32.5	36	16.0	3.2	ENE	1.61	9.7	ESE	33.1	33.3	33.3	1019.7	0.00	0.0	0.000	0.307	24.9	59	16.4	25.2	10.67	.0731	702	1	100.0	30
21/04/01	13:00	33.6	33.6	33.1	32	14.6	3.2	ESE	1.61	9.7	ESE	33.6	33.2	33.2	1019.3	0.00	0.0	0.000	0.317	25.1	58	16.3	25.3	10.46	.0730	703	1	100.0	30
21/04/01	13:30	33.8	33.9	33.6	31	14.3	3.2	ESE	1.61	8.0	ENE	33.8	33.4	33.4	1018.9	0.00	0.0	0.000	0.323	25.3	57	16.2	25.6	10.25	.0729	702	1	100.0	30
21/04/01	14:00	33.4	33.9	33.4	30	13.5	3.2	SSE	1.61	9.7	SE	33.4	32.6	32.6	1018.3	0.00	0.0	0.000	0.314	25.5	56	16.1	25.7	10.13	.0729	701	1	100.0	30
21/04/01	14:30	32.2	33.4	32.1	39	16.5	4.8	WSW	2.41	17.7	WSW	32.2	32.5	32.5	1018.1	0.00	0.0	0.000	0.288	25.7	56	16.3	25.9	10.12	.0728	702	1	100.0	30
21/04/01	15:00	31.9	32.3	31.8	40	16.6	4.8	WSW	2.41	14.5	S	31.9	32.3	32.3	1018.3	0.00	0.0	0.000	0.282	25.9	56	16.4	26.2	10.11	.0727	702	1	100.0	30
21/04/01	15:30	31.2	31.9	31.1	43	17.1	8.0	WSW	4.02	19.3	WSW	31.2	31.7	31.7	1018.4	0.00	0.0	0.000	0.267	26.0	57	16.8	26.3	10.20	.0727	702	1	100.0	30
21/04/01	16:00	30.6	31.2	30.6	44	17.0	9.7	WSW	4.83	20.9	WSW	30.6	31.1	31.1	1018.5	0.00	0.0	0.000	0.256	26.0	57	16.8	26.3	10.20	.0727	703	1	100.0	30
21/04/01	16:30	29.9	30.6	29.9	43	16.0	6.4	WSW	3.22	19.3	SW	29.9	30.1	30.1	1018.6	0.00	0.0	0.000	0.242	26.1	57	16.9	26.5	10.19	.0727	702	1	100.0	30
21/04/01	17:00	29.1	30.0	29.1	44	15.6	6.4	SSW	3.22	14.5	SSE	29.1	29.1	29.1	1018.8	0.00	0.0	0.000	0.223	26.0	55	16.3	26.3	9.90	.0728	702	1	100.0	30
21/04/01	17:30	28.2	29.1	28.2	47	15.8	4.8	SW	2.41	12.9	WSW	28.2	28.3	28.3	1019.1	0.00	0.0	0.000	0.205	25.9	55	16.2	26.2	9.90	.0728	702	1	100.0	30
21/04/01	18:00	27.1	28.2	27.1	46	14.4	4.8	WSW	2.41	11.3	WSW	27.1	26.8	26.8	1019.4	0.00	0.0	0.000	0.182	25.8	56	16.4	26.1	10.11	.0728	700	1	100.0	30
21/04/01	18:30	25.7	27.1	25.7	48	13.9	3.2	SSE	1.61	11.3	SSE	25.7	25.6	25.6	1019.7	0.00	0.0	0.000	0.154	25.8	60	17.5	26.3	10.81	.0728	701	1	100.0	30
21/04/01	19:00	24.2	25.7	24.2	56	14.8	0.0	SSE	0.00	1.6	SSE	24.2	24.3	24.3	1020.2	0.00	0.0	0.000	0.122	25.8	63	18.2	26.4	11.38	.0727	701	1	100.0	30
21/04/01	19:30	23.2	24.2	22.9	55	13.6	0.0	ENE	0.00	6.4	SSW	23.2	23.2	23.2	1020.8	0.00	0.0	0.000	0.101	25.7	65	18.6	26.5	11.78	.0728	703	1	100.0	30
21/04/01	20:00	24.7	25.1	23.2	51	13.9	4.8	SW	2.41	12.9	WSW	24.7	24.7	24.7	1021.3	0.00	0.0	0.000	0.132	25.6	63	18.0	26.2	11.39	.0729	701	1	100.0	30
21/04/01	20:30	24.1	24.7	24.1	54	14.2	3.2	SSW	1.61	11.3	S	24.1	24.1	24.1	1021.6	0.00	0.0	0.000	0.119	25.6	61	17.5	26.0	10.99	.0730	702	1	100.0	30
21/04/01	21:00	23.4	24.1	23.4	55	13.8	3.2	WSW	1.61	8.0	WSW	23.4	23.4	23.4	1021.8	0.00	0.0	0.000	0.105	25.4	60	17.1	25.8	10.84	.0730	702	1	100.0	30
21/04/01	21:30	23.2	23.5	23.2	55	13.7	3.2	SW	1.61	11.3	WSW	23.2	23.3	23.3	1022.0	0.00	0.0	0.000	0.102	25.4	59	16.8	25.7	10.64	.0731	702	1	100.0	30
21/04/01	22:00	23.2	23.3	23.0	56	13.9	3.2	WSW	1.61	11.3	SSW	23.2	23.2	23.2	1021.9	0.00	0.0	0.000	0.101	25.3	59	16.7	25.6	10.65	.0731	702	1	100.0	30
21/04/01	22:30	22.7	23.2	22.7	58	14.0	3.2	WSW	1.61	11.3	WSW	22.7	22.7	22.7	1021.7	0.00	0.0	0.000	0.090	25.3	59	16.7	25.6	10.65	.0731	703	1	100.0	30
21/04/01	23:00	21.8	22.7	21.7	62	14.2	1.6	WSW	0.80	6.4	SSW	21.8	21.7	21.7	1021.7	0.00	0.0	0.000	0.072	25.2	59	16.6	25.5	10.65	.0731	701	1	100.0	30
21/04/01	23:30	21.2	21.8	21.2	64	14.1	1.6	WSW	0.80	6.4	S	21.2	21.1	21.1	1021.5	0.00	0.0	0.000	0.060	25.1	59	16.5	25.4	10.66	.0732	702	1	100.0	30
21/04/02	00:00	22.5	22.5	21.2	58	13.8	4.8	WSW	2.41	14.5	W	22.5	22.4	22.4	1021.4	0.00	0.0	0.000	0.087	25.1	59	16.5	25.3	10.67	.0732	703	1	100.0	30
21/04/02	0:30	22.5	22.9	22.5	58	13.8	8.0	WSW	4.02	16.1	SW	22.5	22.4	22.4	1021.5	0.00	0.0	0.000	0.087	25.0	59	16.4	25.2	10.67	.0732	701	1	100.0	30
21/04/02	1:00	21.6	22.5	21.6	61	13.7	3.2	WSW	1.61	12.9	WSW	21.6	21.3	21.3	1021.5	0.00	0.0	0.000	0.067	24.9	59	16.4	25.2	10.67	.0732	701	1	100.0	30
21/04/02	1:30	20.9	21.6	20.9	64	13.9	1.6	SW	0.80	8.0	S	20.9	20.8	20.8	1021.5	0.00	0.0	0.000	0.054	24.8	59	16.3	25.1	10.68	.0732	701	1	100.0	30
21/04/02	2:00	21.1	21.1	20.6	64	14.0	3.2	SSW	1.61	11.3	WSW	21.1	20.9	20.9	1021.3	0.00	0.0	0.000	0.058	24.8	59	16.2	25.0	10.69	.0732	700	1	100.0	30
21/04/02	2:30	20.9	21.2	20.7	66	14.4	3.2	WSW	1.61	12.9	W	20.9	20.9	20.9	1021.3	0.00	0.0	0.000	0.054	24.7	59	16.1	24.9	10.69	.0733	702	1	100.0	30
21/04/02	3:00	18.8	20.9	18.8	73	13.8	0.0	NE	0.00	3.2	NE	18.8	18.8	18.8	1021.3	0.00	0.0	0.000	0.009	24.6	60	16.3	24.8	10.90	.0733	702	1	100.0	30
21/04/02	3:30	17.9	18.8	17.9	77	13.9	0.0	E	0.00	3.2	E	17.9	18.0	18.0	1021.2	0.00	0.0	0.008	0.000	24.5	60	16.2	24.8	10.91	.0733	702	1	100.0	30
21/04/02	4:00	17.3	17.9	17.3	79	13.7	0.0	NNE	0.00	3.2	NNE	17.3	17.4	17.4	1021.2	0.00	0.0	0.021	0.000	24.4	60	16.1	24.7	10.91	.0733	702	1	100.0	30
21/04/02	4:30	17.0	17.3	16.9	81	13.7	0.0	NNE	0.00	3.2	NNE	17.0	17.1	17.1	1021.5	0.00	0.0	0.028	0.000	24.3	60	16.0	24.6	10.92	.0734	701	1	100.0	30
21/04/02	5:00	16.5	17.0	16.5	83	13.6	0.0	NNE	0.00	3.2	NNE	16.5	16.6	16.6	1021.7	0.00	0.0	0.038	0.000	24.2	61	16.2	24.4	11.04	.0734	703	1	100.0	30
21/04/02	5:30	16.3	16.5	16.3	84	13.6	0.0	NNE	0.00	4.8	NNE	16.3	16.4	16.4	1021.9	0.00	0.0	0.042	0.000	24.1	61	16.1	24.3	11.04	.0735	702	1	100.0	30
21/04/02	6:00	16.4	16.4	16.2	85	13.9	0.0	NNW	0.00	4.8	NE	16.4	16.5	16.5	1022.2	0.00	0.0	0.041	0.000	23.9	61	16.0	24.2	11.05	.0735	703	1	100.0	30
21/04/02	6:30	16.4	16.5	16.4	85	13.9	0.0	N	0.00	3.2	E	16.4	16.6	16.6	1022.5	0.00	0.0	0.039	0.000	23.9	62	16.2	24.3	11.25	.0735	702	1	100.0	30
21/04/02	7:00	17.8	17.8	16.4	83	14.9	0.0	N	0.00	3.2	N	17.8	18.1	18.1	1022.7	0.00	0.0	0.012	0.000	23.9	62	16.2	24.2	11.25	.0736	702	1	100.0	30
21/04/02	7:30	20.0	20.0	17.8	74	15.2	0.0	N	0.00	3.2	N	20.0	20.3	20.3	1023.0	0.00	0.0	0.000	0.035	23.9	62	16.2	24.3	11.25	.0736	702	1	100.0	30
21/04/02	8:00	22.7	22.7	20.0	69	16.7	0.0	NNE	0.00	3.2	WNW	22.7	23.2	23.2	1023.0	0.00	0.0	0.000	0.091	24.0	62	16.3	24.3	11.25	.0736	702	1	100.0	30
21/04/02	8:30	24.7	24.7	22.8	62	16.9	1.6	SE	0.80	6.4	SE	24.7	25.1	25.1	1022.8	0.00	0.0	0.000	0.133	24.1	62	16.3	24.4	11.24	.0735	701	1	100.0	30
21/04/02	9:00	25.6	25.6	24.7	56	16.2	1.6	SE	0.80	8.0	SSE	25.6	25.8	25.8	1022.5	0.00	0.0	0.000	0.152	24.2	62	16.4	24.5	11.24	.0735	702	1	100.0	30
21/04/02	9:30	26.2	26.2	25.6	54	16.1	3.2	SW	1.61	6.4	WSW	26.2	26.4	26.4	1022.2	0.00	0.0	0.000	0.163	24.3	61	16.3	24.7	11.03	.0734	702	1	100.0	30
21/04/02	10:00	27.3	27.3	26.2	51	16.3	1.6	SE	0.80	6.4	ESE	27.3	27.6	27.6	1021.9	0.00	0.0	0.000	0.187	24.5	61	16.5	24.8	11.03	.0733	702	1	100.0	30
21/04/02	10:30	28.0	28.0	27.3	50	16.6	3.2	SE	1.61	9.7	ESE	28.0	28.4	28.4	1021.3	0.00	0.0	0.000	0.201	24.7	60	16.4	25.0	10.89	.0732	701	1	100.0	30
21/04/02	11:00	28.6	28.6	27.9	49	16.8	3.2	SE	1.61	11.3	ESE	28.6	29.0	29.0	1020.6	0.00	0.0	0.000	0.213	24.9	60	16.6	25.2	10.87	.0731	701	1	100.0	30
21/04/02	11:30	29.0	29.0	28.5	52	18.1	3.2	SE	1.61	12.9	SE	29.0	29.9	29.9	1020.1	0.00	0.0	0.000	0.222	25.1	60	16.8	25.4	10.86	.0730	703	1	100.0	30
21/04/02	12:00	29.2	29.3	29.0	50	17.7	4.8	SE	2.41	12.9	SSE	29.2	29.9	29.9	1019.6	0.00	0.0	0.000	0.226	25.3	61	17.3	25.7	11.00	.0729	702	1	100.0	30
21/04/02	12:30	29.6	29.6	29.2	50	18.0	4.8	SE	2.41	16.1	SE	29.6	30.5	30.5	1019.0	0.00	0.0	0.000	0.234	25.5	61	17.4	25.9	10.99	.0728	702	1	100.0	30
21/04/02	13:00	29.9	30.0	29.6	48	17.7	4.8	SE	2.41	14.5	SE	29.9	30.7	30.7	1018.7	0.00	0.0	0.000	0.241	25.7	61	17.6	26.2	10.99	.0727	703	1	100.0	30
21/04/02	13:30	30.2	30.3	29.9	48	18.0	4.8	SE	2.41	12.9	ESE	30.2	31.2	31.2	1018.1	0.00	0.0	0.000	0.248	25.8	61	17.7	26.3	10.98	.0726	702	1	100.0	30
21/04/02	14:00	30.2	30.4	30.1	50	18.6	4.8	SE	2.41	12.9	SSE	30.2	31.4	31.4	1017.9	0.00	0.0	0.000	0.247	26.0	61	17.9	26.6	10.97	.0725	703	1	100.0	30
21/04/02	14:30	30.1	30.4	30.1	51	18.8	4.8	SE	2.41	14.5	S	30.1	31.4	31.4	1017.8	0.00	0.0	0.000	0.244	26.1	61	18.0	26.7	10.97	.0725	702	1	100.0	30
21/04/02	15:00	29.2	30.1	29.2	52	18.4	6.4	SSW	3.22	16.1	SSW	29.2	30.3	30.3	1017.6	0.00	0.0	0.000	0.227	26.2	62	18.4	26.9	11.17	.0724	701	1	100.0	30
21/04/02	15:30	29.1	29.4	29.1	51	17.9	4.8	SE	2.41	19.3	SSW	29.1	30.0	30.0	1017.7	0.00	0.0	0.000	0.225	26.3	62	18.4	27.0	11.16	.0724	702	1	100.0	30
21/04/02	16:00	28.4	29.1	28.4	53	17.9	6.4	SSW	3.22	16.1	W	28.4	29.2	29.2	1017.5	0.00	0.0	0.000	0.209	26.3	62	18.4	27.0	11.16	.0724	700	1	100.0	30
21/04/02	16:30	27.5	28.3	27.5	56	17.9	4.8	SSW	2.41	16.1	S	27.5	28.2	28.2	1017.5	0.00	0.0	0.000	0.191	26.3	62	18.4	27.0	11.16	.0724	702	1	100.0	30
21/04/02	17:00	26.7	27.6	26.7	58	17.8	4.8	SSW	2.41	17.7	SW	26.7	27.3	27.3	1017.4	0.00	0.0	0.000	0.175	26.2	62	18.4	26.9	11.17	.0724	703	1	100.0	30
21/04/02	17:30	26.0	26.7	26.0	60	17.6	3.2	SSW	1.61	11.3	W	26.0	26.5	26.5	1017.6	0.00	0.0	0.000	0.160	26.2	62	18.3	26.9	11.17	.0724	702	1	100.0	30
21/04/02	18:00	25.3	26.0	25.3	62	17.5	3.2	SSW	1.61	8.0	S	25.3	25.8	25.8	1017.9	0.00	0.0	0.000	0.146	26.1	63	18.5	26.8	11.37	.0725	699	1	100.0	30
21/04/02	18:30	24.5	25.3	24.5	65	17.5	3.2	SW	1.61	8.0	WSW	24.5	25.0	25.0	1018.0	0.00	0.0	0.000	0.128	26.0	65	18.9	26.9	11.77	.0725	701	1	100.0	30
21/04/02	19:00	24.3	24.5	24.2	65	17.3	4.8	WSW	2.41	14.5	WNW	24.3	24.8	24.8	1018.0	0.00	0.0	0.000	0.124	25.9	64	18.6	26.7	11.58	.0725	701	1	100.0	30
21/04/02	19:30	24.4	24.5	24.1	65	17.4	6.4	WSW	3.22	14.5	W	24.4	24.9	24.9	1018.2	0.00	0.0	0.000	0.127	25.9	65	18.8	26.7	11.78	.0725	701	1	100.0	30
21/04/02	20:00	24.4	24.6	24.4	65	17.4	6.4	W	3.22	14.5	WSW	24.4	24.9	24.9	1018.5	0.00	0.0	0.000	0.127	25.8	63	18.3	26.5	11.38	.0726	702	1	100.0	30
21/04/02	20:30	23.4	24.5	23.4	69	17.4	3.2	W	1.61	6.4	WSW	23.4	24.1	24.1	1018.8	0.00	0.0	0.000	0.106	25.8	63	18.2	26.4	11.38	.0726	702	1	100.0	30
21/04/02	21:00	21.9	23.4	21.8	74	17.0	0.0	N	0.00	3.2	N	21.9	22.4	22.4	1018.9	0.00	0.0	0.000	0.074	25.7	63	18.1	26.3	11.39	.0727	700	1	100.0	30
21/04/02	21:30	20.8	21.8	20.8	77	16.7	0.0	N	0.00	3.2	N	20.8	21.4	21.4	1018.8	0.00	0.0	0.000	0.052	25.6	63	18.0	26.2	11.39	.0727	703	1	100.0	30
21/04/02	22:00	20.2	20.9	20.2	80	16.7	0.0	N	0.00	3.2	N	20.2	20.9	20.9	1018.8	0.00	0.0	0.000	0.039	25.4	64	18.1	26.1	11.59	.0727	702	1	100.0	30
21/04/02	22:30	19.8	20.2	19.7	82	16.6	0.0	NW	0.00	3.2	NNW	19.8	20.4	20.4	1018.8	0.00	0.0	0.000	0.030	25.3	64	18.0	25.9	11.60	.0728	703	1	100.0	30
21/04/02	23:00	19.1	19.8	19.1	85	16.5	0.0	NNW	0.00	3.2	NNW	19.1	19.6	19.6	1018.8	0.00	0.0	0.000	0.015	25.3	64	18.0	25.9	11.60	.0728	702	1	100.0	30
21/04/02	23:30	18.8	19.1	18.8	85	16.3	0.0	NNE	0.00	3.2	NNW	18.8	19.3	19.3	1018.7	0.00	0.0	0.000	0.010	25.2	64	17.9	25.7	11.60	.0728	702	1	100.0	30
21/04/03	00:00	18.2	18.8	18.2	87	16.0	0.0	---	0.00	0.0	---	18.2	18.6	18.6	1018.5	0.00	0.0	0.003	0.000	25.1	65	18.0	25.7	11.81	.0728	701	1	100.0	30
21/04/03	0:30	17.8	18.2	17.8	88	15.8	0.0	---	0.00	0.0	---	17.8	18.3	18.3	1018.5	0.00	0.0	0.010	0.000	24.9	65	17.9	25.6	11.81	.0729	702	1	100.0	30
21/04/03	1:00	17.6	17.8	17.6	90	15.9	0.0	NNE	0.00	1.6	NNE	17.6	18.0	18.0	1018.5	0.00	0.0	0.016	0.000	24.9	65	17.9	25.5	11.81	.0729	700	1	100.0	30
21/04/03	1:30	17.3	17.6	17.3	90	15.7	0.0	N	0.00	3.2	NNE	17.3	17.7	17.7	1018.5	0.00	0.0	0.021	0.000	24.8	65	17.8	25.3	11.82	.0729	702	1	100.0	30
21/04/03	2:00	17.0	17.4	17.0	91	15.5	0.0	---	0.00	0.0	---	17.0	17.4	17.4	1018.4	0.00	0.0	0.028	0.000	24.7	65	17.6	25.2	11.82	.0729	702	1	100.0	30
21/04/03	2:30	16.8	17.1	16.8	91	15.3	0.0	N	0.00	1.6	N	16.8	17.2	17.2	1018.2	0.00	0.0	0.032	0.000	24.6	65	17.5	25.1	11.83	.0730	702	1	100.0	30
21/04/03	3:00	16.4	16.8	16.4	92	15.1	0.0	N	0.00	1.6	N	16.4	16.8	16.8	1018.0	0.00	0.0	0.039	0.000	24.5	66	17.7	25.1	12.03	.0729	703	1	100.0	30
21/04/03	3:30	16.4	16.4	16.3	93	15.3	0.0	N	0.00	1.6	N	16.4	16.8	16.8	1018.1	0.00	0.0	0.039	0.000	24.4	66	17.6	24.9	12.03	.0730	702	1	100.0	30
21/04/03	4:00	16.1	16.5	16.1	92	14.8	0.0	---	0.00	0.0	---	16.1	16.3	16.3	1018.1	0.00	0.0	0.047	0.000	24.3	65	17.3	24.8	11.84	.0730	702	1	100.0	30
21/04/03	4:30	15.9	16.1	15.9	93	14.8	0.0	---	0.00	0.0	---	15.9	16.3	16.3	1018.6	0.00	0.0	0.050	0.000	24.2	65	17.2	24.7	11.84	.0731	699	1	100.0	30
21/04/03	5:00	15.7	15.9	15.7	94	14.7	0.0	N	0.00	1.6	N	15.7	16.0	16.0	1019.0	0.00	0.0	0.056	0.000	24.1	65	17.1	24.6	11.84	.0732	703	1	100.0	30
21/04/03	5:30	15.6	15.7	15.6	93	14.5	0.0	---	0.00	0.0	---	15.6	15.9	15.9	1019.3	0.00	0.0	0.057	0.000	24.0	65	17.0	24.4	11.85	.0732	702	1	100.0	30
21/04/03	6:00	15.5	15.6	15.4	95	14.7	0.0	N	0.00	1.6	N	15.5	15.8	15.8	1019.6	0.00	0.0	0.059	0.000	23.9	65	16.9	24.3	11.85	.0733	702	1	100.0	30
21/04/03	6:30	15.4	15.5	15.3	95	14.6	0.0	N	0.00	1.6	N	15.4	15.8	15.8	1020.3	0.00	0.0	0.060	0.000	23.8	65	16.9	24.3	11.85	.0733	702	1	100.0	30
21/04/03	7:00	16.8	16.8	15.4	93	15.6	1.6	W	0.80	3.2	N	16.8	17.2	17.2	1020.8	0.00	0.0	0.032	0.000	23.7	65	16.7	24.1	11.85	.0734	701	1	100.0	30
21/04/03	7:30	19.8	19.8	16.8	84	17.0	0.0	SSW	0.00	3.2	SW	19.8	20.6	20.6	1020.8	0.00	0.0	0.000	0.031	23.7	65	16.7	24.2	11.85	.0734	702	1	100.0	30
21/04/03	8:00	22.3	22.3	19.9	74	17.4	0.0	S	0.00	3.2	S	22.3	22.8	22.8	1020.7	0.00	0.0	0.000	0.082	23.8	65	16.9	24.3	11.85	.0734	702	1	100.0	30
21/04/03	8:30	24.9	24.9	22.3	67	18.4	1.6	E	0.80	9.7	SSE	24.9	25.7	25.7	1020.6	0.00	0.0	0.000	0.138	23.9	66	17.2	24.4	12.05	.0733	703	1	100.0	30
21/04/03	9:00	26.1	26.1	24.9	65	19.0	3.2	SE	1.61	11.3	SSW	26.1	27.0	27.0	1020.9	0.00	0.0	0.000	0.161	24.2	66	17.4	24.7	12.04	.0733	701	1	100.0	30
21/04/03	9:30	26.0	26.4	25.8	65	18.9	4.8	SW	2.41	19.3	WSW	26.0	26.9	26.9	1021.2	0.00	0.0	0.000	0.160	24.3	66	17.6	24.9	12.03	.0732	703	1	100.0	30
21/04/03	10:00	25.3	26.1	25.0	66	18.5	8.0	SW	4.02	19.3	W	25.3	26.0	26.0	1021.4	0.00	0.0	0.000	0.145	24.4	66	17.7	25.0	12.03	.0732	700	1	100.0	30
21/04/03	10:30	26.1	26.1	25.3	64	18.7	4.8	SE	2.41	20.9	ESE	26.1	26.9	26.9	1021.1	0.00	0.0	0.000	0.161	24.6	66	17.8	25.2	12.02	.0731	701	1	100.0	30
21/04/03	11:00	26.9	26.9	26.0	58	18.0	6.4	SW	3.22	17.7	SSE	26.9	27.6	27.6	1020.9	0.00	0.0	0.000	0.179	24.8	66	18.0	25.4	12.02	.0731	701	1	100.0	30
21/04/03	11:30	27.2	27.2	26.7	59	18.5	6.4	SSW	3.22	17.7	SSW	27.2	28.1	28.1	1020.6	0.00	0.0	0.000	0.185	24.9	65	17.9	25.6	11.81	.0730	700	1	100.0	30
21/04/03	12:00	27.2	27.4	26.9	57	17.9	6.4	SSW	3.22	17.7	W	27.2	27.8	27.8	1020.4	0.00	0.0	0.000	0.184	25.2	65	18.1	25.8	11.80	.0729	702	1	100.0	30
21/04/03	12:30	26.4	27.2	26.4	61	18.3	6.4	SSW	3.22	22.5	WSW	26.4	27.2	27.2	1020.3	0.00	0.0	0.000	0.169	25.2	64	17.9	25.8	11.60	.0729	701	1	100.0	30
21/04/03	13:00	25.9	26.4	25.5	63	18.4	11.3	WSW	5.63	24.1	WSW	25.9	26.7	26.7	1020.2	0.00	0.0	0.000	0.159	25.2	64	17.9	25.7	11.60	.0729	702	1	100.0	30
21/04/03	13:30	26.6	27.2	25.9	61	18.4	8.0	SW	4.02	20.9	SSW	26.6	27.3	27.3	1020.1	0.00	0.0	0.000	0.171	25.3	64	18.0	25.9	11.60	.0729	701	1	100.0	30
21/04/03	14:00	25.8	26.5	25.6	63	18.2	12.9	WSW	6.44	29.0	WSW	25.5	26.4	26.2	1020.0	0.00	0.0	0.000	0.155	25.3	64	18.0	25.9	11.60	.0729	703	1	100.0	30
21/04/03	14:30	25.0	26.0	25.0	63	17.5	11.3	WSW	5.63	27.4	WSW	25.0	25.5	25.5	1020.3	0.00	0.0	0.000	0.139	25.3	63	17.8	25.9	11.40	.0729	702	1	100.0	30
21/04/03	15:00	25.0	25.4	25.0	64	17.7	11.3	SW	5.63	25.7	ESE	25.0	25.6	25.6	1020.2	0.00	0.0	0.000	0.139	25.3	63	17.7	25.8	11.40	.0729	701	1	100.0	30
21/04/03	15:30	24.5	25.0	24.5	65	17.5	11.3	SW	5.63	25.7	WSW	24.5	25.0	25.0	1020.2	0.00	0.0	0.000	0.128	25.2	63	17.7	25.7	11.40	.0729	701	1	100.0	30
21/04/03	16:00	24.4	24.6	24.3	66	17.7	9.7	SW	4.83	29.0	SSW	24.4	25.0	25.0	1020.6	0.00	0.0	0.000	0.127	25.3	63	17.8	25.9	11.40	.0729	703	1	100.0	30
21/04/03	16:30	23.9	24.4	23.9	66	17.2	12.9	WSW	6.44	29.0	WSW	23.7	24.4	24.2	1020.5	0.00	0.0	0.000	0.117	25.3	62	17.5	25.8	11.20	.0729	702	1	100.0	30
21/04/03	17:00	23.4	23.9	23.4	68	17.2	11.3	WSW	5.63	27.4	W	23.4	24.0	24.0	1021.2	0.00	0.0	0.000	0.106	25.2	62	17.4	25.7	11.20	.0730	702	1	100.0	30
21/04/03	17:30	23.2	23.5	23.2	69	17.2	8.0	SW	4.02	19.3	S	23.2	23.8	23.8	1021.2	0.00	0.0	0.000	0.102	25.2	64	17.9	25.8	11.60	.0730	702	1	100.0	30
21/04/03	18:00	22.7	23.2	22.7	70	17.0	6.4	SSW	3.22	17.7	W	22.7	23.2	23.2	1021.3	0.00	0.0	0.000	0.091	25.2	64	17.9	25.7	11.60	.0730	700	1	100.0	30
21/04/03	18:30	22.3	22.7	22.3	72	17.0	8.0	WSW	4.02	22.5	SW	22.3	22.8	22.8	1021.7	0.00	0.0	0.000	0.083	25.1	65	18.0	25.7	11.81	.0730	702	1	100.0	30
21/04/03	19:00	21.7	22.3	21.7	74	16.9	4.8	SSW	2.41	14.5	SE	21.7	22.2	22.2	1021.9	0.00	0.0	0.000	0.071	25.0	65	18.0	25.6	11.81	.0731	702	1	100.0	30
21/04/03	19:30	21.5	21.7	21.5	76	17.1	6.4	SSW	3.22	16.1	SSE	21.5	22.1	22.1	1022.3	0.00	0.0	0.000	0.066	24.9	65	17.9	25.6	11.81	.0731	701	1	100.0	30
21/04/03	20:00	21.2	21.6	21.2	76	16.8	6.4	SSW	3.22	19.3	SW	21.2	21.7	21.7	1022.8	0.00	0.0	0.000	0.060	24.9	65	17.9	25.5	11.81	.0732	702	1	100.0	30
21/04/03	20:30	20.9	21.2	20.8	77	16.7	8.0	SSW	4.02	20.9	SSW	20.9	21.4	21.4	1022.9	0.00	0.0	0.000	0.053	24.8	65	17.8	25.4	11.82	.0732	702	1	100.0	30
21/04/03	21:00	20.7	20.9	20.7	78	16.7	6.4	SSW	3.22	16.1	WSW	20.7	21.4	21.4	1023.4	0.00	0.0	0.000	0.050	24.8	65	17.8	25.3	11.82	.0733	702	1	100.0	30
21/04/03	21:30	20.5	20.8	20.5	78	16.5	6.4	WSW	3.22	19.3	SW	20.5	21.2	21.2	1023.4	0.00	0.0	0.000	0.045	24.7	65	17.6	25.2	11.82	.0733	700	1	100.0	30
21/04/03	22:00	20.3	20.6	20.3	79	16.5	4.8	SSW	2.41	16.1	SW	20.3	20.9	20.9	1023.5	0.00	0.0	0.000	0.041	24.7	65	17.6	25.2	11.82	.0733	702	1	100.0	30
21/04/03	22:30	20.3	20.3	20.2	80	16.7	8.0	SSW	4.02	17.7	SE	20.3	21.0	21.0	1023.3	0.00	0.0	0.000	0.041	24.6	65	17.6	25.2	11.82	.0733	702	1	100.0	30
21/04/03	23:00	19.9	20.3	19.9	80	16.3	8.0	SSW	4.02	19.3	SSE	19.9	20.5	20.5	1023.4	0.00	0.0	0.000	0.032	24.6	65	17.5	25.1	11.83	.0733	702	1	100.0	30
21/04/03	23:30	19.2	19.9	19.2	78	15.3	8.0	WSW	4.02	27.4	SSE	19.2	19.6	19.6	1023.5	0.00	0.0	0.000	0.019	24.5	64	17.2	24.9	11.63	.0734	701	1	100.0	30
21/04/04	00:00	19.1	19.2	19.1	77	14.9	4.8	SSE	2.41	16.1	WSW	19.1	19.4	19.4	1023.5	0.00	0.0	0.000	0.015	24.4	64	17.2	24.9	11.63	.0734	703	1	100.0	30
21/04/04	0:30	19.2	19.2	19.0	77	15.0	4.8	SSW	2.41	16.1	S	19.2	19.5	19.5	1023.6	0.00	0.0	0.000	0.017	24.3	64	17.1	24.8	11.63	.0734	701	1	100.0	30
21/04/04	1:00	19.0	19.2	19.0	79	15.3	4.8	SSW	2.41	12.9	WSW	19.0	19.4	19.4	1023.4	0.00	0.0	0.000	0.014	24.3	63	16.8	24.7	11.44	.0735	702	1	100.0	30
21/04/04	1:30	18.9	19.0	18.9	79	15.2	3.2	SSW	1.61	11.3	ESE	18.9	19.3	19.3	1023.3	0.00	0.0	0.000	0.012	24.2	63	16.7	24.6	11.44	.0735	702	1	100.0	30
21/04/04	2:00	18.9	18.9	18.8	80	15.4	3.2	SSW	1.61	9.7	SW	18.9	19.3	19.3	1023.2	0.00	0.0	0.000	0.012	24.2	63	16.7	24.6	11.44	.0735	703	1	100.0	30
21/04/04	2:30	18.9	19.0	18.8	78	15.0	4.8	SSW	2.41	14.5	SSW	18.9	19.3	19.3	1023.1	0.00	0.0	0.000	0.013	24.1	63	16.6	24.5	11.44	.0735	702	1	100.0	30
21/04/04	3:00	19.1	19.1	18.9	78	15.1	8.0	WSW	4.02	19.3	WSW	19.1	19.4	19.4	1023.0	0.00	0.0	0.000	0.015	24.1	63	16.6	24.4	11.44	.0735	702	1	100.0	30
21/04/04	3:30	18.8	19.1	18.8	80	15.3	3.2	SSW	1.61	11.3	WSW	18.8	19.3	19.3	1022.9	0.00	0.0	0.000	0.010	24.0	62	16.3	24.3	11.25	.0736	702	1	100.0	30
21/04/04	4:00	18.7	18.8	18.7	81	15.4	3.2	SSW	1.61	9.7	S	18.7	19.1	19.1	1022.9	0.00	0.0	0.000	0.008	23.9	63	16.5	24.3	11.45	.0735	703	1	100.0	30
21/04/04	4:30	18.6	18.7	18.6	81	15.3	3.2	SSW	1.61	9.7	SW	18.6	19.0	19.0	1023.1	0.00	0.0	0.000	0.006	23.9	63	16.5	24.3	11.45	.0736	699	1	100.0	30
21/04/04	5:00	18.6	18.7	18.6	82	15.4	3.2	SSW	1.61	12.9	WSW	18.6	18.9	18.9	1023.4	0.00	0.0	0.000	0.005	23.8	63	16.4	24.2	11.45	.0736	703	1	100.0	30
21/04/04	5:30	18.2	18.6	18.2	81	14.9	4.8	SW	2.41	19.3	WSW	18.2	18.5	18.5	1023.7	0.00	0.0	0.002	0.000	23.8	63	16.4	24.2	11.45	.0736	700	1	100.0	30
21/04/04	6:00	18.0	18.2	17.9	81	14.7	11.3	WSW	5.63	22.5	WSW	18.0	18.3	18.3	1024.0	0.00	0.0	0.007	0.000	23.7	62	16.0	24.1	11.26	.0737	703	1	100.0	30
21/04/04	6:30	18.2	18.2	17.9	80	14.7	6.4	WSW	3.22	17.7	WSW	18.2	18.4	18.4	1024.3	0.00	0.0	0.003	0.000	23.7	62	16.0	24.0	11.26	.0738	702	1	100.0	30
21/04/04	7:00	18.5	18.5	18.2	78	14.6	6.4	WSW	3.22	16.1	W	18.5	18.7	18.7	1024.6	0.00	0.0	0.000	0.003	23.6	63	16.2	23.9	11.46	.0738	702	1	100.0	30
21/04/04	7:30	18.8	18.8	18.4	79	15.1	4.8	SSW	2.41	11.3	S	18.8	19.1	19.1	1024.8	0.00	0.0	0.000	0.009	23.6	63	16.2	23.9	11.46	.0738	703	1	100.0	30
21/04/04	8:00	19.3	19.3	18.8	77	15.2	4.8	SSW	2.41	14.5	SSW	19.3	19.7	19.7	1024.9	0.00	0.0	0.000	0.021	23.7	62	16.0	24.0	11.26	.0738	702	1	100.0	30
21/04/04	8:30	19.8	19.9	19.3	76	15.5	4.8	SSW	2.41	11.3	SSW	19.8	20.2	20.2	1025.1	0.00	0.0	0.000	0.031	23.8	63	16.3	24.1	11.45	.0738	700	1	100.0	30
21/04/04	9:00	20.0	20.1	19.8	75	15.4	4.8	SSW	2.41	11.3	SE	20.0	20.4	20.4	1025.2	0.00	0.0	0.000	0.035	23.8	62	16.1	24.2	11.25	.0738	702	1	100.0	30
21/04/04	9:30	20.6	20.6	20.0	75	16.0	4.8	SSW	2.41	12.9	S	20.6	21.1	21.1	1024.9	0.00	0.0	0.000	0.047	23.9	63	16.4	24.2	11.45	.0737	700	1	100.0	30
21/04/04	10:00	20.9	21.0	20.6	74	16.1	6.4	WSW	3.22	17.7	WSW	20.9	21.3	21.3	1024.5	0.00	0.0	0.000	0.054	24.0	63	16.5	24.4	11.45	.0736	702	1	100.0	30
21/04/04	10:30	21.9	21.9	20.9	71	16.4	4.8	SE	2.41	19.3	SSE	21.9	22.3	22.3	1024.3	0.00	0.0	0.000	0.075	24.2	63	16.7	24.6	11.44	.0736	703	1	100.0	30
21/04/04	11:00	22.8	22.8	21.9	66	16.1	4.8	SE	2.41	14.5	SW	22.8	23.2	23.2	1023.9	0.00	0.0	0.000	0.094	24.3	63	16.8	24.7	11.44	.0735	702	1	100.0	30
21/04/04	11:30	23.4	23.4	22.7	66	16.7	4.8	SSW	2.41	16.1	WSW	23.4	23.9	23.9	1023.4	0.00	0.0	0.000	0.106	24.4	63	16.9	24.8	11.43	.0734	702	1	100.0	30
21/04/04	12:00	25.4	25.4	23.4	62	17.6	4.8	SE	2.41	16.1	SE	25.4	25.9	25.9	1022.8	0.00	0.0	0.000	0.148	24.6	63	17.0	25.0	11.43	.0733	702	1	100.0	30
21/04/04	12:30	25.6	26.1	25.4	63	18.0	4.8	SE	2.41	17.7	ESE	25.6	26.2	26.2	1022.3	0.00	0.0	0.000	0.150	24.7	64	17.5	25.2	11.62	.0732	702	1	100.0	30
21/04/04	13:00	26.3	26.7	25.6	60	17.9	4.8	SE	2.41	16.1	ESE	26.3	26.8	26.8	1021.7	0.00	0.0	0.000	0.166	24.9	63	17.4	25.3	11.41	.0732	703	1	100.0	30
21/04/04	13:30	25.6	26.3	25.4	63	18.0	6.4	SE	3.22	16.1	S	25.6	26.2	26.2	1021.5	0.00	0.0	0.000	0.150	25.0	63	17.5	25.5	11.41	.0731	702	1	100.0	30
21/04/04	14:00	25.3	25.7	25.1	64	18.0	6.4	SE	3.22	16.1	E	25.3	25.9	25.9	1021.2	0.00	0.0	0.000	0.146	25.1	63	17.6	25.6	11.41	.0730	703	1	100.0	30
21/04/04	14:30	25.4	25.7	24.8	63	17.8	6.4	SE	3.22	14.5	SSE	25.4	25.9	25.9	1021.0	0.00	0.0	0.000	0.147	25.2	63	17.6	25.7	11.40	.0730	701	1	100.0	30
21/04/04	15:00	25.9	26.1	25.1	62	18.0	4.8	ESE	2.41	14.5	SSE	25.9	26.5	26.5	1020.6	0.00	0.0	0.000	0.157	25.3	63	17.7	25.8	11.40	.0729	703	1	100.0	30
21/04/04	15:30	26.3	26.3	25.8	61	18.2	3.2	SE	1.61	11.3	SSE	26.3	26.9	26.9	1020.2	0.00	0.0	0.000	0.166	25.3	63	17.7	25.8	11.40	.0729	699	1	100.0	30
21/04/04	16:00	26.8	26.8	26.3	60	18.4	1.6	SE	0.80	8.0	SSE	26.8	27.6	27.6	1019.7	0.00	0.0	0.000	0.177	25.3	63	17.8	25.9	11.40	.0729	702	1	100.0	30
21/04/04	16:30	25.1	26.8	25.1	66	18.3	3.2	SE	1.61	8.0	SSW	25.1	25.7	25.7	1019.5	0.00	0.0	0.000	0.140	25.3	63	17.8	25.9	11.40	.0728	700	1	100.0	30
21/04/04	17:00	24.3	25.1	24.3	69	18.2	1.6	NE	0.80	11.3	WSW	24.3	25.0	25.0	1019.4	0.00	0.0	0.000	0.124	25.3	64	18.0	25.9	11.60	.0728	703	1	100.0	30
21/04/04	17:30	22.7	24.3	22.7	74	17.8	1.6	NNE	0.80	6.4	N	22.7	23.4	23.4	1019.5	0.00	0.0	0.000	0.091	25.2	65	18.1	25.8	11.80	.0728	701	1	100.0	30
21/04/04	18:00	22.1	22.7	22.0	77	17.8	0.0	N	0.00	3.2	NNW	22.1	22.7	22.7	1019.9	0.00	0.0	0.000	0.078	25.1	65	18.0	25.7	11.81	.0729	702	1	100.0	30
21/04/04	18:30	21.4	22.1	21.4	79	17.6	0.0	N	0.00	3.2	N	21.4	22.2	22.2	1020.2	0.00	0.0	0.000	0.065	25.0	65	18.0	25.6	11.81	.0730	703	1	100.0	30
21/04/04	19:00	20.8	21.4	20.8	81	17.5	0.0	N	0.00	3.2	N	20.8	21.6	21.6	1020.2	0.00	0.0	0.000	0.052	24.9	65	17.9	25.5	11.81	.0730	702	1	100.0	30
21/04/04	19:30	20.4	20.8	20.4	82	17.3	0.0	N	0.00	1.6	N	20.4	21.3	21.3	1020.5	0.00	0.0	0.000	0.044	24.8	65	17.8	25.3	11.82	.0730	700	1	100.0	30
21/04/04	20:00	20.1	20.4	20.1	83	17.1	0.0	N	0.00	1.6	N	20.1	20.9	20.9	1020.7	0.00	0.0	0.000	0.037	24.8	66	18.0	25.4	12.02	.0730	702	1	100.0	30
21/04/04	20:30	19.3	20.1	19.3	86	16.9	0.0	N	0.00	1.6	N	19.3	20.0	20.0	1020.8	0.00	0.0	0.000	0.021	24.7	66	17.9	25.3	12.02	.0731	703	1	100.0	30
21/04/04	21:00	18.9	19.3	18.9	87	16.7	0.0	NNE	0.00	3.2	N	18.9	19.6	19.6	1020.9	0.00	0.0	0.000	0.013	24.6	66	17.8	25.1	12.03	.0731	702	1	100.0	30
21/04/04	21:30	18.4	18.9	18.4	88	16.4	0.0	NNE	0.00	1.6	NNE	18.4	19.0	19.0	1020.9	0.00	0.0	0.000	0.002	24.4	66	17.7	25.0	12.03	.0732	703	1	100.0	30
21/04/04	22:00	18.1	18.4	18.1	89	16.2	0.0	NNE	0.00	1.6	NNE	18.1	18.6	18.6	1020.8	0.00	0.0	0.006	0.000	24.4	66	17.6	24.9	12.03	.0732	699	1	100.0	30
21/04/04	22:30	17.8	18.1	17.8	90	16.1	0.0	N	0.00	1.6	N	17.8	18.3	18.3	1020.7	0.00	0.0	0.012	0.000	24.3	66	17.5	24.8	12.04	.0732	703	1	100.0	30
21/04/04	23:00	17.3	17.8	17.3	90	15.7	0.0	N	0.00	1.6	N	17.3	17.7	17.7	1020.5	0.00	0.0	0.021	0.000	24.2	66	17.4	24.7	12.04	.0732	702	1	100.0	30
21/04/04	23:30	17.1	17.3	17.0	91	15.6	0.0	N	0.00	1.6	N	17.1	17.4	17.4	1020.4	0.00	0.0	0.027	0.000	24.1	66	17.4	24.6	12.04	.0732	702	1	100.0	30
21/04/05	00:00	16.8	17.1	16.8	92	15.5	0.0	---	0.00	0.0	---	16.8	17.2	17.2	1020.4	0.00	0.0	0.032	0.000	24.0	66	17.3	24.5	12.05	.0733	702	1	100.0	30
21/04/05	0:30	16.5	16.8	16.5	92	15.2	0.0	---	0.00	0.0	---	16.5	16.8	16.8	1020.3	0.00	0.0	0.038	0.000	23.9	66	17.2	24.4	12.05	.0733	702	1	100.0	30
21/04/05	1:00	16.3	16.5	16.3	93	15.1	0.0	NNW	0.00	3.2	N	16.3	16.6	16.6	1020.3	0.00	0.0	0.043	0.000	23.8	66	17.1	24.3	12.05	.0733	702	1	100.0	30
21/04/05	1:30	16.4	16.6	16.3	92	15.1	0.0	NNE	0.00	3.2	NNE	16.4	16.7	16.7	1020.2	0.00	0.0	0.041	0.000	23.8	66	17.0	24.3	12.05	.0733	702	1	100.0	30
21/04/05	2:00	16.1	16.4	16.1	93	14.9	0.0	NNE	0.00	1.6	NNE	16.1	16.4	16.4	1020.1	0.00	0.0	0.047	0.000	23.7	66	16.9	24.2	12.06	.0734	703	1	100.0	30
21/04/05	2:30	16.1	16.1	16.0	93	14.9	0.0	NNE	0.00	1.6	NNE	16.1	16.4	16.4	1020.2	0.00	0.0	0.047	0.000	23.6	66	16.8	24.1	12.06	.0734	701	1	100.0	30
21/04/05	3:00	15.7	16.1	15.7	94	14.8	0.0	NNE	0.00	3.2	NNE	15.7	16.1	16.1	1020.2	0.00	0.0	0.054	0.000	23.5	66	16.8	24.0	12.06	.0734	703	1	100.0	30
21/04/05	3:30	15.7	15.8	15.7	94	14.8	0.0	NNE	0.00	1.6	NNE	15.7	16.1	16.1	1020.3	0.00	0.0	0.054	0.000	23.4	66	16.7	23.9	12.07	.0735	702	1	100.0	30
21/04/05	4:00	15.6	15.7	15.6	94	14.6	0.0	NNE	0.00	1.6	NNE	15.6	15.8	15.8	1020.3	0.00	0.0	0.058	0.000	23.3	66	16.6	23.8	12.07	.0735	702	1	100.0	30
21/04/05	4:30	15.5	15.6	15.5	93	14.4	0.0	---	0.00	0.0	---	15.5	15.8	15.8	1020.4	0.00	0.0	0.059	0.000	23.2	66	16.5	23.7	12.07	.0735	702	1	100.0	30
21/04/05	5:00	15.3	15.6	15.3	94	14.4	0.0	NNE	0.00	1.6	NNE	15.3	15.6	15.6	1020.6	0.00	0.0	0.063	0.000	23.1	66	16.4	23.6	12.08	.0736	703	1	100.0	30
21/04/05	5:30	15.1	15.3	15.1	95	14.3	0.0	NNE	0.00	1.6	NNE	15.1	15.4	15.4	1020.7	0.00	0.0	0.067	0.000	23.1	66	16.4	23.5	12.08	.0736	702	1	100.0	30
21/04/05	6:00	15.1	15.2	15.1	94	14.1	0.0	NNE	0.00	1.6	NNE	15.1	15.3	15.3	1021.0	0.00	0.0	0.068	0.000	22.9	66	16.3	23.3	12.08	.0737	702	1	100.0	30
21/04/05	6:30	15.2	15.2	15.0	95	14.4	0.0	---	0.00	0.0	---	15.2	15.4	15.4	1021.3	0.00	0.0	0.066	0.000	22.9	66	16.2	23.3	12.09	.0737	702	1	100.0	30
21/04/05	7:00	16.2	16.2	15.2	93	15.1	0.0	---	0.00	0.0	---	16.2	16.6	16.6	1021.6	0.00	0.0	0.044	0.000	22.9	66	16.2	23.3	12.09	.0737	702	1	100.0	30
21/04/05	7:30	18.6	18.6	16.2	85	16.0	0.0	NNE	0.00	3.2	NNE	18.6	19.0	19.0	1021.7	0.00	0.0	0.000	0.005	22.8	66	16.1	23.2	12.09	.0738	701	1	100.0	30
21/04/05	8:00	20.2	20.2	18.6	80	16.7	0.0	ENE	0.00	3.2	NE	20.2	20.9	20.9	1021.9	0.00	0.0	0.000	0.039	22.9	66	16.2	23.3	12.09	.0738	701	1	100.0	30
21/04/05	8:30	22.7	22.8	20.2	72	17.4	0.0	ENE	0.00	3.2	ENE	22.7	23.3	23.3	1021.9	0.00	0.0	0.000	0.091	23.1	66	16.4	23.5	12.08	.0737	701	1	100.0	30
21/04/05	9:00	24.3	24.3	22.8	65	17.3	1.6	SE	0.80	4.8	SSE	24.3	24.8	24.8	1021.8	0.00	0.0	0.000	0.124	23.2	67	16.7	23.7	12.28	.0736	701	1	100.0	30
21/04/05	9:30	26.2	26.2	24.2	60	17.8	1.6	WSW	0.80	4.8	WSW	26.2	26.8	26.8	1021.4	0.00	0.0	0.000	0.164	23.4	66	16.7	23.9	12.07	.0736	702	1	100.0	30
21/04/05	10:00	28.6	28.6	26.3	54	18.3	1.6	SE	0.80	11.3	E	28.6	29.6	29.6	1021.2	0.00	0.0	0.000	0.213	23.6	66	16.9	24.1	12.06	.0735	701	1	100.0	30
21/04/05	10:30	29.2	29.2	28.6	49	17.4	3.2	E	1.61	11.3	SE	29.2	29.9	29.9	1020.7	0.00	0.0	0.000	0.227	23.8	65	16.9	24.3	11.85	.0734	702	1	100.0	30
21/04/05	11:00	30.0	30.1	29.2	47	17.5	3.2	E	1.61	11.3	ESE	30.0	30.7	30.7	1020.1	0.00	0.0	0.000	0.243	24.0	64	16.8	24.4	11.65	.0733	701	1	100.0	30
21/04/05	11:30	31.2	31.2	30.0	43	17.2	3.2	ESE	1.61	9.7	SSE	31.2	31.8	31.8	1019.7	0.00	0.0	0.000	0.269	24.2	64	17.0	24.7	11.64	.0732	703	1	100.0	30
21/04/05	12:00	29.5	31.3	29.5	53	18.9	4.8	SE	2.41	25.7	SW	29.5	30.8	30.8	1019.5	0.00	0.0	0.000	0.233	24.4	64	17.2	24.9	11.63	.0731	702	1	100.0	30
21/04/05	12:30	28.5	29.4	28.1	56	18.9	8.0	WSW	4.02	25.7	SW	28.5	29.7	29.7	1019.1	0.00	0.0	0.000	0.212	24.7	65	17.6	25.2	11.82	.0730	702	1	100.0	30
21/04/05	13:00	27.9	28.8	27.6	58	18.9	9.7	WSW	4.83	24.1	WSW	27.9	29.1	29.1	1018.8	0.00	0.0	0.000	0.200	24.8	65	17.8	25.4	11.82	.0729	703	1	100.0	30
21/04/05	13:30	27.7	28.2	27.7	58	18.7	8.0	WSW	4.02	22.5	WSW	27.7	28.7	28.7	1018.7	0.00	0.0	0.000	0.194	24.9	65	17.9	25.6	11.81	.0729	701	1	100.0	30
21/04/05	14:00	27.1	27.7	27.1	60	18.6	8.0	WSW	4.02	20.9	WSW	27.1	27.9	27.9	1018.6	0.00	0.0	0.000	0.182	25.1	65	18.0	25.7	11.81	.0728	703	1	100.0	30
21/04/05	14:30	25.1	27.1	25.1	66	18.3	11.3	WSW	5.63	27.4	W	25.1	25.8	25.8	1018.8	0.00	0.0	0.000	0.141	25.1	65	18.1	25.7	11.81	.0728	702	1	100.0	30
21/04/05	15:00	24.3	25.4	24.3	67	17.8	11.3	SW	5.63	25.7	S	24.3	24.9	24.9	1019.1	0.00	0.0	0.000	0.124	25.1	65	18.1	25.7	11.81	.0728	703	1	100.0	30
21/04/05	15:30	23.4	24.3	23.4	70	17.7	12.9	WSW	6.44	30.6	WSW	23.2	24.1	23.8	1019.3	0.00	0.0	0.000	0.106	25.1	65	18.1	25.7	11.81	.0729	702	1	100.0	30
21/04/05	16:00	22.6	23.4	22.6	73	17.5	17.7	WSW	8.85	32.2	WSW	21.2	23.2	21.8	1019.6	0.00	0.0	0.000	0.089	25.0	64	17.7	25.6	11.61	.0729	701	1	100.0	30
21/04/05	16:30	22.2	22.7	22.2	74	17.4	16.1	WSW	8.05	27.4	WSW	21.1	22.8	21.6	1019.6	0.00	0.0	0.000	0.081	24.8	65	17.8	25.4	11.82	.0730	702	1	100.0	30
21/04/05	17:00	21.9	22.3	21.9	75	17.3	12.9	WSW	6.44	24.1	W	21.7	22.5	22.2	1019.8	0.00	0.0	0.000	0.075	24.7	65	17.7	25.3	11.82	.0730	703	1	100.0	30
21/04/05	17:30	21.7	21.9	21.6	75	17.0	12.9	WSW	6.44	29.0	WSW	21.4	22.2	21.9	1020.0	0.00	0.0	0.000	0.069	24.7	65	17.6	25.2	11.82	.0731	702	1	100.0	30
21/04/05	18:00	21.4	21.7	21.4	76	17.0	12.9	WSW	6.44	24.1	W	21.2	22.0	21.7	1020.5	0.00	0.0	0.000	0.065	24.6	65	17.5	25.1	11.83	.0731	700	1	100.0	30
21/04/05	18:30	21.2	21.5	21.2	76	16.8	8.0	WSW	4.02	22.5	WSW	21.2	21.7	21.7	1020.8	0.00	0.0	0.000	0.060	24.5	65	17.5	25.0	11.83	.0732	702	1	100.0	30
21/04/05	19:00	20.9	21.2	20.8	77	16.8	4.8	SSW	2.41	11.3	SSW	20.9	21.5	21.5	1021.1	0.00	0.0	0.000	0.054	24.4	65	17.4	24.9	11.83	.0732	702	1	100.0	30
21/04/05	19:30	20.8	20.9	20.8	77	16.7	4.8	SW	2.41	14.5	WSW	20.8	21.4	21.4	1021.5	0.00	0.0	0.000	0.052	24.4	66	17.6	24.9	12.03	.0732	703	1	100.0	30
21/04/05	20:00	20.6	20.9	20.6	78	16.6	6.4	WSW	3.22	16.1	SW	20.6	21.3	21.3	1021.8	0.00	0.0	0.000	0.047	24.3	67	17.8	24.9	12.23	.0732	702	1	100.0	30
21/04/05	20:30	20.5	20.6	20.4	77	16.3	9.7	WSW	4.83	20.9	SW	20.5	21.1	21.1	1022.0	0.00	0.0	0.000	0.045	24.3	68	18.0	24.9	12.52	.0733	703	1	100.0	30
21/04/05	21:00	20.2	20.5	20.2	78	16.2	12.9	WSW	6.44	24.1	WSW	19.8	20.7	20.3	1022.2	0.00	0.0	0.000	0.038	24.2	67	17.7	24.8	12.24	.0733	702	1	100.0	30
21/04/05	21:30	20.1	20.2	20.0	78	16.1	12.9	WSW	6.44	22.5	WSW	19.7	20.6	20.2	1022.3	0.00	0.0	0.000	0.036	24.1	67	17.6	24.7	12.24	.0734	703	1	100.0	30
21/04/05	22:00	20.0	20.1	19.9	78	16.0	12.9	WSW	6.44	20.9	WSW	19.6	20.5	20.1	1022.2	0.00	0.0	0.000	0.035	24.0	66	17.3	24.5	12.05	.0734	702	1	100.0	30
21/04/05	22:30	20.1	20.1	19.9	77	15.9	11.3	WSW	5.63	22.5	SW	20.1	20.6	20.6	1022.3	0.00	0.0	0.000	0.036	23.9	66	17.2	24.4	12.05	.0734	702	1	100.0	30
21/04/05	23:00	19.8	20.1	19.8	78	15.8	11.3	WSW	5.63	19.3	WSW	19.8	20.3	20.3	1022.1	0.00	0.0	0.000	0.030	23.9	65	17.0	24.4	11.85	.0734	703	1	100.0	30
21/04/05	23:30	19.6	19.8	19.6	78	15.6	9.7	WSW	4.83	19.3	SW	19.6	20.0	20.0	1022.1	0.00	0.0	0.000	0.025	23.8	65	16.9	24.3	11.85	.0735	702	1	100.0	30
21/04/06	00:00	19.3	19.6	19.1	79	15.5	4.8	SW	2.41	12.9	WSW	19.3	19.7	19.7	1021.9	0.00	0.0	0.000	0.020	23.8	65	16.8	24.2	11.85	.0735	703	1	100.0	30
21/04/06	0:30	19.1	19.4	19.1	79	15.4	8.0	WSW	4.02	17.7	WSW	19.1	19.6	19.6	1021.9	0.00	0.0	0.000	0.016	23.7	65	16.7	24.2	11.85	.0735	702	1	100.0	30
21/04/06	1:00	18.7	19.1	18.6	81	15.3	4.8	WSW	2.41	12.9	WNW	18.7	19.1	19.1	1021.7	0.00	0.0	0.000	0.007	23.6	65	16.6	24.1	11.85	.0735	702	1	100.0	30
21/04/06	1:30	18.6	18.9	18.6	81	15.2	6.4	WSW	3.22	12.9	WSW	18.6	18.9	18.9	1021.5	0.00	0.0	0.000	0.005	23.6	65	16.6	24.0	11.85	.0735	702	1	100.0	30
21/04/06	2:00	18.4	18.6	18.3	81	15.1	4.8	WSW	2.41	9.7	W	18.4	18.8	18.8	1021.3	0.00	0.0	0.000	0.002	23.4	65	16.5	23.9	11.85	.0736	702	1	100.0	30
21/04/06	2:30	17.6	18.4	17.6	84	14.9	1.6	W	0.80	4.8	W	17.6	17.8	17.8	1021.3	0.00	0.0	0.015	0.000	23.4	65	16.4	23.8	11.85	.0736	700	1	100.0	30
21/04/06	3:00	18.0	18.2	17.6	83	15.1	3.2	SW	1.61	11.3	WSW	18.0	18.3	18.3	1021.3	0.00	0.0	0.007	0.000	23.3	65	16.4	23.8	11.85	.0736	702	1	100.0	30
21/04/06	3:30	17.6	18.0	17.4	84	14.8	1.6	SSW	0.80	9.7	SW	17.6	17.8	17.8	1021.4	0.00	0.0	0.016	0.000	23.2	65	16.3	23.7	11.85	.0736	700	1	100.0	30
21/04/06	4:00	16.5	17.6	16.4	87	14.3	1.6	NE	0.80	8.0	WSW	16.5	16.7	16.7	1021.6	0.00	0.0	0.038	0.000	23.2	65	16.2	23.6	11.85	.0737	700	1	100.0	30
21/04/06	4:30	15.7	16.5	15.7	89	13.9	0.0	NE	0.00	3.2	NE	15.7	15.9	15.9	1021.9	0.00	0.0	0.054	0.000	23.1	65	16.1	23.4	11.85	.0737	702	1	100.0	30
21/04/06	5:00	15.2	15.7	15.2	90	13.5	0.0	NNE	0.00	4.8	NNW	15.2	15.3	15.3	1022.3	0.00	0.0	0.066	0.000	22.9	65	16.0	23.3	11.85	.0738	703	1	100.0	30
[truncated: 14,256 more rows]
